# Supplementary material for: WNT7A/B assemble a GPR124-RECK-LRP5/6 coreceptor complex to activate β-catenin signaling in brain endothelial cells
Source: J Biol Chem. 2025 Sep 4;301(10):110682. doi: 10.1016/j.jbc.2025.110682 (PMC12514574; doi:10.1016/j.jbc.2025.110682)
Supplement: Table S3 [file mmc4.xlsx]

## Sheet: (A) MS analysis filtered
Table S3. Mass spectrometry and GO Molecular Function analysis of proteins associated with bRECK under different conditions. (A-B) Mass spectrometry (MS) analysis of streptavidin pulldowns from bEnd.3 bRECK cells with or without Gpr124 KO and with or without WNT7A stimulation as well as from Reck KO bEnd.3 cells (negative control). (A) Filtered MS results, excluding proteins detected in the negat…
				Peptide count				LFQ intensity
Gene names	Alternative names	Protein names	Protein IDs	bRECK Gpr124 KO unstim.	bRECK Gpr124 KO WNT7A	bRECK Gpr124 WT unstim.	bRECK Gpr124 WT WNT7A	bRECK Gpr124 KO unstim.	bRECK Gpr124 KO WNT7A	bRECK Gpr124 WT unstim.	bRECK Gpr124 WT WNT7A
Aaas		Aladin	P58742;A0A2R8VI65;A0A2R8VI45;A0A2R8VHX3	3	1	3	3	8011200	0	10107000	9391200
Adam10		Disintegrin and metalloproteinase domain-containing protein 10	O35598;E9PYF2;D3Z1E6	2	3	5	7	22778000	24712000	65985000	61246000
Adam15		Disintegrin and metalloproteinase domain-containing protein 15	O88839-3;O88839-2;O88839;O88839-4	4	4	4	4	44175000	32067000	19457000	37786000
Adgra2	Gpr124	G-protein coupled receptor 124	Q91ZV8;J3QMG7;J3QPB6	0	0	17	21	0	0	346440000	696950000
Adgrf5			G5E8Q8;A0A286YDT5;A0A286YD74;A0A286YCD3	2	3	3	8	0	0	0	116840000
Adrm1	Gm9774	Proteasomal ubiquitin receptor ADRM1	A0A0A6YVU8;Q9JKV1;D3YUD8	1	2	1	3	0	38684000	0	0
Alcam		CD166 antigen	E9Q3Q6;E9Q4G8;Q61490;Q5MPX5;F6QH25	3	0	2	2	13612000	0	0	0
Arfgap2		ADP-ribosylation factor GTPase-activating protein 2	Q99K28;Q99K28-2	2	6	1	3	7572800	0	0	12737000
Arl2		ADP-ribosylation factor-like protein 2	Q9D0J4	2	2	1	1	11715000	3468700	0	0
Ate1		Arginyl-tRNA--protein transferase 1	J3QNU1;A0A1L1SQ41;Q9Z2A5-2;Q4FCQ7;Q9Z2A5;A0A140LJ98	0	5	1	3	0	17178000	0	8014600
Bcam		Basal cell adhesion molecule	Q9R069;D3YTK7	6	3	5	11	71639000	37883000	33152000	92318000
Cat		Catalase	P24270	3	1	1	2	44251000	0	0	32481000
Ccs		Copper chaperone for superoxide dismutase	A0A494BB58;A0A494BAJ5;A0A494BBF1;Q9WU84	3	1	3	3	23689000	0	30797000	20138000
Cd109		CD109 antigen	Q8R422	6	4	9	18	66768000	78776000	121350000	377520000
Cd200		OX-2 membrane glycoprotein	Q80VX2;O54901;E9QMY1;E9PZI9;Q05D16	4	4	4	7	179360000	198580000	245930000	236150000
Cd34		Hematopoietic progenitor cell antigen CD34	Q64314;Q64314-2	3	3	2	4	0	21296000	0	38765000
Cd38		ADP-ribosyl cyclase/cyclic ADP-ribose hydrolase 1	P56528	2	2	2	6	18953000	50247000	38927000	91347000
Cd93		Complement component C1q receptor	O89103	3	3	3	6	21538000	18377000	24405000	62659000
Cdc42		Cell division control protein 42 homolog	P60766;P60766-1	3	1	1	1	12788000	0	0	0
Cdc42bpa		Non-specific serine/threonine protein kinase;Serine/threonine-protein kinase MRCK alpha	H7BX44;D3YYN8;E9PVY0;A0A1D5RLQ9;Q3UU96-2;Q3UU96;F6S5Z6;F6Q5A5;F6YZJ7	1	3	1	3	0	7745900	0	6889300
Cdh13		Cadherin-13	Q9WTR5	3	2	3	4	23731000	22173000	15927000	29052000
Cemip2	Tmem2	Transmembrane protein 2	Q5FWI3;A0A494BB04	7	8	9	15	32333000	59677000	36330000	135070000
Cgnl1		Cingulin-like protein 1	Q6AW69;D3Z3H4;Q6AW69-3;Q6AW69-5;D3YUW7;E9QMC1;A0A5F8MPT6;P59242-2;P59242	28	1	16	2	436520000	0	69560000	12667000
Chek2		Serine/threonine-protein kinase Chk2	Q9Z265	1	2	2	1	0	5152900	0	0
Cr1l		Complement component receptor 1-like protein	Q64735-2;Q64735;A0A0A6YXR6;A0A0A6YVT1;A0A0A6YXN9;A0A0A6YY75	1	2	2	2	0	28442000	31681000	72522000
Csk		Tyrosine-protein kinase CSK	P41241;A0A1L1SR46;A0A1L1STA1;A0A1L1SQQ5	3	0	2	3	33082000	0	32692000	0
D10Jhu81e		ES1 protein homolog, mitochondrial	Q9D172;A0A1W2P7B6;A0A1W2P870	2	2	1	2	0	0	0	56276000
Ddi2		Protein DDI1 homolog 2	A2ADY9	1	2	1	2	0	10202000	0	5706700
Ddx42		ATP-dependent RNA helicase DDX42	Q810A7-2;Q810A7	3	3	1	3	0	0	0	10127000
Denr		Density-regulated protein	E9Q0G1;Q9CQJ6	0	1	1	4	0	0	0	32188000
Diaph2	Diap2	Protein diaphanous homolog 2	Q6W4W7;E9Q4U7;O70566	1	1	0	4	0	0	0	17958000
Dip2b		Disco-interacting protein 2 homolog B	Q3UH60;B2RQC7;Q3UH60-2	1	2	0	5	0	5247300	0	0
Dlg1		Disks large homolog 1	D3Z3B8;H7BWY4;E9Q9H0;Q811D0-2;Q811D0;Q811D0-3;F6UDT8;S4R2T8;D3YWU0;D3YUZ8;E9Q2L2;A0A571BEK3;A0A571BEZ4;A0A338P6J0;Q91XM9-3;Q91XM9-6;Q91XM9-8;Q91XM9;Q91XM9-2;Q91XM9-4;Q91XM9-7	1	1	2	5	0	0	0	13550000
Dnajc3		DnaJ homolog subfamily C member 3	Q91YW3	1	4	3	4	0	21928000	38441000	38123000
Dus3l		tRNA-dihydrouridine(47) synthase [NAD(P)(+)]-like	A0A0R4IZY9;Q91XI1;Q91XI1-2	0	1	2	3	0	0	8076400	0
Eml2		Echinoderm microtubule-associated protein-like 2	D6RGM3;Q7TNG5;Q7TNG5-2;Q7TNG5-3;A0A0U1RQ42	5	1	1	2	17543000	0	0	0
Esam		Endothelial cell-selective adhesion molecule	Q925F2;D3Z5Y0;D3YV70;D3Z5S5	7	8	8	11	216040000	284380000	290260000	604120000
F11r		Junctional adhesion molecule A	O88792	2	2	2	6	77848000	63525000	168280000	176670000
Fam171a2		Protein FAM171A2	A2A699;A2A699-2	7	3	5	7	17347000	20835000	21519000	24741000
Fblim1		Filamin-binding LIM protein 1	Q71FD7;A2ADF3;A2ADF2;A2ADF1;A2ADE8;A2ADE9;A2ADE5;A2ADE6;A2ADE7	4	0	1	2	25739000	0	0	0
Fbln5		Fibulin-5	A0A1Y7VJW9;Q9WVH9	1	3	1	3	0	17458000	0	18903000
Fkbp10		Peptidyl-prolyl cis-trans isomerase FKBP10	Q61576;A2A4H9;F6W360	2	2	7	6	38923000	42754000	85577000	47929000
Flrt2			Q8BLU0	4	2	2	12	63767000	45220000	0	178550000
Flrt3			Q8BGT1	1	0	2	6	0	0	0	14394000
Flt4		Vascular endothelial growth factor receptor 3	P35917	2	5	3	7	13370000	31021000	15560000	52352000
Gsn		Gelsolin	P13020-2;P13020;A0A0J9YUQ8;A0A0J9YUJ8;A6PWS5	7	0	2	4	36082000	0	0	14711000
Hal		Histidine ammonia-lyase	P35492	3	2	0	3	7571800	0	0	0
Hlcs		Biotin--protein ligase;Biotin--[methylmalonyl-CoA-carboxytransferase] ligase;Biotin--[propionyl-CoA-carboxylase [ATP-hydrolyzing]] ligase;Biotin--[methylcrotonoyl-CoA-carboxylase] ligase;Biotin--[acetyl-CoA-carboxylase] ligase	A0A2I3BPG4;Q920N2;Q3TG10;A0A2I3BQG1	2	1	3	1	6505900	0	0	0
Hnrnpab		Heterogeneous nuclear ribonucleoprotein A/B	Q80XR6;Q20BD0;Q99020	1	2	1	2	0	11991000	0	8563500
Hspg2		Basement membrane-specific heparan sulfate proteoglycan core protein;Endorepellin;LG3 peptide	B1B0C7;E9PZ16;Q05793;A0A571BD72	15	1	1	1	41495000	0	0	0
Hyal2		Hyaluronidase-2;Hyaluronidase	O35632;A0A0A6YX37;Q8C309;A0A0A6YXJ6	5	2	3	3	54976000	0	34428000	40421000
Icam2		Intercellular adhesion molecule 2	P35330;G5E8M9;G3UWJ5;B1ARJ2	4	4	4	5	49389000	45486000	105030000	94099000
Ide		Insulin-degrading enzyme	Q8CGB9;Q9JHR7	6	0	0	1	13311000	0	0	0
Insr		Insulin receptor;Insulin receptor subunit alpha;Insulin receptor subunit beta	P15208;A0A140LI30;B8Q3N4;E9QNX9;Q60751	1	1	2	10	0	0	0	49665000
Itga3		Integrin alpha-3;Integrin alpha-3 heavy chain;Integrin alpha-3 light chain	Q62470;Q62470-2;Q62470-3	1	2	2	1	0	0	0	15805000
Itga5		Integrin alpha-5;Integrin alpha-5 heavy chain;Integrin alpha-5 light chain	P11688	10	7	13	15	165050000	117790000	188520000	363880000
Itgav		Integrin alpha-V;Integrin alpha-V heavy chain;Integrin alpha-V light chain	A2AKI5;P43406;B7ZCI9	15	11	20	23	245230000	297570000	250940000	362150000
Jcad		Junctional protein associated with coronary artery disease	Q5DTX6	15	1	10	1	147980000	0	98914000	0
Kdr		Vascular endothelial growth factor receptor 2	P35918;P35918-2	0	2	3	3	0	0	8296900	0
Klc4		Kinesin light chain 4	Q9DBS5	2	2	1	6	11074000	6812100	0	9315100
Kras		GTPase KRas;GTPase KRas, N-terminally processed	P32883-2;P32883	2	1	1	2	0	0	0	19440000
Ktn1		Kinectin	A0A087WS04;A0A087WQD0;A0A087WNW3;A0A087WS23;A0A087WQ25;A0A087WQQ5;A0A087WP85;A0A087WPX0;F8VQC7;Q61595-16;Q61595-6;Q61595-4;Q61595-13;Q61595-5;Q61595-10;Q61595-11;Q61595;A0A087WQF8;A0A087WP48;A0A087WS29;A0A087WQG4;A0A087WQI3;A0A087WPW5;A0A087WRS1;A0A087WP14;Q61595-2;Q61595-12;Q61595-3;Q61595-14;Q61595-9;Q61595-8;Q61595-15;Q61595-7	1	1	1	4	0	0	0	11283000
L2hgdh		L-2-hydroxyglutarate dehydrogenase, mitochondrial	Q91YP0	2	1	1	2	6713400	0	0	27647000
Lamc1		Laminin subunit gamma-1	F8VQJ3;P02468;F6TLW1	3	4	1	6	11622000	25375000	0	19578000
Lmnb1		Lamin-B1	P14733	7	0	3	1	68750000	0	34886000	0
Lrp5		Low-density lipoprotein receptor-related protein 5	Q91VN0;H3BL52;H3BIY3;H3BJH0	0	6	1	13	0	70973000	0	98089000
Lrp6		Low-density lipoprotein receptor-related protein 6	A0A0R4J0A9;O88572	0	3	0	4	0	13050000	0	15648000
Lrrc32			G3XA59	2	1	5	6	40050000	0	44870000	43435000
Maoa		Amine oxidase [flavin-containing] A	Q64133	2	3	4	6	0	24008000	34785000	22267000
Map3k20	Zak	Mitogen-activated protein kinase kinase kinase MLT	Q9ESL4-2;Q9ESL4-3;Q9ESL4;A2ASW6	1	1	2	4	0	0	17844000	15039000
Mocs1		Molybdenum cofactor biosynthesis protein 1;Cyclic pyranopterin monophosphate synthase;Cyclic pyranopterin monophosphate synthase accessory protein	Q5RKZ7;Q5RKZ7-3;Q5RKZ7-2;G3UYX9	2	2	1	1	9921400	19322000	0	0
Mprip		Myosin phosphatase Rho-interacting protein	P97434-4;P97434-3;P97434;P97434-5;P97434-2;Q5SWZ5	10	0	2	0	63664000	0	0	0
Myh14		Myosin-14	K3W4R2;Q6URW6-2;Q6URW6;Q6URW6-3;A0A140LI60	4	0	1	1	102420000	0	0	0
Mylk		Myosin light chain kinase, smooth muscle;Myosin light chain kinase, smooth muscle, deglutamylated form	B1B1A8;Q6PDN3-2;Q6PDN3-3;Q6PDN3;Q6PDN3-4	3	1	4	5	21901000	0	15258000	19407000
Myo18a		Unconventional myosin-XVIIIa	K3W4L0;B2RRE2;E9QAX2;Q9JMH9-1;Q9JMH9;Q9JMH9-6;Q9JMH9-4;E9QA74;E9Q405;A0A1C7ZN10;Q9JMH9-5;Q9JMH9-7;Q9JMH9-2	9	0	6	1	26603000	0	15953000	0
Myo7a		Unconventional myosin-VIIa	A0A0U1RPX7;A0A0R4J113;Q5MJ56;P97479-2;P97479;A0A571BE72;D3YUT5;A0A0U1RPT3	4	7	2	13	11430000	39835000	8837900	56600000
Ndufaf5		NADH dehydrogenase [ubiquinone] 1 alpha subcomplex assembly factor 5	A2APY7;A2APY7-2	0	4	0	5	0	13709000	0	18204000
Neo1		Neogenin	Q7TQG5;E9QK04;P97798-5;P97798-2;P97798-3;P97798-4;P97798;A0A1L1SRD6	12	19	15	27	127660000	300920000	88644000	347560000
Nmi		N-myc-interactor	O35309;B7ZD12;B7ZD13	2	3	1	2	0	21713000	0	14207000
Nrp1		Neuropilin-1	P97333	6	3	8	15	102900000	104170000	132270000	556100000
Nrp2		Neuropilin-2	O35375-5;O35375-6;O35375-2;O35375-3;O35375-4;O35375	1	6	4	8	0	87450000	52846000	84994000
Nudcd2		NudC domain-containing protein 2	E0CYQ2;Q9CQ48	3	2	2	1	19996000	45835000	33463000	0
Nup88		Nuclear pore complex protein Nup88	Q8CEC0-3;Q8CEC0-2;Q8CEC0	4	1	0	2	14337000	0	0	3495700
Odr4	BC003331	Protein odr-4 homolog	Q4PJX1-3;Q4PJX1-2;Q4PJX1;A0A0A0MQB0	3	1	1	2	0	0	0	27054000
P2rx7		P2X purinoceptor;P2X purinoceptor 7	Q3UN00;F8WI93;C8YIX4;Q9Z1M0;Q6P5P0	2	1	1	4	10875000	0	0	28694000
Pcdh1			Q8CFX3	8	14	9	17	124080000	265340000	134840000	249700000
Pcdh12		Protocadherin-12	O55134;A0JNZ2	0	2	1	9	0	21775000	0	29550000
Pdp1		[Pyruvate dehydrogenase [acetyl-transferring]]-phosphatase 1, mitochondrial	A2AJP9;A8Y5Q0;A2AJQ0;Q3UV70	1	3	0	4	0	17101000	0	29917000
Peak1		Pseudopodium-enriched atypical kinase 1	Q69Z38;A0A087WQ01	8	1	7	0	38767000	0	0	0
Pgd		6-phosphogluconate dehydrogenase, decarboxylating	Q9DCD0	5	1	2	3	13192000	0	0	16774000
Pgm3		Phosphoacetylglucosamine mutase	Q8BWW3;Q9CYR6	0	5	2	5	0	18269000	22522000	19146000
Plaur		Urokinase plasminogen activator surface receptor	P35456;A0A0U1RNN0;P35456-2	3	1	3	3	27514000	0	41776000	20609000
Plcb3		1-phosphatidylinositol 4,5-bisphosphate phosphodiesterase beta-3	P51432;A0A494B9C1;Q8C8I0	2	1	2	3	3125600	0	5226500	6908200
Pld3		Phospholipase D3	O35405	0	0	3	3	0	0	19710000	12973000
Plxna1		Plexin-A1	P70206;P70208-2;P70208	4	5	5	16	11196000	36623000	18011000	101110000
Plxna2;Plxna4		Plexin-A2;Plexin-A4	P70207;Q80UG2	1	2	2	5	0	10286000	3465300	0
Plxnd1		Plexin-D1	Q3UH93;F6T0L5	2	6	8	14	8982400	32849000	30471000	109090000
Poglut2	Kdelc1	KDEL motif-containing protein 1	Q9JHP7;Q9JHP7-2;Q9JHP7-3;D6RE32	1	1	6	1	0	0	38955000	0
Ppp1r12a		Protein phosphatase 1 regulatory subunit 12A	Q9DBR7-2;Q9DBR7;A0A1W2P750	3	2	2	2	9439900	0	9038300	0
Pptc7		Protein phosphatase PTC7 homolog	Q6NVE9;Q6NVE9-2	2	1	0	4	0	0	0	5957500
Prnp		Major prion protein	P04925	1	1	2	3	0	0	42282000	0
Prorp	1110008L16Rik;Kiaa0391	Mitochondrial ribonuclease P protein 3	V9GXP4;Q8JZY4;V9GWT5;V9GXF2	2	2	1	1	10874000	9560000	0	0
Ptprm		Protein-tyrosine-phosphatase;Receptor-type tyrosine-protein phosphatase mu	Q68FM4;P28828;A0A286YDL1;A0A286YCL1	5	4	3	11	25386000	15718000	28251000	31382000
Pura		Transcriptional activator protein Pur-alpha	P42669	2	3	2	3	33080000	25616000	0	0
Pvrl2		Nectin-2	P32507-2;P32507	2	2	2	4	21043000	12413000	0	25550000
Rcn2		Reticulocalbin-2	Q8BP92;D6RHL9	0	2	0	5	0	0	0	15037000
Reck	bRECK	Reversion-inducing cysteine-rich protein with Kazal motifs	agms:0687;Q9Z0J1	40	28	52	43	3913000000	1806900000	26405000000	4833000000
Rps21		40S ribosomal protein S21	Q9CQR2	1	0	1	5	0	0	0	9585300
Rps27		40S ribosomal protein S27	Q6ZWU9;A0A0G2JDW7;A0A0G2JG29;A0A0G2JEX7	0	0	0	6	0	0	0	51190000
Scarf1		Scavenger receptor class F member 1	Q5ND28;B7ZC28	4	4	2	14	53235000	49185000	26164000	143180000
Septin10		Septin-10	A0A0R4J233;A0A1W2P6J7;Q8C650-2;Q8C650;A0A1W2P866	4	2	3	3	13600000	6401800	14934000	0
Septin11		Septin-11	A0A0J9YTY0;A0A0J9YUL3;Q8C1B7-3;Q8C1B7-2;Q8C1B7;A0A0J9YUV6;A0A0J9YVA6	2	1	2	3	51469000	0	38530000	0
Serpinb8		Serpin B8	O08800	1	2	0	3	0	5155200	0	3736500
Shroom2		Protein Shroom2	A7TU71;A2ALU4;A2ALU4-2	5	3	1	2	8684400	12031000	0	0
Sptan1			A3KGU5;A3KGU7;E9Q447;A3KGU9;A3KGU4	34	2	20	5	260490000	13846000	151340000	12589000
Srrm2		Serine/arginine repetitive matrix protein 2	Q8BTI8-3;Q8BTI8;Q8BTI8-2;A0A087WRX8;A0A3B2W3Z4	2	3	1	1	0	12982000	0	0
Stxbp1		Syntaxin-binding protein 1	O08599;O08599-2	3	4	4	3	25664000	15817000	21765000	15270000
Sun1		SUN domain-containing protein 1	Q9D666-3;Q9D666;Q9D666-4;Q9D666-5;Q9D666-2;F7BX07;Q3TSM1;F6XYA0;D3Z5Q2;D3Z3N5;D3YUW9;F6RMJ1	6	0	0	0	34569000	0	0	0
Svil		Supervillin	Q8K4L2;E9Q3Z5;A0A1B0GS91;Q8K4L3-3;Q8K4L3;F6R6A4	6	1	2	0	15183000	0	8248900	0
Tek		Receptor protein-tyrosine kinase;Angiopoietin-1 receptor	B1AWS8;Q80YS4;Q02858	3	4	4	13	21668000	44824000	19561000	59429000
Tgfb1i1		Transforming growth factor beta-1-induced transcript 1 protein	E9Q1D5;Q62219-7;Q62219-10;Q62219-9;Q62219-5;Q62219-4;Q62219-2;Q62219;Q62219-3	4	0	1	1	12641000	0	0	0
Tgfbr2		TGF-beta receptor type-2	Q62312;Q62312-1	2	2	0	3	0	0	0	4656400
Thbd		Thrombomodulin	P15306	3	3	2	6	38854000	81129000	25022000	77167000
Thsd1		Thrombospondin type-1 domain-containing protein 1	A0A1B0GT60;G3XA27;A0A0R4J0U4;Q9JM61	1	1	1	4	0	0	0	30158000
Tjp2		Tight junction protein ZO-2	A0A3B2WBH9;A0A3B2WCN9;Q9Z0U1	7	0	3	1	52618000	0	18210000	0
Tmpo		Lamina-associated polypeptide 2, isoforms beta/delta/epsilon/gamma;Lamina-associated polypeptide 2, isoforms alpha/zeta	Q61029;Q61029-3;Q61029-2;Q61029-4;Q61033-2	5	1	3	2	17607000	0	0	59173000
Tnc		Tenascin	Q80YX1-2;Q80YX1;Q80YX1-5;Q80YX1-4;Q80YX1-3;Q80YX0	5	1	0	0	23679000	0	0	0
Tpr		Nucleoprotein TPR	Q7M739;F6ZDS4;F6RX08	9	0	1	0	41288000	0	0	0
Trabd		TraB domain-containing protein	E9Q8R5;E9Q7A5;Q99JY4	2	1	1	2	13466000	0	0	8945900
Trim56		E3 ubiquitin-protein ligase TRIM56	A0A0R4J0Q6;Q80VI1;D3YVX5	3	2	1	3	4500200	0	0	5794300
Trim65		Tripartite motif-containing protein 65	Q8BFW4;Q8BFW4-2	2	2	2	1	0	0	12233000	0
Trmt10c		Mitochondrial ribonuclease P protein 1	Q3UFY8	0	3	0	4	0	28617000	0	47645000
Tsg101		Tumor susceptibility gene 101 protein	Q61187;A0A1B0GS09;A0A1B0GRX2;A0A1B0GS10;D3Z2V5	3	1	2	3	0	0	16191000	12730000
Ufsp2		Ufm1-specific protease 2	Q99K23;A0A1B0GSY4;A0A1B0GRT2;A0A1B0GSK1;A0A1B0GSM1	2	1	2	1	0	0	6125500	0
Wnt7a		Protein Wnt-7a	P24383	0	8	0	10	0	467020000	0	693860000

## Sheet: (B) MS analysis raw
Table S3. Mass spectrometry and GO Molecular Function analysis of proteins associated with bRECK under different conditions. (A-B) Mass spectrometry (MS) analysis of streptavidin pulldowns from bEnd.3 bRECK cells with or without Gpr124 KO and with or without WNT7A stimulation as well as from Reck KO bEnd.3 cells (negative control). (A) Filtered MS results, excluding proteins detected in the negat…
Gene names	Protein names	Protein IDs	Majority protein IDs	Peptide counts (all)	Peptide counts (razor+unique)	Peptide counts (unique)	Fasta headers	Number of proteins	Peptides	Razor + unique peptides	Unique peptides	Peptides 1449_bRECK_GPR-KO_nonstim_03	Peptides 1449_bRECK_GPR-KO_WNT7_05	Peptides 1449_bRECK_nonstim_02	Peptides 1449_bRECK_WNT7_04	Peptides 1449_RECK_KO_nonstim_01	Razor + unique peptides 1449_bRECK_GPR-KO_nonstim_03	Razor + unique peptides 1449_bRECK_GPR-KO_WNT7_05	Razor + unique peptides 1449_bRECK_nonstim_02	Razor + unique peptides 1449_bRECK_WNT7_04	Razor + unique peptides 1449_RECK_KO_nonstim_01	Unique peptides 1449_bRECK_GPR-KO_nonstim_03	Unique peptides 1449_bRECK_GPR-KO_WNT7_05	Unique peptides 1449_bRECK_nonstim_02	Unique peptides 1449_bRECK_WNT7_04	Unique peptides 1449_RECK_KO_nonstim_01	Sequence coverage [%]	Unique + razor sequence coverage [%]	Unique sequence coverage [%]	Mol. weight [kDa]	Sequence length	Sequence lengths	Fraction average	Fraction 101	Fraction 102	Fraction 103	Fraction 104	Fraction 105	Fraction 106	Fraction 107	Fraction 108	Fraction 109	Fraction 110	Fraction 111	Fraction 112	Fraction 113	Fraction 114	Fraction 201	Fraction 202
1110008L16Rik;Kiaa0391	Mitochondrial ribonuclease P protein 3	V9GXP4;Q8JZY4;V9GWT5;V9GXF2	V9GXP4;Q8JZY4;V9GWT5;V9GXF2	2;2;1;1	2;2;1;1	2;2;1;1	tr|V9GXP4|V9GXP4_MOUSE ribonuclease P OS=Mus musculus OX=10090 GN=Prorp PE=1 SV=1;sp|Q8JZY4|MRPP3_MOUSE Mitochondrial ribonuclease P catalytic subunit OS=Mus musculus OX=10090 GN=Prorp PE=2 SV=1;tr|V9GWT5|V9GWT5_MOUSE Protein only RNase P catalytic subunit	4	2	2	2	2	2	1	1	1	2	2	1	1	1	2	2	1	1	1	5.8	5.8	5.8	64.999	568	568;584;215;271	354								2
2010106E10Rik		Q9D3Q9;A2ANY3	Q9D3Q9;A2ANY3	1;1	1;1	1;1	tr|Q9D3Q9|Q9D3Q9_MOUSE RIKEN cDNA 2010106E10 gene OS=Mus musculus OX=10090 GN=2010106E10Rik PE=1 SV=1;tr|A2ANY3|A2ANY3_MOUSE RIKEN cDNA 2010106E10 gene OS=Mus musculus OX=10090 GN=2010106E10Rik PE=1 SV=1	2	1	1	1	0	0	0	1	0	0	0	0	1	0	0	0	0	1	0	3.3	3.3	3.3	30.336	269	269;279	411
2510003E04Rik;Kbp	KIF1-binding protein	H3BIY2;Q6ZPU9;Q6ZPU9-3	H3BIY2;Q6ZPU9	4;4;1	4;4;1	1;1;1	tr|H3BIY2|H3BIY2_MOUSE KIF-binding protein OS=Mus musculus OX=10090 GN=Kifbp PE=1 SV=1;sp|Q6ZPU9|KBP_MOUSE KIF-binding protein OS=Mus musculus OX=10090 GN=Kifbp PE=1 SV=2	3	4	4	1	1	1	0	2	2	1	1	0	2	2	1	1	0	0	1	15.9	15.9	2.9	43.487	384	384;617;300	310										2
4931406P16Rik		Q8C5X1;A0A0U1RNZ3;A0A0U1RPA2	Q8C5X1;A0A0U1RNZ3	9;6;1	9;6;1	9;6;1	tr|Q8C5X1|Q8C5X1_MOUSE Granule associated Rac and RHOG effector 1 OS=Mus musculus OX=10090 GN=Garre1 PE=1 SV=1;tr|A0A0U1RNZ3|A0A0U1RNZ3_MOUSE Granule associated Rac and RHOG effector 1 OS=Mus musculus OX=10090 GN=Garre1 PE=1 SV=1	3	9	9	9	3	3	3	7	4	3	3	3	7	4	3	3	3	7	4	10.5	10.5	10.5	115.62	1059	1059;847;278	334											3	4	1
4932415D10Rik		A0A1W2P6U8;E9Q0G0	A0A1W2P6U8;E9Q0G0	2;1	2;1	2;1	tr|A0A1W2P6U8|A0A1W2P6U8_MOUSE RIKEN cDNA 4932415D10 gene OS=Mus musculus OX=10090 GN=4932415D10Rik PE=1 SV=1;tr|E9Q0G0|E9Q0G0_MOUSE RIKEN cDNA 4932415D10 gene OS=Mus musculus OX=10090 GN=4932415D10Rik PE=1 SV=1	2	2	2	2	0	2	1	1	1	0	2	1	1	1	0	2	1	1	1	0.3	0.3	0.3	551.85	4986	4986;563	360									1
5430421N21Rik;Krt83;Krt81;Krt86	Keratin, type II cuticular Hb3;Keratin, type II cuticular Hb1;Keratin, type II cuticular Hb6	E9Q1Y9;CON__Q61726;Q6IMF0;Q9ERE2;P97861	E9Q1Y9;CON__Q61726;Q6IMF0;Q9ERE2;P97861	6;6;6;4;4	6;6;6;4;4	1;1;1;0;0	tr|E9Q1Y9|E9Q1Y9_MOUSE Keratin 83 OS=Mus musculus OX=10090 GN=Krt83 PE=1 SV=1;;sp|Q6IMF0|KRT87_MOUSE Keratin, type II cuticular 87 OS=Mus musculus OX=10090 GN=Krt87 PE=2 SV=2;sp|Q9ERE2|KRT81_MOUSE Keratin, type II cuticular Hb1 OS=Mus musculus OX=10090 GN=	5	6	6	1	0	0	6	0	0	0	0	6	0	0	0	0	1	0	0	7.5	7.5	1.9	52.809	479	479;479;495;481;486	210
5730455P16Rik	Protein Njmu-R1	J3KMQ6;Q9CYI0	J3KMQ6;Q9CYI0	2;2	2;2	2;2	tr|J3KMQ6|J3KMQ6_MOUSE RIKEN cDNA 5730455P16 gene OS=Mus musculus OX=10090 GN=5730455P16Rik PE=1 SV=1;sp|Q9CYI0|NJMU_MOUSE Protein Njmu-R1 OS=Mus musculus OX=10090 PE=1 SV=2	2	2	2	2	0	1	0	2	1	0	1	0	2	1	0	1	0	2	1	7.6	7.6	7.6	44.41	393	393;393	357							1
9030617O03Rik	UPF0317 protein C14orf159 homolog, mitochondrial	E9QMK9;Q8BH86;Q8BH86-2;F7CUW7	E9QMK9;Q8BH86;Q8BH86-2	20;20;17;4	20;20;17;4	20;20;17;4	tr|E9QMK9|E9QMK9_MOUSE D-glutamate cyclase OS=Mus musculus OX=10090 GN=Dglucy PE=1 SV=1;sp|Q8BH86|GLUCM_MOUSE D-glutamate cyclase, mitochondrial OS=Mus musculus OX=10090 GN=Dglucy PE=1 SV=1;sp|Q8BH86-2|GLUCM_MOUSE Isoform 2 of D-glutamate cyclase, mitochon	4	20	20	20	11	19	9	15	16	11	19	9	15	16	11	19	9	15	16	32.9	32.9	32.9	69.921	647	647;617;570;72	332							1	2	18	1	1	1
9030624J02Rik	UPF0505 protein C16orf62 homolog	D3YW20;D3YW19;I1E4X5;Q8BWQ6-3;Q8BWQ6;F6RR19;Q8BWQ6-2	D3YW20;D3YW19;I1E4X5;Q8BWQ6-3;Q8BWQ6	3;3;3;3;3;1;1	3;3;3;3;3;1;1	3;3;3;3;3;1;1	tr|D3YW20|D3YW20_MOUSE VPS35 endosomal protein-sorting factor-like (Fragment) OS=Mus musculus OX=10090 GN=Vps35l PE=1 SV=2;tr|D3YW19|D3YW19_MOUSE VPS35 endosomal protein-sorting factor-like (Fragment) OS=Mus musculus OX=10090 GN=Vps35l PE=1 SV=2;tr|I1E4X5|	7	3	3	3	1	0	0	2	3	1	0	0	2	3	1	0	0	2	3	3.9	3.9	3.9	98.915	874	874;940;991;728;963;203;434	286											3
Aaas	Aladin	P58742;A0A2R8VI65;A0A2R8VI45;A0A2R8VHX3	P58742;A0A2R8VI65	4;2;1;1	4;2;1;1	4;2;1;1	sp|P58742|AAAS_MOUSE Aladin OS=Mus musculus OX=10090 GN=Aaas PE=1 SV=1;tr|A0A2R8VI65|A0A2R8VI65_MOUSE Achalasia, adrenocortical insufficiency, alacrimia (Fragment) OS=Mus musculus OX=10090 GN=Aaas PE=1 SV=1	4	4	4	4	3	1	3	3	1	3	1	3	3	1	3	1	3	3	1	9.9	9.9	9.9	59.43	546	546;299;147;183	330								1
Aacs	Acetoacetyl-CoA synthetase	Q9D2R0	Q9D2R0	12	12	12	sp|Q9D2R0|AACS_MOUSE Acetoacetyl-CoA synthetase OS=Mus musculus OX=10090 GN=Aacs PE=1 SV=1	1	12	12	12	4	4	3	12	9	4	4	3	12	9	4	4	3	12	9	17.9	17.9	17.9	75.199	672	672	298									2	10	1
Aak1	AP2-associated protein kinase 1	Q3UHJ0-2;Q3UHJ0	Q3UHJ0-2;Q3UHJ0	2;2	2;2	2;2	sp|Q3UHJ0-2|AAK1_MOUSE Isoform 2 of AP2-associated protein kinase 1 OS=Mus musculus OX=10090 GN=Aak1;sp|Q3UHJ0|AAK1_MOUSE AP2-associated protein kinase 1 OS=Mus musculus OX=10090 GN=Aak1 PE=1 SV=2	2	2	2	2	0	1	0	1	2	0	1	0	1	2	0	1	0	1	2	3.4	3.4	3.4	94.66	878	878;959	312												2
Aars	Alanine--tRNA ligase, cytoplasmic	Q8BGQ7	Q8BGQ7	21	21	21	sp|Q8BGQ7|SYAC_MOUSE Alanine--tRNA ligase, cytoplasmic OS=Mus musculus OX=10090 GN=Aars1 PE=1 SV=1	1	21	21	21	10	7	10	9	16	10	7	10	9	16	10	7	10	9	16	22.5	22.5	22.5	106.91	968	968	267										3	17	5	1	1
Aars2	Alanine--tRNA ligase, mitochondrial	Q14CH7	Q14CH7	4	4	4	sp|Q14CH7|SYAM_MOUSE Alanine--tRNA ligase, mitochondrial OS=Mus musculus OX=10090 GN=Aars2 PE=1 SV=1	1	4	4	4	2	2	1	1	4	2	2	1	1	4	2	2	1	1	4	4.6	4.6	4.6	106.78	980	980	268									1	1	4
Abca3	ATP-binding cassette sub-family A member 3	Q8R420;Q6AXE3	Q8R420;Q6AXE3	2;1	2;1	2;1	sp|Q8R420|ABCA3_MOUSE Phospholipid-transporting ATPase ABCA3 OS=Mus musculus OX=10090 GN=Abca3 PE=1 SV=3;tr|Q6AXE3|Q6AXE3_MOUSE ATP-binding cassette, sub-family A (ABC1), member 3 OS=Mus musculus OX=10090 GN=Abca3 PE=1 SV=1	2	2	2	2	0	1	0	0	1	0	1	0	0	1	0	1	0	0	1	1.4	1.4	1.4	191.97	1704	1704;1449	246												1	1
Abcb10	ATP-binding cassette sub-family B member 10, mitochondrial	Q9JI39	Q9JI39	4	4	4	sp|Q9JI39|ABCBA_MOUSE ATP-binding cassette sub-family B member 10, mitochondrial OS=Mus musculus OX=10090 GN=Abcb10 PE=1 SV=1	1	4	4	4	0	0	0	4	0	0	0	0	4	0	0	0	0	4	0	5.6	5.6	5.6	77.187	715	715	409
Abcb1b	Multidrug resistance protein 1B	P06795	P06795	1	1	1	sp|P06795|MDR1B_MOUSE ATP-dependent translocase ABCB1 OS=Mus musculus OX=10090 GN=Abcb1b PE=1 SV=1	1	1	1	1	0	0	0	0	1	0	0	0	0	1	0	0	0	0	1	0.8	0.8	0.8	140.99	1276	1276	109									1
Abcb7	ATP-binding cassette sub-family B member 7, mitochondrial	Q61102	Q61102	10	10	10	sp|Q61102|ABCB7_MOUSE Iron-sulfur clusters transporter ABCB7, mitochondrial OS=Mus musculus OX=10090 GN=Abcb7 PE=1 SV=3	1	10	10	10	4	7	6	7	5	4	7	6	7	5	4	7	6	7	5	11.3	11.3	11.3	82.58	752	752	381									5
Abcb8	ATP-binding cassette sub-family B member 8, mitochondrial	Q9CXJ4;F6ZFC5	Q9CXJ4	5;2	5;2	5;2	sp|Q9CXJ4|MITOS_MOUSE Mitochondrial potassium channel ATP-binding subunit OS=Mus musculus OX=10090 GN=Abcb8 PE=1 SV=1	2	5	5	5	1	3	3	4	4	1	3	3	4	4	1	3	3	4	4	6.4	6.4	6.4	77.999	717	717;131	302									4
Abcd1	ATP-binding cassette sub-family D member 1	A2ALN0;P48410	A2ALN0;P48410	2;2	2;2	2;2	tr|A2ALN0|A2ALN0_MOUSE ATP-binding cassette, sub-family D (ALD), member 1 OS=Mus musculus OX=10090 GN=Abcd1 PE=1 SV=1;sp|P48410|ABCD1_MOUSE ATP-binding cassette sub-family D member 1 OS=Mus musculus OX=10090 GN=Abcd1 PE=1 SV=1	2	2	2	2	0	1	0	2	1	0	1	0	2	1	0	1	0	2	1	6.3	6.3	6.3	55.805	504	504;736	370										1
Abcd3	ATP-binding cassette sub-family D member 3	A0A0G2JDI9;P55096	A0A0G2JDI9;P55096	5;5	5;5	5;5	tr|A0A0G2JDI9|A0A0G2JDI9_MOUSE ATP-binding cassette, sub-family D (ALD), member 3 OS=Mus musculus OX=10090 GN=Abcd3 PE=1 SV=1;sp|P55096|ABCD3_MOUSE ATP-binding cassette sub-family D member 3 OS=Mus musculus OX=10090 GN=Abcd3 PE=1 SV=2	2	5	5	5	0	0	0	1	5	0	0	0	1	5	0	0	0	1	5	10.6	10.6	10.6	62.697	549	549;659	159									5
Abce1	ATP-binding cassette sub-family E member 1	P61222	P61222	15	15	15	sp|P61222|ABCE1_MOUSE ATP-binding cassette sub-family E member 1 OS=Mus musculus OX=10090 GN=Abce1 PE=1 SV=1	1	15	15	15	3	11	7	10	12	3	11	7	10	12	3	11	7	10	12	28.5	28.5	28.5	67.314	599	599	313									13
Abcf1	ATP-binding cassette sub-family F member 1	Q6P542	Q6P542	7	7	7	sp|Q6P542|ABCF1_MOUSE ATP-binding cassette sub-family F member 1 OS=Mus musculus OX=10090 GN=Abcf1 PE=1 SV=1	1	7	7	7	3	2	5	0	7	3	2	5	0	7	3	2	5	0	7	9.6	9.6	9.6	94.944	837	837	220										3	7
Abcf2	ATP-binding cassette sub-family F member 2	Q99LE6	Q99LE6	17	17	17	sp|Q99LE6|ABCF2_MOUSE ATP-binding cassette sub-family F member 2 OS=Mus musculus OX=10090 GN=Abcf2 PE=1 SV=1	1	17	17	17	3	4	3	10	13	3	4	3	10	13	3	4	3	10	13	26.4	26.4	26.4	71.781	628	628	262									3	15	1
Abcf3	ATP-binding cassette sub-family F member 3	Q8K268;A0A338P6L5;A0A338P774;A0A338P6Q4	Q8K268;A0A338P6L5	8;5;2;1	8;5;2;1	8;5;2;1	sp|Q8K268|ABCF3_MOUSE ATP-binding cassette sub-family F member 3 OS=Mus musculus OX=10090 GN=Abcf3 PE=1 SV=1;tr|A0A338P6L5|A0A338P6L5_MOUSE ATP-binding cassette, sub-family F (GCN20), member 3 (Fragment) OS=Mus musculus OX=10090 GN=Abcf3 PE=1 SV=1	4	8	8	8	2	1	0	6	5	2	1	0	6	5	2	1	0	6	5	14.5	14.5	14.5	79.864	709	709;577;192;177	263									2	6
Abhd10	Mycophenolic acid acyl-glucuronide esterase, mitochondrial	Q6PE15-2;Q6PE15	Q6PE15-2;Q6PE15	4;4	4;4	4;4	sp|Q6PE15-2|ABHDA_MOUSE Isoform 2 of Palmitoyl-protein thioesterase ABHD10, mitochondrial OS=Mus musculus OX=10090 GN=Abhd10;sp|Q6PE15|ABHDA_MOUSE Palmitoyl-protein thioesterase ABHD10, mitochondrial OS=Mus musculus OX=10090 GN=Abhd10 PE=1 SV=1	2	4	4	4	0	0	0	0	4	0	0	0	0	4	0	0	0	0	4	17.1	17.1	17.1	32.115	292	292;297	104				4	1	1
Abhd11	Alpha/beta hydrolase domain-containing protein 11	D3YYK0;Q8K4F5;A0A0J9YVC2;A0A0J9YV94;A0A0J9YU40	D3YYK0;Q8K4F5	3;3;1;1;1	3;3;1;1;1	3;3;1;1;1	tr|D3YYK0|D3YYK0_MOUSE Abhydrolase domain containing 11 OS=Mus musculus OX=10090 GN=Abhd11 PE=1 SV=1;sp|Q8K4F5|ABHDB_MOUSE Protein ABHD11 OS=Mus musculus OX=10090 GN=Abhd11 PE=1 SV=1	5	3	3	3	0	0	0	3	0	0	0	0	3	0	0	0	0	3	0	15.9	15.9	15.9	24.881	227	227;307;67;78;158	405
Abhd12	Monoacylglycerol lipase ABHD12	Q99LR1;D6RFU2;D6RI21;Q99LR1-2	Q99LR1;D6RFU2	5;3;2;2	5;3;2;2	5;3;2;2	sp|Q99LR1|ABD12_MOUSE Lysophosphatidylserine lipase ABHD12 OS=Mus musculus OX=10090 GN=Abhd12 PE=1 SV=2;tr|D6RFU2|D6RFU2_MOUSE Abhydrolase domain containing 12 OS=Mus musculus OX=10090 GN=Abhd12 PE=1 SV=1	4	5	5	5	0	0	0	3	5	0	0	0	3	5	0	0	0	3	5	10.8	10.8	10.8	45.269	398	398;298;70;179	220							5
Abhd16a	Abhydrolase domain-containing protein 16A	Q9Z1Q2;G3UX11	Q9Z1Q2	4;1	4;1	4;1	sp|Q9Z1Q2|ABHGA_MOUSE Phosphatidylserine lipase ABHD16A OS=Mus musculus OX=10090 GN=Abhd16a PE=1 SV=3	2	4	4	4	0	0	1	4	0	0	0	1	4	0	0	0	1	4	0	7	7	7	63.085	558	558;65	368
Abi1	Abl interactor 1	B7ZCU4;B7ZCU3;B7ZCU0;J3QNK8;Q8CBW3-2;Q8CBW3-4;Q8CBW3-3;Q8CBW3;B7ZCU2;B7ZCU5;Q8CBW3-5;A0A087WR90;A0A087WNT3;A0A087WRS3;A0A087WPP8;Q6AXH6;Q6AXD2;P62484	B7ZCU4;B7ZCU3;B7ZCU0;J3QNK8;Q8CBW3-2;Q8CBW3-4;Q8CBW3-3;Q8CBW3;B7ZCU2;B7ZCU5;Q8CBW3-5	3;3;3;3;3;3;3;3;2;2;2;1;1;1;1;1;1;1	3;3;3;3;3;3;3;3;2;2;2;1;1;1;1;1;1;1	3;3;3;3;3;3;3;3;2;2;2;1;1;1;1;1;1;1	tr|B7ZCU4|B7ZCU4_MOUSE Abl interactor 1 OS=Mus musculus OX=10090 GN=Abi1 PE=1 SV=1;tr|B7ZCU3|B7ZCU3_MOUSE Abl interactor 1 OS=Mus musculus OX=10090 GN=Abi1 PE=1 SV=1;tr|B7ZCU0|B7ZCU0_MOUSE Abl interactor 1 OS=Mus musculus OX=10090 GN=Abi1 PE=1 SV=1;tr|J3QN	18	3	3	3	1	3	0	2	0	1	3	0	2	0	1	3	0	2	0	7.8	7.8	7.8	49.138	451	451;452;480;481;446;475;476;481;393;422;388;151;360;458;475;480;487;446	423
Abi3	ABI gene family member 3	Q8BYZ1-2;Q8BYZ1;F6RXN4	Q8BYZ1-2;Q8BYZ1;F6RXN4	2;2;1	2;2;1	2;2;1	sp|Q8BYZ1-2|ABI3_MOUSE Isoform 2 of ABI gene family member 3 OS=Mus musculus OX=10090 GN=Abi3;sp|Q8BYZ1|ABI3_MOUSE ABI gene family member 3 OS=Mus musculus OX=10090 GN=Abi3 PE=1 SV=3;tr|F6RXN4|F6RXN4_MOUSE ABI family member 3 (Fragment) OS=Mus musculus OX=	3	2	2	2	1	0	2	1	1	1	0	2	1	1	1	0	2	1	1	6.1	6.1	6.1	33.003	314	314;367;244	247							1
Ablim1	Actin-binding LIM protein 1	E9Q9Q7;E9Q9D1;E9Q9D2;E9Q9C7;E9Q030;E9Q9C4;E9Q9C0;E9Q9C1;E9Q9C2;E9QK41;Q8K4G5-3;Q8K4G5-4;Q8K4G5-2;Q8K4G5	E9Q9Q7;E9Q9D1;E9Q9D2;E9Q9C7;E9Q030;E9Q9C4;E9Q9C0;E9Q9C1;E9Q9C2;E9QK41;Q8K4G5-3;Q8K4G5-4;Q8K4G5-2;Q8K4G5	3;3;3;3;2;2;2;2;2;2;2;2;2;2	3;3;3;3;2;2;2;2;2;2;2;2;2;2	3;3;3;3;2;2;2;2;2;2;2;2;2;2	tr|E9Q9Q7|E9Q9Q7_MOUSE Actin-binding LIM protein 1 OS=Mus musculus OX=10090 GN=Ablim1 PE=1 SV=1;tr|E9Q9D1|E9Q9D1_MOUSE Actin-binding LIM protein 1 OS=Mus musculus OX=10090 GN=Ablim1 PE=1 SV=1;tr|E9Q9D2|E9Q9D2_MOUSE Actin-binding LIM protein 1 OS=Mus muscul	14	3	3	3	3	1	1	1	2	3	1	1	1	2	3	1	1	1	2	9.8	9.8	9.8	45.883	400	400;426;454;668;545;682;714;744;777;861;545;654;701;861	269							1	2
Abr	Active breakpoint cluster region-related protein	E9PUE7;A0A571BG95;Q5SSL4-3;Q5SSL4-4;Q5SSL4;Q5SSL4-2	E9PUE7;A0A571BG95;Q5SSL4-3;Q5SSL4-4;Q5SSL4;Q5SSL4-2	2;2;2;2;2;2	1;1;1;1;1;1	1;1;1;1;1;1	tr|E9PUE7|E9PUE7_MOUSE Active breakpoint cluster region-related protein OS=Mus musculus OX=10090 GN=Abr PE=1 SV=1;tr|A0A571BG95|A0A571BG95_MOUSE Active breakpoint cluster region-related protein OS=Mus musculus OX=10090 GN=Abr PE=1 SV=1;sp|Q5SSL4-3|ABR_MOUS	6	2	1	1	0	0	0	0	2	0	0	0	0	1	0	0	0	0	1	2.7	1.5	1.5	92.486	813	813;1185;641;822;859;871	111											1
Acaa1a;Acaa1b	3-ketoacyl-CoA thiolase A, peroxisomal;3-ketoacyl-CoA thiolase B, peroxisomal	Q921H8;H3BJZ9;H3BKL5;Q8VCH0;H3BJG8;H3BKA1	Q921H8;H3BJZ9;H3BKL5;Q8VCH0	8;5;5;5;1;1	8;5;5;5;1;1	8;5;5;5;1;1	sp|Q921H8|THIKA_MOUSE 3-ketoacyl-CoA thiolase A, peroxisomal OS=Mus musculus OX=10090 GN=Acaa1a PE=1 SV=1;tr|H3BJZ9|H3BJZ9_MOUSE Acetyl-Coenzyme A acyltransferase 1A OS=Mus musculus OX=10090 GN=Acaa1a PE=1 SV=1;tr|H3BKL5|H3BKL5_MOUSE Acetyl-Coenzyme A acyl	6	8	8	8	1	2	0	7	5	1	2	0	7	5	1	2	0	7	5	27.1	27.1	27.1	43.953	424	424;331;373;424;114;199	319						6	2
Acaa2	3-ketoacyl-CoA thiolase, mitochondrial	Q8BWT1;A0A494B9J2	Q8BWT1	16;3	16;3	16;3	sp|Q8BWT1|THIM_MOUSE 3-ketoacyl-CoA thiolase, mitochondrial OS=Mus musculus OX=10090 GN=Acaa2 PE=1 SV=3	2	16	16	16	6	9	3	12	8	6	9	3	12	8	6	9	3	12	8	40.8	40.8	40.8	41.829	397	397;103	323				1	1	7	6
Acaca	Acetyl-CoA carboxylase 1;Biotin carboxylase	Q5SWU9;V9GWS0;V9GXY1;V9GWS1;V9GWR9	Q5SWU9	208;34;28;5;4	208;34;28;5;4	2;2;0;2;2	sp|Q5SWU9|ACACA_MOUSE Acetyl-CoA carboxylase 1 OS=Mus musculus OX=10090 GN=Acaca PE=1 SV=1	5	208	208	2	149	154	149	151	198	149	154	149	151	198	1	2	1	1	2	73.9	73.9	0.8	265.25	2345	2345;312;228;87;83	296	16	16	34	40	61	68	96	130	165	167	230	358	466	529	10	12
Acaca	Acetyl-CoA carboxylase 1;Biotin carboxylase	Q5SWU9-2;A0A0R4J1S9	Q5SWU9-2	207;10	1;1	1;1	sp|Q5SWU9-2|ACACA_MOUSE Isoform 2 of Acetyl-CoA carboxylase 1 OS=Mus musculus OX=10090 GN=Acaca	2	207	1	1	148	152	149	151	197	0	0	1	1	1	0	0	1	1	1	72.8	0.4	0.4	269.96	2383	2383;157	288													1
Acacb	Acetyl-CoA carboxylase 2;Biotin carboxylase	E9Q4Z2;D3Z0B3	E9Q4Z2	93;7	75;2	75;2	sp|E9Q4Z2|ACACB_MOUSE Acetyl-CoA carboxylase 2 OS=Mus musculus OX=10090 GN=Acacb PE=1 SV=1	2	93	75	75	54	57	72	61	81	38	42	59	46	64	38	42	59	46	64	38.2	30.7	30.7	275.75	2448	2448;146	284					1	1	2	5	11	13	34	69	92	85
Acad10	Acyl-CoA dehydrogenase family member 10	Q8K370	Q8K370	17	17	13	sp|Q8K370|ACD10_MOUSE Acyl-CoA dehydrogenase family member 10 OS=Mus musculus OX=10090 GN=Acad10 PE=1 SV=1	1	17	17	13	9	12	4	12	11	9	12	4	12	11	6	9	3	9	7	17.1	17.1	13.1	118.98	1069	1069	314							6		7	1	1
Acad11	Acyl-CoA dehydrogenase family member 11	D3YTQ5;A0A0R4J0I6;Q80XL6;A0A087WSI8	D3YTQ5;A0A0R4J0I6;Q80XL6	4;4;4;1	4;4;4;1	4;4;4;1	tr|D3YTQ5|D3YTQ5_MOUSE Acyl-Coenzyme A dehydrogenase family, member 11 OS=Mus musculus OX=10090 GN=Acad11 PE=1 SV=1;tr|A0A0R4J0I6|A0A0R4J0I6_MOUSE Acyl-Coenzyme A dehydrogenase family, member 11 OS=Mus musculus OX=10090 GN=Acad11 PE=1 SV=1;sp|Q80XL6|ACD11_	4	4	4	4	1	0	0	1	4	1	0	0	1	4	1	0	0	1	4	6.4	6.4	6.4	74.088	661	661;779;779;541	193										4
Acad12		D3Z7X0;D3Z2B3	D3Z7X0;D3Z2B3	5;3	1;0	1;0	tr|D3Z7X0|D3Z7X0_MOUSE Acyl-Coenzyme A dehydrogenase family, member 12 OS=Mus musculus OX=10090 GN=Acad12 PE=1 SV=1;tr|D3Z2B3|D3Z2B3_MOUSE Acyl-Coenzyme A dehydrogenase family, member 12 OS=Mus musculus OX=10090 GN=Acad12 PE=1 SV=1	2	5	1	1	3	3	1	4	4	0	0	0	1	0	0	0	0	1	0	10.1	2.3	2.3	61.389	555	555;373	407
Acad8	Isobutyryl-CoA dehydrogenase, mitochondrial	D3YTT4;A0A0R4J0P1;Q9D7B6	D3YTT4;A0A0R4J0P1;Q9D7B6	10;10;10	10;10;10	10;10;10	tr|D3YTT4|D3YTT4_MOUSE Acyl-Coenzyme A dehydrogenase family, member 8 OS=Mus musculus OX=10090 GN=Acad8 PE=1 SV=1;tr|A0A0R4J0P1|A0A0R4J0P1_MOUSE Acyl-Coenzyme A dehydrogenase family, member 8 OS=Mus musculus OX=10090 GN=Acad8 PE=1 SV=1;sp|Q9D7B6|ACAD8_MOUS	3	10	10	10	2	5	1	10	4	2	5	1	10	4	2	5	1	10	4	26.6	26.6	26.6	45.075	413	413;413;413	348						4	1
Acad9	Acyl-CoA dehydrogenase family member 9, mitochondrial	Q8JZN5;A0A0G2JDY4;A0A0G2JF25	Q8JZN5	9;3;2	9;3;2	9;3;2	sp|Q8JZN5|ACAD9_MOUSE Complex I assembly factor ACAD9, mitochondrial OS=Mus musculus OX=10090 GN=Acad9 PE=1 SV=2	3	9	9	9	4	8	1	7	9	4	8	1	7	9	4	8	1	7	9	16.3	16.3	16.3	68.721	625	625;157;160	309								1	9	2
Acadl	Long-chain specific acyl-CoA dehydrogenase, mitochondrial	P51174;A0A0R4J083	P51174;A0A0R4J083	16;13	16;13	16;13	sp|P51174|ACADL_MOUSE Long-chain specific acyl-CoA dehydrogenase, mitochondrial OS=Mus musculus OX=10090 GN=Acadl PE=1 SV=2;tr|A0A0R4J083|A0A0R4J083_MOUSE Long-chain specific acyl-CoA dehydrogenase, mitochondrial OS=Mus musculus OX=10090 GN=Acadl PE=1 SV=1	2	16	16	16	7	11	1	15	10	7	11	1	15	10	7	11	1	15	10	35.6	35.6	35.6	47.907	430	430;430	325					2	9	17	3
Acadm	Medium-chain specific acyl-CoA dehydrogenase, mitochondrial	P45952;D3Z2A5;D6RFD7	P45952	13;1;1	13;1;1	13;1;1	sp|P45952|ACADM_MOUSE Medium-chain specific acyl-CoA dehydrogenase, mitochondrial OS=Mus musculus OX=10090 GN=Acadm PE=1 SV=1	3	13	13	13	6	6	4	8	10	6	6	4	8	10	6	6	4	8	10	33.3	33.3	33.3	46.481	421	421;144;157	308				2	2	3	12
Acads	Short-chain specific acyl-CoA dehydrogenase, mitochondrial	Q07417	Q07417	11	11	11	sp|Q07417|ACADS_MOUSE Short-chain specific acyl-CoA dehydrogenase, mitochondrial OS=Mus musculus OX=10090 GN=Acads PE=1 SV=2	1	11	11	11	4	8	3	9	8	4	8	3	9	8	4	8	3	9	8	28.6	28.6	28.6	44.889	412	412	360						11
Acadsb	Short/branched chain specific acyl-CoA dehydrogenase, mitochondrial	Q9DBL1;E9Q5L3;A0A140LHL4	Q9DBL1;E9Q5L3	10;9;1	10;9;1	10;9;1	sp|Q9DBL1|ACDSB_MOUSE Short/branched chain specific acyl-CoA dehydrogenase, mitochondrial OS=Mus musculus OX=10090 GN=Acadsb PE=1 SV=1;tr|E9Q5L3|E9Q5L3_MOUSE Acyl-Coenzyme A dehydrogenase, short/branched chain OS=Mus musculus OX=10090 GN=Acadsb PE=1 SV=1	3	10	10	10	3	5	2	7	8	3	5	2	7	8	3	5	2	7	8	27.3	27.3	27.3	47.874	432	432;465;163	327					1	8	2
Acadvl	Very long-chain specific acyl-CoA dehydrogenase, mitochondrial	P50544;B1AR28	P50544;B1AR28	24;23	24;23	24;23	sp|P50544|ACADV_MOUSE Very long-chain specific acyl-CoA dehydrogenase, mitochondrial OS=Mus musculus OX=10090 GN=Acadvl PE=1 SV=3;tr|B1AR28|B1AR28_MOUSE Acyl-Coenzyme A dehydrogenase, very long chain OS=Mus musculus OX=10090 GN=Acadvl PE=1 SV=1	2	24	24	24	16	20	12	17	19	16	20	12	17	19	16	20	12	17	19	43.4	43.4	43.4	70.875	656	656;634	346						1	3	2	24	3	2	1
Acap1	Arf-GAP with coiled-coil, ANK repeat and PH domain-containing protein 1	Q8K2H4	Q8K2H4	5	5	5	sp|Q8K2H4|ACAP1_MOUSE Arf-GAP with coiled-coil, ANK repeat and PH domain-containing protein 1 OS=Mus musculus OX=10090 GN=Acap1 PE=1 SV=1	1	5	5	5	1	1	5	3	3	1	1	5	3	3	1	1	5	3	3	10.4	10.4	10.4	81.703	740	740	264										3
Acap2	Arf-GAP with coiled-coil, ANK repeat and PH domain-containing protein 2	D4AFX6;A0A338P6P6;Q6ZQK5-2;Q6ZQK5	D4AFX6;A0A338P6P6;Q6ZQK5-2;Q6ZQK5	2;2;2;2	2;2;2;2	2;2;2;2	tr|D4AFX6|D4AFX6_MOUSE Arf-GAP with coiled-coil, ANK repeat and PH domain-containing protein OS=Mus musculus OX=10090 GN=Acap2 PE=1 SV=1;tr|A0A338P6P6|A0A338P6P6_MOUSE Arf-GAP with coiled-coil, ANK repeat and PH domain-containing protein OS=Mus musculus OX	4	2	2	2	0	2	0	0	0	0	2	0	0	0	0	2	0	0	0	3.5	3.5	3.5	88.085	777	777;805;752;770	511
Acat1	Acetyl-CoA acetyltransferase, mitochondrial	Q8QZT1	Q8QZT1	15	15	15	sp|Q8QZT1|THIL_MOUSE Acetyl-CoA acetyltransferase, mitochondrial OS=Mus musculus OX=10090 GN=Acat1 PE=1 SV=1	1	15	15	15	10	13	3	15	11	10	13	3	15	11	10	13	3	15	11	38.4	38.4	38.4	44.816	424	424	317	1	1	4	5	4	17	17	1
Acat2	Acetyl-CoA acetyltransferase, cytosolic	A0A3B2WAL8;Q8CAY6	A0A3B2WAL8;Q8CAY6	1;1	1;1	1;1	tr|A0A3B2WAL8|A0A3B2WAL8_MOUSE Acetyl-Coenzyme A acetyltransferase 2 OS=Mus musculus OX=10090 GN=Acat2 PE=1 SV=1;sp|Q8CAY6|THIC_MOUSE Acetyl-CoA acetyltransferase, cytosolic OS=Mus musculus OX=10090 GN=Acat2 PE=1 SV=2	2	1	1	1	0	1	0	0	0	0	1	0	0	0	0	1	0	0	0	4.3	4.3	4.3	35.931	349	349;397	506
Acbd3	Golgi resident protein GCP60	A0A0R4J079;Q8BMP6	A0A0R4J079;Q8BMP6	5;5	5;5	5;5	tr|A0A0R4J079|A0A0R4J079_MOUSE Acyl-Coenzyme A binding domain containing 3 OS=Mus musculus OX=10090 GN=Acbd3 PE=1 SV=1;sp|Q8BMP6|GCP60_MOUSE Golgi resident protein GCP60 OS=Mus musculus OX=10090 GN=Acbd3 PE=1 SV=3	2	5	5	5	2	0	4	0	3	2	0	4	0	3	2	0	4	0	3	12.8	12.8	12.8	60.181	525	525;525	200									3
Acin1	Apoptotic chromatin condensation inducer in the nucleus	B8JJ90;Q52KR6;B8JJ92;B8JJ91;F6RJ39;Q9JIX8-3;Q9JIX8-2;Q9JIX8-4;Q9JIX8	B8JJ90;Q52KR6;B8JJ92;B8JJ91;F6RJ39;Q9JIX8-3;Q9JIX8-2;Q9JIX8-4;Q9JIX8	1;1;1;1;1;1;1;1;1	1;1;1;1;1;1;1;1;1	1;1;1;1;1;1;1;1;1	tr|B8JJ90|B8JJ90_MOUSE Apoptotic chromatin condensation inducer 1 (Fragment) OS=Mus musculus OX=10090 GN=Acin1 PE=1 SV=8;tr|Q52KR6|Q52KR6_MOUSE Acin1 protein OS=Mus musculus OX=10090 GN=Acin1 PE=1 SV=1;tr|B8JJ92|B8JJ92_MOUSE Apoptotic chromatin condensatio	9	1	1	1	1	0	0	1	0	1	0	0	1	0	1	0	0	1	0	7.2	7.2	7.2	24.458	221	221;552;580;634;1272;565;581;1298;1338	376
Ackr1	Atypical chemokine receptor 1	A0A0R4J0J4;Q9QUI6	A0A0R4J0J4;Q9QUI6	1;1	1;1	1;1	tr|A0A0R4J0J4|A0A0R4J0J4_MOUSE Atypical chemokine receptor 1 OS=Mus musculus OX=10090 GN=Ackr1 PE=1 SV=1;sp|Q9QUI6|ACKR1_MOUSE Atypical chemokine receptor 1 OS=Mus musculus OX=10090 GN=Ackr1 PE=2 SV=2	2	1	1	1	0	0	1	0	0	0	0	1	0	0	0	0	1	0	0	3.6	3.6	3.6	36.613	334	334;334	212
Acly	ATP-citrate synthase	Q3V117;Q91V92;Q3TS02	Q3V117;Q91V92	32;31;13	32;31;13	32;31;13	tr|Q3V117|Q3V117_MOUSE ATP-citrate synthase OS=Mus musculus OX=10090 GN=Acly PE=1 SV=1;sp|Q91V92|ACLY_MOUSE ATP-citrate synthase OS=Mus musculus OX=10090 GN=Acly PE=1 SV=1	3	32	32	32	13	13	15	17	26	13	13	15	17	26	13	13	15	17	26	37	37	37	120.79	1101	1101;1091;491	299									1	5	17	33	3	1
Aco1	Cytoplasmic aconitate hydratase	P28271	P28271	2	2	2	sp|P28271|ACOHC_MOUSE Cytoplasmic aconitate hydratase OS=Mus musculus OX=10090 GN=Aco1 PE=1 SV=3	1	2	2	2	1	0	1	0	1	1	0	1	0	1	1	0	1	0	1	2.4	2.4	2.4	98.124	889	889	211											1
Aco2	Aconitate hydratase, mitochondrial	Q99KI0;A0A2R8VJW0;A0A2R8W744;A0A2R8VHM8	Q99KI0	48;5;3;2	48;5;3;2	48;5;3;2	sp|Q99KI0|ACON_MOUSE Aconitate hydratase, mitochondrial OS=Mus musculus OX=10090 GN=Aco2 PE=1 SV=1	4	48	48	48	29	30	31	43	34	29	30	31	43	34	29	30	31	43	34	55.4	55.4	55.4	85.462	780	780;62;194;58	330			4	4	5	7	14	18	25	48	23	21	9	5
Acot1;Acot2	Acyl-coenzyme A thioesterase 1;Acyl-coenzyme A thioesterase 2, mitochondrial	O55137;Q9QYR9;Q32Q92-2;Q32Q92;Q8BWN8	O55137;Q9QYR9	4;4;1;1;1	4;4;1;1;1	4;4;1;1;1	sp|O55137|ACOT1_MOUSE Acyl-coenzyme A thioesterase 1 OS=Mus musculus OX=10090 GN=Acot1 PE=1 SV=1;sp|Q9QYR9|ACOT2_MOUSE Acyl-coenzyme A thioesterase 2, mitochondrial OS=Mus musculus OX=10090 GN=Acot2 PE=1 SV=2	5	4	4	4	0	2	0	3	4	0	2	0	3	4	0	2	0	3	4	10	10	10	46.135	419	419;453;176;419;421	249						2	4	1
Acot13	Acyl-coenzyme A thioesterase 13;Acyl-coenzyme A thioesterase 13, N-terminally processed	Q9CQR4	Q9CQR4	2	2	2	sp|Q9CQR4|ACO13_MOUSE Acyl-coenzyme A thioesterase 13 OS=Mus musculus OX=10090 GN=Acot13 PE=1 SV=1	1	2	2	2	0	0	0	0	2	0	0	0	0	2	0	0	0	0	2	15.7	15.7	15.7	15.183	140	140	102	2	2
Acot7	Cytosolic acyl coenzyme A thioester hydrolase	Q91V12-2;E9PYH2;Q91V12-3;Q91V12-4;Q91V12	Q91V12-2;E9PYH2;Q91V12-3;Q91V12-4;Q91V12	8;7;7;7;7	8;7;7;7;7	8;7;7;7;7	sp|Q91V12-2|BACH_MOUSE Isoform A of Cytosolic acyl coenzyme A thioester hydrolase OS=Mus musculus OX=10090 GN=Acot7;tr|E9PYH2|E9PYH2_MOUSE Acyl-CoA thioesterase 7 OS=Mus musculus OX=10090 GN=Acot7 PE=1 SV=1;sp|Q91V12-3|BACH_MOUSE Isoform C of Cytosolic acy	5	8	8	8	3	5	4	6	7	3	5	4	6	7	3	5	4	6	7	25.1	25.1	25.1	37.555	338	338;384;350;379;381	321			1		1	8	2
Acot9;Acot10	Acyl-coenzyme A thioesterase 9, mitochondrial;Acyl-coenzyme A thioesterase 10, mitochondrial	Q9R0X4;Q32MW3	Q9R0X4;Q32MW3	22;15	22;15	22;15	sp|Q9R0X4|ACOT9_MOUSE Acyl-coenzyme A thioesterase 9, mitochondrial OS=Mus musculus OX=10090 GN=Acot9 PE=1 SV=1;sp|Q32MW3|ACO10_MOUSE Acyl-coenzyme A thioesterase 10, mitochondrial OS=Mus musculus OX=10090 GN=Acot10 PE=2 SV=1	2	22	22	22	19	14	7	16	16	19	14	7	16	16	19	14	7	16	16	45.8	45.8	45.8	50.56	439	439;439	326				1	5	6	21	2
Acox1	Peroxisomal acyl-coenzyme A oxidase 1	Q9R0H0-2;Q9R0H0	Q9R0H0-2;Q9R0H0	1;1	1;1	1;1	sp|Q9R0H0-2|ACOX1_MOUSE Isoform 2 of Peroxisomal acyl-coenzyme A oxidase 1 OS=Mus musculus OX=10090 GN=Acox1;sp|Q9R0H0|ACOX1_MOUSE Peroxisomal acyl-coenzyme A oxidase 1 OS=Mus musculus OX=10090 GN=Acox1 PE=1 SV=5	2	1	1	1	1	0	0	1	1	1	0	0	1	1	1	0	0	1	1	1.1	1.1	1.1	74.717	661	661;661	273						1	1
Acp6	Lysophosphatidic acid phosphatase type 6	Q8BP40;Q8BP40-2	Q8BP40	6;1	6;1	6;1	sp|Q8BP40|PPA6_MOUSE Lysophosphatidic acid phosphatase type 6 OS=Mus musculus OX=10090 GN=Acp6 PE=1 SV=1	2	6	6	6	1	4	2	5	5	1	4	2	5	5	1	4	2	5	5	15.1	15.1	15.1	47.624	418	418;159	302						2	5
Acsf2	Acyl-CoA synthetase family member 2, mitochondrial	Q8VCW8	Q8VCW8	25	25	25	sp|Q8VCW8|ACSF2_MOUSE Medium-chain acyl-CoA ligase ACSF2, mitochondrial OS=Mus musculus OX=10090 GN=Acsf2 PE=1 SV=1	1	25	25	25	16	19	14	19	19	16	19	14	19	19	16	19	14	19	19	40.8	40.8	40.8	67.95	615	615	334					1	1	1	6	25	6	1	1
Acsf3	Acyl-CoA synthetase family member 3, mitochondrial	Q3URE1;A0A1D5RMC8;Q3URE1-2	Q3URE1;A0A1D5RMC8	11;10;2	11;10;2	11;10;2	sp|Q3URE1|ACSF3_MOUSE Malonate--CoA ligase ACSF3, mitochondrial OS=Mus musculus OX=10090 GN=Acsf3 PE=1 SV=2;tr|A0A1D5RMC8|A0A1D5RMC8_MOUSE Acyl-CoA synthetase family member 3 OS=Mus musculus OX=10090 GN=Acsf3 PE=1 SV=1	3	11	11	11	8	8	4	9	9	8	8	4	9	9	8	8	4	9	9	21.6	21.6	21.6	65.076	583	583;536;367	307								2	10	5
Acsl4	Long-chain-fatty-acid--CoA ligase 4	Q9QUJ7-2;Q9QUJ7	Q9QUJ7-2;Q9QUJ7	3;3	3;3	3;3	sp|Q9QUJ7-2|ACSL4_MOUSE Isoform Short of Long-chain-fatty-acid--CoA ligase 4 OS=Mus musculus OX=10090 GN=Acsl4;sp|Q9QUJ7|ACSL4_MOUSE Long-chain-fatty-acid--CoA ligase 4 OS=Mus musculus OX=10090 GN=Acsl4 PE=1 SV=2	2	3	3	3	1	1	2	2	2	1	1	2	2	2	1	1	2	2	2	6.9	6.9	6.9	74.338	670	670;711	285										2
Acsl5	Long-chain-fatty-acid--CoA ligase 5	Q8JZR0;A0A286YD68;D3Z041;P41216	Q8JZR0	5;1;1;1	5;1;1;1	5;1;1;1	sp|Q8JZR0|ACSL5_MOUSE Long-chain-fatty-acid--CoA ligase 5 OS=Mus musculus OX=10090 GN=Acsl5 PE=1 SV=1	4	5	5	5	0	2	1	3	2	0	2	1	3	2	0	2	1	3	2	8.5	8.5	8.5	76.205	683	683;117;699;699	320									2	1
Acta1;Actc1;Actg2;Acta2	Actin, alpha skeletal muscle;Actin, alpha cardiac muscle 1;Actin, gamma-enteric smooth muscle;Actin, aortic smooth muscle	P68134;P68033;P63268;P62737;D3YZY0;D3Z2K3;A0A494B9T3;A0A1D5RM20;A0A0U1RQ96	P68134;P68033;P63268;P62737;D3YZY0;D3Z2K3;A0A494B9T3;A0A1D5RM20	22;22;21;21;14;13;13;12;5	2;2;2;2;2;2;2;2;1	2;2;2;2;2;2;2;2;1	sp|P68134|ACTS_MOUSE Actin, alpha skeletal muscle OS=Mus musculus OX=10090 GN=Acta1 PE=1 SV=1;sp|P68033|ACTC_MOUSE Actin, alpha cardiac muscle 1 OS=Mus musculus OX=10090 GN=Actc1 PE=1 SV=1;sp|P63268|ACTH_MOUSE Actin, gamma-enteric smooth muscle OS=Mus musc	9	22	2	2	16	19	16	20	17	1	0	1	1	1	1	0	1	1	1	40.3	9	9	42.051	377	377;377;376;377;221;195;214;151;195	235				1		1	1
Actb;Actg1	Actin, cytoplasmic 1;Actin, cytoplasmic 1, N-terminally processed	P60710;E9Q1F2;E9Q5F4;G3UZ07;E9Q606;E9Q2D1;F8WGM8;F6WX90;E9Q3M9	P60710;E9Q1F2;E9Q5F4;G3UZ07	35;25;23;20;14;8;7;4;1	1;1;1;0;0;1;0;0;0	1;1;1;0;0;1;0;0;0	sp|P60710|ACTB_MOUSE Actin, cytoplasmic 1 OS=Mus musculus OX=10090 GN=Actb PE=1 SV=1;tr|E9Q1F2|E9Q1F2_MOUSE Actin, beta OS=Mus musculus OX=10090 GN=Actb PE=1 SV=1;tr|E9Q5F4|E9Q5F4_MOUSE Actin, beta (Fragment) OS=Mus musculus OX=10090 GN=Actb PE=1 SV=1;tr|G	9	35	1	1	25	29	22	29	29	1	1	1	1	1	1	1	1	1	1	79.2	4.5	4.5	41.736	375	375;295;265;268;150;108;105;43;1175	339		1		1	1	2	2	1
Actbl2	Beta-actin-like protein 2	Q8BFZ3	Q8BFZ3	11	1	1	sp|Q8BFZ3|ACTBL_MOUSE Beta-actin-like protein 2 OS=Mus musculus OX=10090 GN=Actbl2 PE=1 SV=1	1	11	1	1	7	8	6	9	8	0	0	0	0	1	0	0	0	0	1	28.2	4.8	4.8	42.004	376	376	111											1
Actg1	Actin, cytoplasmic 2;Actin, cytoplasmic 2, N-terminally processed	P63260;B1ATY1;G3UYG0	P63260	35;17;13	35;17;13	1;1;1	sp|P63260|ACTG_MOUSE Actin, cytoplasmic 2 OS=Mus musculus OX=10090 GN=Actg1 PE=1 SV=1	3	35	35	1	25	29	21	29	29	25	29	21	29	29	1	1	0	1	1	79.2	79.2	4.5	41.792	375	375;153;132	312	19	19	21	28	32	79	42	17	15	10	11	11	10	15	14	14
Actn1	Alpha-actinin-1	Q7TPR4;A1BN54	Q7TPR4;A1BN54	46;44	29;27	27;25	sp|Q7TPR4|ACTN1_MOUSE Alpha-actinin-1 OS=Mus musculus OX=10090 GN=Actn1 PE=1 SV=1;tr|A1BN54|A1BN54_MOUSE Actinin, alpha 1 OS=Mus musculus OX=10090 GN=Actn1 PE=1 SV=1	2	46	29	27	38	11	34	30	23	23	6	18	18	13	23	6	17	17	12	48.8	31.8	30	103.07	892	892;887	296										1	18	5
Actn4	Alpha-actinin-4	A0A1L1SV25;P57780;E9Q2W9;A0A1L1SVJ6;D3Z0L8;D3Z761;O88990	A0A1L1SV25;P57780;E9Q2W9	55;55;31;16;9;7;7	55;55;31;16;9;7;7	36;36;16;12;5;3;0	tr|A0A1L1SV25|A0A1L1SV25_MOUSE Actinin alpha 4 OS=Mus musculus OX=10090 GN=Actn4 PE=1 SV=1;sp|P57780|ACTN4_MOUSE Alpha-actinin-4 OS=Mus musculus OX=10090 GN=Actn4 PE=1 SV=1;tr|E9Q2W9|E9Q2W9_MOUSE Actinin alpha 4 (Fragment) OS=Mus musculus OX=10090 GN=Actn4	7	55	55	36	51	8	39	35	22	51	8	39	35	22	34	3	21	21	11	56.4	56.4	38	107.11	932	932;912;518;323;206;133;900	299								2	5	6	25	4	2
Actr2	Actin-related protein 2	P61161	P61161	4	4	4	sp|P61161|ARP2_MOUSE Actin-related protein 2 OS=Mus musculus OX=10090 GN=Actr2 PE=1 SV=1	1	4	4	4	1	1	0	3	2	1	1	0	3	2	1	1	0	3	2	11.4	11.4	11.4	44.76	394	394	333						3
Actr3	Actin-related protein 3	Q99JY9;A0A087WPR6;A0A087WQ14;A0A087WRA1	Q99JY9;A0A087WPR6;A0A087WQ14;A0A087WRA1	3;2;2;2	3;2;2;2	3;2;2;2	sp|Q99JY9|ARP3_MOUSE Actin-related protein 3 OS=Mus musculus OX=10090 GN=Actr3 PE=1 SV=3;tr|A0A087WPR6|A0A087WPR6_MOUSE ARP3 actin-related protein 3 OS=Mus musculus OX=10090 GN=Actr3 PE=1 SV=1;tr|A0A087WQ14|A0A087WQ14_MOUSE ARP3 actin-related protein 3 (Fr	4	3	3	3	2	3	1	2	2	2	3	1	2	2	2	3	1	2	2	6.9	6.9	6.9	47.357	418	418;41;161;216	334							2	1
Acvrl1	Serine/threonine-protein kinase receptor R3	Q61288;D3YUY5	Q61288	10;1	10;1	10;1	sp|Q61288|ACVL1_MOUSE Serine/threonine-protein kinase receptor R3 OS=Mus musculus OX=10090 GN=Acvrl1 PE=1 SV=2	2	10	10	10	7	9	4	10	9	7	9	4	10	9	7	9	4	10	9	23.3	23.3	23.3	56.518	502	502;76	347									10
Adam10	Disintegrin and metalloproteinase domain-containing protein 10	O35598;E9PYF2;D3Z1E6	O35598	7;3;2	7;3;2	7;3;2	sp|O35598|ADA10_MOUSE Disintegrin and metalloproteinase domain-containing protein 10 OS=Mus musculus OX=10090 GN=Adam10 PE=1 SV=2	3	7	7	7	2	3	5	7	0	2	3	5	7	0	2	3	5	7	0	14	14	14	83.967	749	749;513;144	366
Adam15	Disintegrin and metalloproteinase domain-containing protein 15	O88839-3;O88839-2;O88839;O88839-4	O88839-3;O88839-2;O88839	7;7;7;1	7;7;7;1	7;7;7;1	sp|O88839-3|ADA15_MOUSE Isoform 3 of Disintegrin and metalloproteinase domain-containing protein 15 OS=Mus musculus OX=10090 GN=Adam15;sp|O88839-2|ADA15_MOUSE Isoform 2 of Disintegrin and metalloproteinase domain-containing protein 15 OS=Mus musculus OX=10	4	7	7	7	4	4	4	4	1	4	4	4	4	1	4	4	4	4	1	10.3	10.3	10.3	87.424	815	815;839;864;448	357										1	1
Adam9	Disintegrin and metalloproteinase domain-containing protein 9	E9Q638;A0A140LHU0;Q61072	E9Q638;A0A140LHU0;Q61072	3;3;3	3;3;3	3;3;3	tr|E9Q638|E9Q638_MOUSE A disintegrin and metallopeptidase domain 9 (meltrin gamma) OS=Mus musculus OX=10090 GN=Adam9 PE=1 SV=1;tr|A0A140LHU0|A0A140LHU0_MOUSE A disintegrin and metallopeptidase domain 9 (meltrin gamma) OS=Mus musculus OX=10090 GN=Adam9 PE=1	3	3	3	3	2	1	1	1	0	2	1	1	1	0	2	1	1	1	0	5.1	5.1	5.1	91.848	841	841;863;845	350
Adamts1	A disintegrin and metalloproteinase with thrombospondin motifs 1	E9PY08;P97857	E9PY08;P97857	3;3	3;3	3;3	tr|E9PY08|E9PY08_MOUSE A disintegrin-like and metallopeptidase (reprolysin type) with thrombospondin type 1 motif, 1 (Fragment) OS=Mus musculus OX=10090 GN=Adamts1 PE=1 SV=1;sp|P97857|ATS1_MOUSE A disintegrin and metalloproteinase with thrombospondin motif	2	3	3	3	1	1	0	3	1	1	1	0	3	1	1	1	0	3	1	5.4	5.4	5.4	74.659	681	681;968	329									1	1	1
Adamts4	A disintegrin and metalloproteinase with thrombospondin motifs 4	E9PV91;Q3TNX8;Q8BNJ2	E9PV91;Q3TNX8;Q8BNJ2	4;4;4	4;4;4	4;4;4	tr|E9PV91|E9PV91_MOUSE A disintegrin-like and metallopeptidase (reprolysin type) with thrombospondin type 1 motif, 4 OS=Mus musculus OX=10090 GN=Adamts4 PE=1 SV=1;tr|Q3TNX8|Q3TNX8_MOUSE A disintegrin-like and metallopeptidase (reprolysin type) with thrombo	3	4	4	4	0	0	1	2	3	0	0	1	2	3	0	0	1	2	3	9.4	9.4	9.4	70.429	648	648;845;833	234				1			1		1	1
Adamts5	A disintegrin and metalloproteinase with thrombospondin motifs 5	Q9R001	Q9R001	4	4	4	sp|Q9R001|ATS5_MOUSE A disintegrin and metalloproteinase with thrombospondin motifs 5 OS=Mus musculus OX=10090 GN=Adamts5 PE=2 SV=2	1	4	4	4	2	3	1	2	3	2	3	1	2	3	2	3	1	2	3	6.2	6.2	6.2	101.84	930	930	300									1	1	3	1	1
Adar	Double-stranded RNA-specific adenosine deaminase	Q99MU3-2;Q99MU3;Q99MU3-5;Q99MU3-3;Q99MU3-4	Q99MU3-2;Q99MU3;Q99MU3-5	5;5;3;1;1	5;5;3;1;1	5;5;3;1;1	sp|Q99MU3-2|DSRAD_MOUSE Isoform 2 of Double-stranded RNA-specific adenosine deaminase OS=Mus musculus OX=10090 GN=Adar;sp|Q99MU3|DSRAD_MOUSE Double-stranded RNA-specific adenosine deaminase OS=Mus musculus OX=10090 GN=Adar PE=1 SV=2;sp|Q99MU3-5|DSRAD_MOUSE	5	5	5	5	0	1	0	1	5	0	1	0	1	5	0	1	0	1	5	5.6	5.6	5.6	127.66	1152	1152;1178;930;634;660	275											1	5
Adck1	Uncharacterized aarF domain-containing protein kinase 1	Q9D0L4;Q9D0L4-2	Q9D0L4;Q9D0L4-2	5;3	5;3	5;3	sp|Q9D0L4|ADCK1_MOUSE AarF domain-containing protein kinase 1 OS=Mus musculus OX=10090 GN=Adck1 PE=1 SV=1;sp|Q9D0L4-2|ADCK1_MOUSE Isoform 2 of AarF domain-containing protein kinase 1 OS=Mus musculus OX=10090 GN=Adck1	2	5	5	5	2	1	0	2	4	2	1	0	2	4	2	1	0	2	4	13.9	13.9	13.9	59.735	525	525;333	319					1	1	1	4	1	1	1
Add1	Alpha-adducin	F8WHZ9;F8WGR0;Q9QYC0-2;Q9QYC0;E9Q1K3;F6RDR0;F6V4G5;D3Z0T1;A0A0J9YVI4;Q9QYB8-2;Q9QYB8	F8WHZ9;F8WGR0;Q9QYC0-2;Q9QYC0;E9Q1K3	6;6;6;6;5;2;1;1;1;1;1	6;6;6;6;5;2;1;1;1;1;1	6;6;6;6;5;2;1;1;1;1;1	tr|F8WHZ9|F8WHZ9_MOUSE Adducin 1 (alpha) OS=Mus musculus OX=10090 GN=Add1 PE=1 SV=1;tr|F8WGR0|F8WGR0_MOUSE Adducin 1 (alpha) OS=Mus musculus OX=10090 GN=Add1 PE=1 SV=1;sp|Q9QYC0-2|ADDA_MOUSE Isoform 2 of Alpha-adducin OS=Mus musculus OX=10090 GN=Add1;sp|Q9	11	6	6	6	3	2	2	3	4	3	2	2	3	4	3	2	2	3	4	10.9	10.9	10.9	73.163	662	662;663;632;735;660;160;135;141;248;562;725	311										1	4
Adgrf5		G5E8Q8;A0A286YDT5;A0A286YD74;A0A286YCD3	G5E8Q8;A0A286YDT5	8;7;1;1	8;7;1;1	8;7;1;1	sp|G5E8Q8|AGRF5_MOUSE Adhesion G protein-coupled receptor F5 OS=Mus musculus OX=10090 GN=Adgrf5 PE=1 SV=1;tr|A0A286YDT5|A0A286YDT5_MOUSE Adhesion G protein-coupled receptor F5 (Fragment) OS=Mus musculus OX=10090 GN=Adgrf5 PE=1 SV=1	4	8	8	8	2	3	3	8	0	2	3	3	8	0	2	3	3	8	0	7.3	7.3	7.3	149.39	1348	1348;1143;142;149	386
Adhfe1	Hydroxyacid-oxoacid transhydrogenase, mitochondrial	A0A087WRE7;Q8R0N6-2;Q8R0N6	A0A087WRE7;Q8R0N6-2;Q8R0N6	2;2;2	2;2;2	2;2;2	tr|A0A087WRE7|A0A087WRE7_MOUSE Hydroxyacid-oxoacid transhydrogenase, mitochondrial (Fragment) OS=Mus musculus OX=10090 GN=Adhfe1 PE=1 SV=1;sp|Q8R0N6-2|HOT_MOUSE Isoform 2 of Hydroxyacid-oxoacid transhydrogenase, mitochondrial OS=Mus musculus OX=10090 GN=Ad	3	2	2	2	0	0	0	2	0	0	0	0	2	0	0	0	0	2	0	3.1	3.1	3.1	49.039	457	457;419;465	407
Adnp	Activity-dependent neuroprotector homeobox protein	Q9Z103	Q9Z103	2	2	2	sp|Q9Z103|ADNP_MOUSE Activity-dependent neuroprotector homeobox protein OS=Mus musculus OX=10090 GN=Adnp PE=1 SV=2	1	2	2	2	0	2	0	0	1	0	2	0	0	1	0	2	0	0	1	2.3	2.3	2.3	124.31	1108	1108	379												1
Ado	2-aminoethanethiol dioxygenase	Q6PDY2	Q6PDY2	5	5	5	sp|Q6PDY2|AEDO_MOUSE 2-aminoethanethiol dioxygenase OS=Mus musculus OX=10090 GN=Ado PE=1 SV=2	1	5	5	5	2	2	2	5	4	2	2	2	5	4	2	2	2	5	4	21.5	21.5	21.5	28.372	256	256	314				3	4
Adprh	[Protein ADP-ribosylarginine] hydrolase	P54923	P54923	2	2	2	sp|P54923|ADPRH_MOUSE ADP-ribosylhydrolase ARH1 OS=Mus musculus OX=10090 GN=Adprh PE=1 SV=1	1	2	2	2	0	1	1	0	2	0	1	1	0	2	0	1	1	0	2	6.4	6.4	6.4	40.068	362	362	205					2	1
Adprhl2	Poly(ADP-ribose) glycohydrolase ARH3	Q8CG72;Q8CG72-2	Q8CG72;Q8CG72-2	2;1	2;1	2;1	sp|Q8CG72|ADPRS_MOUSE ADP-ribosylhydrolase ARH3 OS=Mus musculus OX=10090 GN=Adprs PE=1 SV=1;sp|Q8CG72-2|ADPRS_MOUSE Isoform 2 of ADP-ribosylhydrolase ARH3 OS=Mus musculus OX=10090 GN=Adprs	2	2	2	2	0	1	0	1	1	0	1	0	1	1	0	1	0	1	1	6.2	6.2	6.2	39.414	370	370;284	339						1
Adrbk1;Adrbk2	Beta-adrenergic receptor kinase 1;Beta-adrenergic receptor kinase 2	Q99MK8;F7AEX1;F6QY34;Q8BVT9;Q7TS64;Q3UYH7	Q99MK8;F7AEX1;F6QY34;Q8BVT9;Q7TS64;Q3UYH7	2;1;1;1;1;1	2;1;1;1;1;1	2;1;1;1;1;1	sp|Q99MK8|ARBK1_MOUSE Beta-adrenergic receptor kinase 1 OS=Mus musculus OX=10090 GN=Grk2 PE=1 SV=2;tr|F7AEX1|F7AEX1_MOUSE G protein-coupled receptor kinase 2 (Fragment) OS=Mus musculus OX=10090 GN=Grk2 PE=1 SV=1;tr|F6QY34|F6QY34_MOUSE G protein-coupled rec	6	2	2	2	0	0	1	0	1	0	0	1	0	1	0	0	1	0	1	2.6	2.6	2.6	79.638	689	689;87;208;556;647;688	160										1
Adsl	Adenylosuccinate lyase	E9Q242;P54822;E9Q3T7;A0A0G2JFI8;E9Q0A0;A0A0G2JFL8	E9Q242;P54822;E9Q3T7	8;8;6;2;2;1	8;8;6;2;2;1	5;5;3;2;2;1	tr|E9Q242|E9Q242_MOUSE Adenylosuccinate lyase OS=Mus musculus OX=10090 GN=Adsl PE=1 SV=1;sp|P54822|PUR8_MOUSE Adenylosuccinate lyase OS=Mus musculus OX=10090 GN=Adsl PE=1 SV=2;tr|E9Q3T7|E9Q3T7_MOUSE Adenylosuccinate lyase OS=Mus musculus OX=10090 GN=Adsl P	6	8	8	5	4	5	8	6	6	4	5	8	6	6	4	4	5	4	4	23.2	23.2	15.4	53.13	469	469;484;425;149;164;36	292						1	1	6
Adss	Adenylosuccinate synthetase isozyme 2	P46664	P46664	3	3	3	sp|P46664|PURA2_MOUSE Adenylosuccinate synthetase isozyme 2 OS=Mus musculus OX=10090 GN=Adss2 PE=1 SV=2	1	3	3	3	3	0	2	0	1	3	0	2	0	1	3	0	2	0	1	8.1	8.1	8.1	50.02	456	456	240							1
Afap1l1	Actin filament-associated protein 1-like 1	Q8BZI0	Q8BZI0	5	5	5	sp|Q8BZI0|AF1L1_MOUSE Actin filament-associated protein 1-like 1 OS=Mus musculus OX=10090 GN=Afap1l1 PE=1 SV=1	1	5	5	5	2	2	2	0	3	2	2	2	0	3	2	2	2	0	3	8.1	8.1	8.1	86.637	768	768	240										1	3
Afg3l1	AFG3-like protein 1	Q920A7;Q920A7-2	Q920A7;Q920A7-2	4;2	3;1	3;1	sp|Q920A7|AFG31_MOUSE AFG3-like protein 1 OS=Mus musculus OX=10090 GN=Afg3l1 PE=1 SV=2;sp|Q920A7-2|AFG31_MOUSE Isoform 2 of AFG3-like protein 1 OS=Mus musculus OX=10090 GN=Afg3l1	2	4	3	3	0	1	0	2	1	0	1	0	1	1	0	1	0	1	1	5.1	4.1	4.1	87.046	789	789;584	343										1
Afg3l2	AFG3-like protein 2	Q8JZQ2	Q8JZQ2	10	10	9	sp|Q8JZQ2|AFG32_MOUSE AFG3-like protein 2 OS=Mus musculus OX=10090 GN=Afg3l2 PE=1 SV=1	1	10	10	9	1	2	0	4	7	1	2	0	4	7	1	2	0	3	7	13.6	13.6	12.6	89.518	802	802	291										7
Agap1	Arf-GAP with GTPase, ANK repeat and PH domain-containing protein 1	A0A087WRF2;Q8BXK8;E9Q3K3	A0A087WRF2;Q8BXK8;E9Q3K3	4;4;3	3;3;3	3;3;3	tr|A0A087WRF2|A0A087WRF2_MOUSE ArfGAP with GTPase domain, ankyrin repeat and PH domain 1 OS=Mus musculus OX=10090 GN=Agap1 PE=1 SV=1;sp|Q8BXK8|AGAP1_MOUSE Arf-GAP with GTPase, ANK repeat and PH domain-containing protein 1 OS=Mus musculus OX=10090 GN=Agap1	3	4	3	3	1	0	3	1	2	0	0	2	0	1	0	0	2	0	1	6	4	4	89.02	804	804;857;1056	178											1
Agap3	Arf-GAP with GTPase, ANK repeat and PH domain-containing protein 3	F8VQE9;Q8VHH5;A0A1D5RMG4;A0A0G2JER6;Q8VHH5-2;A0A0G2JDW1	F8VQE9;Q8VHH5;A0A1D5RMG4;A0A0G2JER6;Q8VHH5-2	8;8;4;4;4;3	8;8;4;4;4;3	7;7;3;4;3;2	tr|F8VQE9|F8VQE9_MOUSE ArfGAP with GTPase domain, ankyrin repeat and PH domain 3 OS=Mus musculus OX=10090 GN=Agap3 PE=1 SV=1;sp|Q8VHH5|AGAP3_MOUSE Arf-GAP with GTPase, ANK repeat and PH domain-containing protein 3 OS=Mus musculus OX=10090 GN=Agap3 PE=1 SV=	6	8	8	7	6	3	6	7	7	6	3	6	7	7	5	3	5	6	6	10.5	10.5	8.8	97.694	910	910;910;396;445;369;578	276									1	4	7
Agfg1	Arf-GAP domain and FG repeat-containing protein 1	A0A087WRL1;A0A087WNV1;A0A087WSR7;A0A087WR52;Q8K2K6-3;Q8K2K6-2;Q8K2K6-1;Q8K2K6	A0A087WRL1;A0A087WNV1;A0A087WSR7;A0A087WR52;Q8K2K6-3;Q8K2K6-2;Q8K2K6-1;Q8K2K6	2;2;2;2;2;2;2;2	2;2;2;2;2;2;2;2	2;2;2;2;2;2;2;2	tr|A0A087WRL1|A0A087WRL1_MOUSE ArfGAP with FG repeats 1 (Fragment) OS=Mus musculus OX=10090 GN=Agfg1 PE=1 SV=6;tr|A0A087WNV1|A0A087WNV1_MOUSE ArfGAP with FG repeats 1 OS=Mus musculus OX=10090 GN=Agfg1 PE=1 SV=1;tr|A0A087WSR7|A0A087WSR7_MOUSE ArfGAP with FG	8	2	2	2	0	2	0	1	0	0	2	0	1	0	0	2	0	1	0	12.5	12.5	12.5	21.684	200	200;521;537;580;530;540;559;561	466
Ago2	Protein argonaute-2	Q8CJG0;H3BJ70;A0A6I8MX18;Q8CJG1;Q8CJF9;Q8CJF8-2;Q8CJF8	Q8CJG0	17;3;3;3;2;1;1	17;3;3;3;2;1;1	17;3;3;3;2;1;1	sp|Q8CJG0|AGO2_MOUSE Protein argonaute-2 OS=Mus musculus OX=10090 GN=Ago2 PE=1 SV=3	7	17	17	17	11	4	9	13	16	11	4	9	13	16	11	4	9	13	16	22.1	22.1	22.1	97.303	860	860;553;895;857;860;799;861	280										2	17	2
Agpat1	1-acyl-sn-glycerol-3-phosphate acyltransferase alpha	A0A0R4J263;O35083;G3UWV6	A0A0R4J263;O35083	3;3;1	3;3;1	3;3;1	tr|A0A0R4J263|A0A0R4J263_MOUSE 1-acyl-sn-glycerol-3-phosphate acyltransferase OS=Mus musculus OX=10090 GN=Agpat1 PE=1 SV=1;sp|O35083|PLCA_MOUSE 1-acyl-sn-glycerol-3-phosphate acyltransferase alpha OS=Mus musculus OX=10090 GN=Agpat1 PE=1 SV=1	3	3	3	3	0	0	0	0	3	0	0	0	0	3	0	0	0	0	3	10.9	10.9	10.9	31.737	285	285;285;198	104			1	3	1
Agpat3	1-acyl-sn-glycerol-3-phosphate acyltransferase gamma	Q9D517;D3YUW0;D3Z1M6	Q9D517	5;1;1	5;1;1	5;1;1	sp|Q9D517|PLCC_MOUSE 1-acyl-sn-glycerol-3-phosphate acyltransferase gamma OS=Mus musculus OX=10090 GN=Agpat3 PE=1 SV=2	3	5	5	5	0	0	0	2	4	0	0	0	2	4	0	0	0	2	4	12.2	12.2	12.2	43.295	376	376;128;144	234					4
Agps	Alkyldihydroxyacetonephosphate synthase, peroxisomal	A2AL50;Q8C0I1;A2AL49;H3BKN2	A2AL50;Q8C0I1;A2AL49;H3BKN2	3;3;2;2	3;3;2;2	3;3;2;2	tr|A2AL50|A2AL50_MOUSE Alkylglycerone-phosphate synthase OS=Mus musculus OX=10090 GN=Agps PE=1 SV=1;sp|Q8C0I1|ADAS_MOUSE Alkyldihydroxyacetonephosphate synthase, peroxisomal OS=Mus musculus OX=10090 GN=Agps PE=1 SV=1;tr|A2AL49|A2AL49_MOUSE Alkylglycerone-p	4	3	3	3	0	3	2	3	3	0	3	2	3	3	0	3	2	3	3	7	7	7	74.342	671	671;645;508;568	301									4
Ahcy	Adenosylhomocysteinase	P50247;A2ALT5	P50247	7;1	7;1	7;1	sp|P50247|SAHH_MOUSE Adenosylhomocysteinase OS=Mus musculus OX=10090 GN=Ahcy PE=1 SV=3	2	7	7	7	4	3	2	4	4	4	3	2	4	4	4	3	2	4	4	18.1	18.1	18.1	47.688	432	432;95	325							4
Ahnak		E9Q616;A0A494BBD5	E9Q616	24;5	24;5	24;5	tr|E9Q616|E9Q616_MOUSE AHNAK nucleoprotein (desmoyokin) OS=Mus musculus OX=10090 GN=Ahnak PE=1 SV=1	2	24	24	24	9	3	7	10	18	9	3	7	10	18	9	3	7	10	18	15	15	15	604.25	5656	5656;311	261												7	13	24
Ahsa1	Activator of 90 kDa heat shock protein ATPase homolog 1	Q8BK64;A0A1Y7VM19	Q8BK64	9;2	9;2	9;2	sp|Q8BK64|AHSA1_MOUSE Activator of 90 kDa heat shock protein ATPase homolog 1 OS=Mus musculus OX=10090 GN=Ahsa1 PE=1 SV=2	2	9	9	9	3	3	1	7	7	3	3	1	7	7	3	3	1	7	7	27.8	27.8	27.8	38.117	338	338;78	348						7
Ahsa2	Activator of 90 kDa heat shock protein ATPase homolog 2	F6S1R2;Q8N9S3-2;Q8N9S3-3;Q8N9S3;A2AF81	F6S1R2;Q8N9S3-2;Q8N9S3-3;Q8N9S3;A2AF81	2;2;2;2;1	2;2;2;2;1	2;2;2;2;1	tr|F6S1R2|F6S1R2_MOUSE AHA1, activator of heat shock protein ATPase 2 (Fragment) OS=Mus musculus OX=10090 GN=Ahsa2 PE=1 SV=1;sp|Q8N9S3-2|AHSA2_MOUSE Isoform 2 of Activator of 90 kDa heat shock protein ATPase homolog 2 OS=Mus musculus OX=10090 GN=Ahsa2;sp|Q	5	2	2	2	1	1	0	2	1	1	1	0	2	1	1	1	0	2	1	6.3	6.3	6.3	35.523	317	317;283;286;331;200	346						1
Aifm1	Apoptosis-inducing factor 1, mitochondrial	B1AU25;Q9Z0X1;Q9Z0X1-2	B1AU25;Q9Z0X1;Q9Z0X1-2	10;10;5	10;10;5	10;10;5	tr|B1AU25|B1AU25_MOUSE Apoptosis-inducing factor, mitochondrion-associated 1 OS=Mus musculus OX=10090 GN=Aifm1 PE=1 SV=1;sp|Q9Z0X1|AIFM1_MOUSE Apoptosis-inducing factor 1, mitochondrial OS=Mus musculus OX=10090 GN=Aifm1 PE=1 SV=1;sp|Q9Z0X1-2|AIFM1_MOUSE Is	3	10	10	10	2	8	3	5	7	2	8	3	5	7	2	8	3	5	7	19.9	19.9	19.9	66.113	608	608;612;324	320									7
Aim2	Interferon-inducible protein AIM2	Q91VJ1	Q91VJ1	2	2	2	sp|Q91VJ1|AIM2_MOUSE Interferon-inducible protein AIM2 OS=Mus musculus OX=10090 GN=Aim2 PE=1 SV=2	1	2	2	2	1	1	0	2	1	1	1	0	2	1	1	1	0	2	1	7.6	7.6	7.6	40.155	354	354	347							1
Aimp1	Aminoacyl tRNA synthase complex-interacting multifunctional protein 1;Endothelial monocyte-activating polypeptide 2	P31230;Q3UZG4;A0A0G2JDH0;A0A0G2JEU9;A0A0G2JDW6	P31230;Q3UZG4	5;4;1;1;1	5;4;1;1;1	5;4;1;1;1	sp|P31230|AIMP1_MOUSE Aminoacyl tRNA synthase complex-interacting multifunctional protein 1 OS=Mus musculus OX=10090 GN=Aimp1 PE=1 SV=2;tr|Q3UZG4|Q3UZG4_MOUSE Aminoacyl tRNA synthetase complex-interacting multifunctional protein 1 OS=Mus musculus OX=10090	5	5	5	5	2	2	3	4	4	2	2	3	4	4	2	2	3	4	4	16.1	16.1	16.1	33.997	310	310;319;55;80;115	266				1	1	5
Aimp2	Aminoacyl tRNA synthase complex-interacting multifunctional protein 2	Q8R3V2;Q8R010	Q8R3V2;Q8R010	2;2	2;2	2;2	tr|Q8R3V2|Q8R3V2_MOUSE Aminoacyl tRNA synthetase complex-interacting multifunctional protein 2 OS=Mus musculus OX=10090 GN=Aimp2 PE=1 SV=1;sp|Q8R010|AIMP2_MOUSE Aminoacyl tRNA synthase complex-interacting multifunctional protein 2 OS=Mus musculus OX=10090	2	2	2	2	0	1	1	2	2	0	1	1	2	2	0	1	1	2	2	5.4	5.4	5.4	31.097	280	280;320	316					2
Aip	AH receptor-interacting protein	O08915;D3YW40	O08915;D3YW40	5;3	5;3	5;3	sp|O08915|AIP_MOUSE AH receptor-interacting protein OS=Mus musculus OX=10090 GN=Aip PE=1 SV=1;tr|D3YW40|D3YW40_MOUSE Aryl-hydrocarbon receptor-interacting protein (Fragment) OS=Mus musculus OX=10090 GN=Aip PE=1 SV=1	2	5	5	5	2	2	1	5	3	2	2	1	5	3	2	2	1	5	3	18.8	18.8	18.8	37.605	330	330;172	282					3	3
Ak2	Adenylate kinase 2, mitochondrial;Adenylate kinase 2, mitochondrial, N-terminally processed	F7BP55;Q9WTP6-2;Q9WTP6	F7BP55;Q9WTP6-2;Q9WTP6	2;2;2	2;2;2	2;2;2	tr|F7BP55|F7BP55_MOUSE Adenylate kinase 2 (Fragment) OS=Mus musculus OX=10090 GN=Ak2 PE=1 SV=1;sp|Q9WTP6-2|KAD2_MOUSE Isoform 2 of Adenylate kinase 2, mitochondrial OS=Mus musculus OX=10090 GN=Ak2;sp|Q9WTP6|KAD2_MOUSE Adenylate kinase 2, mitochondrial OS=M	3	2	2	2	1	1	2	1	1	1	1	2	1	1	1	1	2	1	1	30.6	30.6	30.6	7.3927	72	72;232;239	279				1
Ak3	GTP:AMP phosphotransferase AK3, mitochondrial	Q9WTP7;F6RP11	Q9WTP7	10;4	10;4	10;4	sp|Q9WTP7|KAD3_MOUSE GTP:AMP phosphotransferase AK3, mitochondrial OS=Mus musculus OX=10090 GN=Ak3 PE=1 SV=3	2	10	10	10	7	1	2	2	6	7	1	2	2	6	7	1	2	2	6	43.6	43.6	43.6	25.426	227	227;65	230			5	5
Akap10	A-kinase anchor protein 10, mitochondrial	O88845-2;O88845-3;O88845	O88845-2;O88845-3;O88845	2;2;2	2;2;2	2;2;2	sp|O88845-2|AKA10_MOUSE Isoform 2 of A-kinase anchor protein 10, mitochondrial OS=Mus musculus OX=10090 GN=Akap10;sp|O88845-3|AKA10_MOUSE Isoform 3 of A-kinase anchor protein 10, mitochondrial OS=Mus musculus OX=10090 GN=Akap10;sp|O88845|AKA10_MOUSE A-kina	3	2	2	2	0	2	0	2	1	0	2	0	2	1	0	2	0	2	1	6.7	6.7	6.7	56.291	505	505;560;662	393										1
Akap12	A-kinase anchor protein 12	A0A668KLV9;A0A668KLD3;Q9WTQ5;Q9WTQ5-2;A0A668KM55	A0A668KLV9;A0A668KLD3;Q9WTQ5;Q9WTQ5-2	5;5;5;4;1	5;5;5;4;1	5;5;5;4;1	tr|A0A668KLV9|A0A668KLV9_MOUSE A kinase (PRKA) anchor protein (gravin) 12 OS=Mus musculus OX=10090 GN=Akap12 PE=1 SV=1;tr|A0A668KLD3|A0A668KLD3_MOUSE A kinase (PRKA) anchor protein (gravin) 12 OS=Mus musculus OX=10090 GN=Akap12 PE=1 SV=1;sp|Q9WTQ5|AKA12_MO	5	5	5	5	1	3	0	2	0	1	3	0	2	0	1	3	0	2	0	3.6	3.6	3.6	172.56	1604	1604;1604;1684;1579;190	459
Akap13		E9Q394-2;E9Q394;A0A140LJJ5;A0A140LIX0;A0A140LID7;A0A140LHQ3;A0A140LHG3	E9Q394-2;E9Q394;A0A140LJJ5;A0A140LIX0	12;12;12;7;4;2;2	12;12;12;7;4;2;2	12;12;12;7;4;2;2	sp|E9Q394-2|AKP13_MOUSE Isoform 2 of A-kinase anchor protein 13 OS=Mus musculus OX=10090 GN=Akap13;sp|E9Q394|AKP13_MOUSE A-kinase anchor protein 13 OS=Mus musculus OX=10090 GN=Akap13 PE=1 SV=1;tr|A0A140LJJ5|A0A140LJJ5_MOUSE A kinase (PRKA) anchor protein 1	7	12	12	12	1	6	0	5	8	1	6	0	5	8	1	6	0	5	8	6.3	6.3	6.3	301.5	2754	2754;2776;2794;870;569;423;607	331												1	5	8
Akap2;Pakap	A-kinase anchor protein 2	O54931-3;O54931-2;O54931;A2API8;F7AA26;O54931-5;O54931-4;A0A5F8MPZ6;A2APJ1	O54931-3;O54931-2;O54931;A2API8;F7AA26;O54931-5;O54931-4	16;15;15;14;14;14;14;4;2	16;15;15;14;14;14;14;4;2	16;15;15;14;14;14;14;4;2	sp|O54931-3|AKAP2_MOUSE Isoform 3 of A-kinase anchor protein 2 OS=Mus musculus OX=10090 GN=Akap2;sp|O54931-2|AKAP2_MOUSE Isoform 2 of A-kinase anchor protein 2 OS=Mus musculus OX=10090 GN=Akap2;sp|O54931|AKAP2_MOUSE A-kinase anchor protein 2 OS=Mus musculu	9	16	16	16	3	3	5	5	13	3	3	5	5	13	3	3	5	5	13	24.4	24.4	24.4	87.269	795	795;880;893;921;1137;756;769;336;176	221									3	7	11	14	1	1
Akap7		H3BJV2	H3BJV2	1	1	1	tr|H3BJV2|H3BJV2_MOUSE A kinase (PRKA) anchor protein 7 (Fragment) OS=Mus musculus OX=10090 GN=Akap7 PE=1 SV=1	1	1	1	1	1	0	0	0	0	1	0	0	0	0	1	0	0	0	0	5.6	5.6	5.6	13.566	126	126	314
Akr1a1	Alcohol dehydrogenase [NADP(+)]	Q9JII6;B1AXW3	Q9JII6;B1AXW3	6;4	6;4	6;4	sp|Q9JII6|AK1A1_MOUSE Aldo-keto reductase family 1 member A1 OS=Mus musculus OX=10090 GN=Akr1a1 PE=1 SV=3;tr|B1AXW3|B1AXW3_MOUSE Aldo-keto reductase family 1, member A1 (aldehyde reductase) (Fragment) OS=Mus musculus OX=10090 GN=Akr1a1 PE=1 SV=8	2	6	6	6	1	2	0	4	5	1	2	0	4	5	1	2	0	4	5	20.6	20.6	20.6	36.586	325	325;203	320					5
Akr1b3;Akr1b1	Aldose reductase	D3YVJ7;P45376	D3YVJ7;P45376	2;2	2;2	2;2	tr|D3YVJ7|D3YVJ7_MOUSE Aldo-keto reductase family 1, member B3 (aldose reductase) (Fragment) OS=Mus musculus OX=10090 GN=Akr1b3 PE=1 SV=1;sp|P45376|ALDR_MOUSE Aldo-keto reductase family 1 member B1 OS=Mus musculus OX=10090 GN=Akr1b1 PE=1 SV=3	2	2	2	2	0	0	0	2	1	0	0	0	2	1	0	0	0	2	1	10.8	10.8	10.8	19.66	176	176;316	306					1
Akr1c12;Akr1c13	Aldo-keto reductase family 1 member C13	Q9JLI0;Q8VC28	Q9JLI0;Q8VC28	2;2	2;2	2;2	tr|Q9JLI0|Q9JLI0_MOUSE Aldo-keto reductase a OS=Mus musculus OX=10090 GN=Akr1c12 PE=1 SV=1;sp|Q8VC28|AK1CD_MOUSE Aldo-keto reductase family 1 member C13 OS=Mus musculus OX=10090 GN=Akr1c13 PE=1 SV=2	2	2	2	2	1	1	1	1	1	1	1	1	1	1	1	1	1	1	1	5.6	5.6	5.6	37.063	323	323;323	339					1
Akr7a2	Aflatoxin B1 aldehyde reductase member 2	Q8CG76	Q8CG76	10	10	10	sp|Q8CG76|ARK72_MOUSE Aflatoxin B1 aldehyde reductase member 2 OS=Mus musculus OX=10090 GN=Akr7a2 PE=1 SV=3	1	10	10	10	5	6	4	8	6	5	6	4	8	6	5	6	4	8	6	24	24	24	40.612	367	367	302					6	7	1
Akt1	RAC-alpha serine/threonine-protein kinase	D3Z783;P31750;D3YXX3;D3YYP9;D3Z5X2;D3Z490;D3YXM7;D3Z3N2;F8WHG5;Q9WUA6-2;Q9WUA6;Q60823	D3Z783;P31750;D3YXX3;D3YYP9	5;5;4;3;1;1;1;1;1;1;1;1	5;5;4;3;1;1;1;1;1;1;1;1	5;5;4;3;1;1;1;1;1;1;1;1	tr|D3Z783|D3Z783_MOUSE non-specific serine/threonine protein kinase OS=Mus musculus OX=10090 GN=Akt1 PE=1 SV=2;sp|P31750|AKT1_MOUSE RAC-alpha serine/threonine-protein kinase OS=Mus musculus OX=10090 GN=Akt1 PE=1 SV=2;tr|D3YXX3|D3YXX3_MOUSE Thymoma viral pr	12	5	5	5	2	2	2	2	4	2	2	2	2	4	2	2	2	2	4	15.1	15.1	15.1	50.98	437	437;480;202;134;63;98;222;229;438;470;479;481	272								5
Alad	Delta-aminolevulinic acid dehydratase	P10518	P10518	5	5	5	sp|P10518|HEM2_MOUSE Delta-aminolevulinic acid dehydratase OS=Mus musculus OX=10090 GN=Alad PE=1 SV=1	1	5	5	5	1	0	0	3	4	1	0	0	3	4	1	0	0	3	4	19.7	19.7	19.7	36.023	330	330	243					4
Alcam	CD166 antigen	E9Q3Q6;E9Q4G8;Q61490;Q5MPX5;F6QH25	E9Q3Q6;E9Q4G8;Q61490	5;4;4;1;1	5;4;4;1;1	5;4;4;1;1	tr|E9Q3Q6|E9Q3Q6_MOUSE Activated leukocyte cell adhesion molecule OS=Mus musculus OX=10090 GN=Alcam PE=1 SV=1;tr|E9Q4G8|E9Q4G8_MOUSE Activated leukocyte cell adhesion molecule OS=Mus musculus OX=10090 GN=Alcam PE=1 SV=1;sp|Q61490|CD166_MOUSE CD166 antigen	5	5	5	5	3	0	2	2	1	3	0	2	2	1	3	0	2	2	1	11.2	11.2	11.2	63.668	570	570;555;583;133;345	286													1
Aldh18a1	Delta-1-pyrroline-5-carboxylate synthase;Glutamate 5-kinase;Gamma-glutamyl phosphate reductase	Q9Z110-2;Q9Z110;D3Z0B4;H3BKJ8;H3BLE8	Q9Z110-2;Q9Z110	22;22;6;3;3	22;22;6;3;3	22;22;6;3;3	sp|Q9Z110-2|P5CS_MOUSE Isoform Short of Delta-1-pyrroline-5-carboxylate synthase OS=Mus musculus OX=10090 GN=Aldh18a1;sp|Q9Z110|P5CS_MOUSE Delta-1-pyrroline-5-carboxylate synthase OS=Mus musculus OX=10090 GN=Aldh18a1 PE=1 SV=2	5	22	22	22	11	8	9	18	17	11	8	9	18	17	11	8	9	18	17	28.6	28.6	28.6	87.052	793	793;795;173;48;83	307							1	1	4	21	4	2	1
Aldh1l2	Mitochondrial 10-formyltetrahydrofolate dehydrogenase	Q8K009;D3Z6B9	Q8K009;D3Z6B9	7;6	7;6	7;6	sp|Q8K009|AL1L2_MOUSE Mitochondrial 10-formyltetrahydrofolate dehydrogenase OS=Mus musculus OX=10090 GN=Aldh1l2 PE=1 SV=2;tr|D3Z6B9|D3Z6B9_MOUSE formyltetrahydrofolate dehydrogenase OS=Mus musculus OX=10090 GN=Aldh1l2 PE=1 SV=1	2	7	7	7	0	1	0	1	6	0	1	0	1	6	0	1	0	1	6	10.4	10.4	10.4	101.59	923	923;810	371										1	6
Aldh2	Aldehyde dehydrogenase, mitochondrial	P47738;A0A0G2JEU1;A0A0G2JFQ0;A0A0G2JF60;D3YYF3;G3UWP3;P24549;O35945;Q9JHW9;Q62148	P47738;A0A0G2JEU1	32;30;13;11;6;1;1;1;1;1	32;30;13;11;6;1;1;1;1;1	31;29;13;11;6;0;0;0;0;0	sp|P47738|ALDH2_MOUSE Aldehyde dehydrogenase, mitochondrial OS=Mus musculus OX=10090 GN=Aldh2 PE=1 SV=1;tr|A0A0G2JEU1|A0A0G2JEU1_MOUSE Aldehyde dehydrogenase 2, mitochondrial OS=Mus musculus OX=10090 GN=Aldh2 PE=1 SV=1	10	32	32	31	22	24	18	27	26	22	24	18	27	26	22	24	18	26	25	62	62	60.5	56.537	519	519;471;229;196;185;277;501;501;512;518	321		1	4	4	7	8	12	30	10	3	3	2
Aldh4a1	Delta-1-pyrroline-5-carboxylate dehydrogenase, mitochondrial	Q8CHT0	Q8CHT0	14	14	14	sp|Q8CHT0|AL4A1_MOUSE Delta-1-pyrroline-5-carboxylate dehydrogenase, mitochondrial OS=Mus musculus OX=10090 GN=Aldh4a1 PE=1 SV=3	1	14	14	14	7	9	3	12	8	7	9	3	12	8	7	9	3	12	8	25.1	25.1	25.1	61.84	562	562	330						1	1	3	8	2
Aldh6a1	Methylmalonate-semialdehyde dehydrogenase [acylating], mitochondrial	Q9EQ20;A0A1Y7VJ32	Q9EQ20	9;3	9;3	9;3	sp|Q9EQ20|MMSA_MOUSE Methylmalonate-semialdehyde dehydrogenase [acylating], mitochondrial OS=Mus musculus OX=10090 GN=Aldh6a1 PE=1 SV=1	2	9	9	9	3	5	1	5	2	3	5	1	5	2	3	5	1	5	2	28.2	28.2	28.2	57.915	535	535;135	384								2
Aldh9a1	4-trimethylaminobutyraldehyde dehydrogenase	Q9JLJ2;Q9JLJ2-2	Q9JLJ2;Q9JLJ2-2	17;15	17;15	17;15	sp|Q9JLJ2|AL9A1_MOUSE 4-trimethylaminobutyraldehyde dehydrogenase OS=Mus musculus OX=10090 GN=Aldh9a1 PE=1 SV=1;sp|Q9JLJ2-2|AL9A1_MOUSE Isoform 2 of 4-trimethylaminobutyraldehyde dehydrogenase OS=Mus musculus OX=10090 GN=Aldh9a1	2	17	17	17	10	9	10	11	6	10	9	10	11	6	10	9	10	11	6	42.9	42.9	42.9	53.514	494	494;518	337							1	6
Aldoa;Aldoart2;Aldoart1	Fructose-bisphosphate aldolase A;Fructose-bisphosphate aldolase	P05064;A6ZI44;D3Z510;A0A0U1RPN8;D3YWI1;D3YV98;A0A0U1RPT5;A6ZI47;Q9CPQ9;A6ZI46	P05064;A6ZI44;D3Z510;A0A0U1RPN8;D3YWI1;D3YV98;A0A0U1RPT5;A6ZI47;Q9CPQ9;A6ZI46	10;9;7;7;7;6;6;6;6;6	10;9;7;7;7;6;6;6;6;6	10;9;7;7;7;6;6;6;6;6	sp|P05064|ALDOA_MOUSE Fructose-bisphosphate aldolase A OS=Mus musculus OX=10090 GN=Aldoa PE=1 SV=2;tr|A6ZI44|A6ZI44_MOUSE Fructose-bisphosphate aldolase OS=Mus musculus OX=10090 GN=Aldoa PE=1 SV=1;tr|D3Z510|D3Z510_MOUSE fructose-bisphosphate aldolase (Frag	10	10	10	10	8	6	5	7	8	8	6	5	7	8	8	6	5	7	8	23.9	23.9	23.9	39.355	364	364;418;180;190;236;193;209;364;364;419	316			1	1	2	10	3
Alg2	Alpha-1,3/1,6-mannosyltransferase ALG2	Q9DBE8;F6RBY3	Q9DBE8;F6RBY3	2;1	2;1	2;1	sp|Q9DBE8|ALG2_MOUSE Alpha-1,3/1,6-mannosyltransferase ALG2 OS=Mus musculus OX=10090 GN=Alg2 PE=1 SV=2;tr|F6RBY3|F6RBY3_MOUSE Asparagine-linked glycosylation 2 (alpha-1,3-mannosyltransferase) (Fragment) OS=Mus musculus OX=10090 GN=Alg2 PE=1 SV=1	2	2	2	2	0	0	0	2	2	0	0	0	2	2	0	0	0	2	2	5.3	5.3	5.3	47.404	415	415;177	227							2	1
Alg5	Dolichyl-phosphate beta-glucosyltransferase	Q9DB25;D6RCG2	Q9DB25;D6RCG2	4;3	4;3	4;3	sp|Q9DB25|ALG5_MOUSE Dolichyl-phosphate beta-glucosyltransferase OS=Mus musculus OX=10090 GN=Alg5 PE=1 SV=1;tr|D6RCG2|D6RCG2_MOUSE Asparagine-linked glycosylation 5 (dolichyl-phosphate beta-glucosyltransferase) OS=Mus musculus OX=10090 GN=Alg5 PE=1 SV=1	2	4	4	4	1	1	0	2	4	1	1	0	2	4	1	1	0	2	4	12	12	12	36.79	324	324;84	272					4
Alpl	Alkaline phosphatase;Alkaline phosphatase, tissue-nonspecific isozyme	E9Q7P8;P09242;B1AXF5	E9Q7P8;P09242;B1AXF5	2;2;1	2;2;1	2;2;1	tr|E9Q7P8|E9Q7P8_MOUSE Alkaline phosphatase (Fragment) OS=Mus musculus OX=10090 GN=Alpl PE=1 SV=1;sp|P09242|PPBT_MOUSE Alkaline phosphatase, tissue-nonspecific isozyme OS=Mus musculus OX=10090 GN=Alpl PE=1 SV=2;tr|B1AXF5|B1AXF5_MOUSE alkaline phosphatase (	3	2	2	2	2	0	2	2	0	2	0	2	2	0	2	0	2	2	0	10.6	10.6	10.6	23.568	216	216;524;157	296
Alx4	Homeobox protein aristaless-like 4	A2AIK5;O35137	A2AIK5;O35137	1;1	1;1	1;1	tr|A2AIK5|A2AIK5_MOUSE Aristaless-like homeobox 4 OS=Mus musculus OX=10090 GN=Alx4 PE=1 SV=1;sp|O35137|ALX4_MOUSE Homeobox protein aristaless-like 4 OS=Mus musculus OX=10090 GN=Alx4 PE=1 SV=1	2	1	1	1	1	0	0	0	0	1	0	0	0	0	1	0	0	0	0	4	4	4	35.892	325	325;399	307
Alyref2;Alyref	Aly/REF export factor 2;THO complex subunit 4	G3X9I4;Q9JJW6-2;Q9JJW6;O08583;O08583-2	G3X9I4;Q9JJW6-2;Q9JJW6;O08583;O08583-2	3;3;3;3;2	3;3;3;3;2	3;3;3;3;2	tr|G3X9I4|G3X9I4_MOUSE Aly/REF export factor 2 OS=Mus musculus OX=10090 GN=Alyref2 PE=1 SV=1;sp|Q9JJW6-2|ALRF2_MOUSE Isoform 2 of Aly/REF export factor 2 OS=Mus musculus OX=10090 GN=Alyref2;sp|Q9JJW6|ALRF2_MOUSE Aly/REF export factor 2 OS=Mus musculus OX=1	5	3	3	3	1	1	2	2	3	1	1	2	2	3	1	1	2	2	3	15.6	15.6	15.6	23.785	218	218;217;218;255;163	269			1	4	2
Amdhd2	Putative N-acetylglucosamine-6-phosphate deacetylase	F7CUP3;F6UP77;Q8JZV7	F7CUP3;F6UP77;Q8JZV7	2;2;2	2;2;2	2;2;2	tr|F7CUP3|F7CUP3_MOUSE N-acetylglucosamine-6-phosphate deacetylase OS=Mus musculus OX=10090 GN=Amdhd2 PE=1 SV=2;tr|F6UP77|F6UP77_MOUSE N-acetylglucosamine-6-phosphate deacetylase OS=Mus musculus OX=10090 GN=Amdhd2 PE=1 SV=9;sp|Q8JZV7|NAGA_MOUSE N-acetylglu	3	2	2	2	0	1	0	2	1	0	1	0	2	1	0	1	0	2	1	7	7	7	47.178	446	446;453;409	340						1	1
Ampd2	AMP deaminase 2	A2AE27;Q9DBT5	A2AE27;Q9DBT5	11;10	11;10	11;10	tr|A2AE27|A2AE27_MOUSE AMP deaminase OS=Mus musculus OX=10090 GN=Ampd2 PE=1 SV=1;sp|Q9DBT5|AMPD2_MOUSE AMP deaminase 2 OS=Mus musculus OX=10090 GN=Ampd2 PE=1 SV=1	2	11	11	11	6	5	4	4	11	6	5	4	4	11	6	5	4	4	11	14.1	14.1	14.1	94.695	824	824;798	281											11
Ampd3	AMP deaminase 3	A0A1L1SRX2;O08739;D3YU73;F6XQD0;D3Z4N3;A0A0G2JFD4;Q3V1D3	A0A1L1SRX2;O08739	6;6;1;1;1;1;1	6;6;1;1;1;1;1	6;6;1;1;1;1;1	tr|A0A1L1SRX2|A0A1L1SRX2_MOUSE AMP deaminase OS=Mus musculus OX=10090 GN=Ampd3 PE=1 SV=1;sp|O08739|AMPD3_MOUSE AMP deaminase 3 OS=Mus musculus OX=10090 GN=Ampd3 PE=1 SV=2	7	6	6	6	3	1	5	2	5	3	1	5	2	5	3	1	5	2	5	8.8	8.8	8.8	89.567	775	775;766;111;137;184;676;745	222										3	6
Anapc1	Anaphase-promoting complex subunit 1	P53995;A2ATQ5;Q6PG65	P53995;A2ATQ5	7;4;1	7;4;1	7;4;1	sp|P53995|APC1_MOUSE Anaphase-promoting complex subunit 1 OS=Mus musculus OX=10090 GN=Anapc1 PE=1 SV=2;tr|A2ATQ5|A2ATQ5_MOUSE Anaphase promoting complex subunit 1 OS=Mus musculus OX=10090 GN=Anapc1 PE=1 SV=1	3	7	7	7	2	4	2	4	3	2	4	2	4	3	2	4	2	4	3	3.9	3.9	3.9	215.99	1944	1944;1213;80	363												1	3
Angel2	Protein angel homolog 2	Q8K1C0-3;Q8K1C0-2;Q8K1C0;Q8K1C0-5;Q8K1C0-4	Q8K1C0-3;Q8K1C0-2;Q8K1C0;Q8K1C0-5;Q8K1C0-4	3;3;3;2;2	3;3;3;2;2	3;3;3;2;2	sp|Q8K1C0-3|ANGE2_MOUSE Isoform 3 of Protein angel homolog 2 OS=Mus musculus OX=10090 GN=Angel2;sp|Q8K1C0-2|ANGE2_MOUSE Isoform 2 of Protein angel homolog 2 OS=Mus musculus OX=10090 GN=Angel2;sp|Q8K1C0|ANGE2_MOUSE Protein angel homolog 2 OS=Mus musculus OX	5	3	3	3	0	2	0	2	0	0	2	0	2	0	0	2	0	2	0	11.7	11.7	11.7	41.929	375	375;522;544;212;212	458
Ankfy1	Rabankyrin-5	Q810B6;Q810B6-2	Q810B6	15;6	15;6	15;6	sp|Q810B6|ANFY1_MOUSE Rabankyrin-5 OS=Mus musculus OX=10090 GN=Ankfy1 PE=1 SV=2	2	15	15	15	7	7	6	10	10	7	7	6	10	10	7	7	6	10	10	16	16	16	128.65	1169	1169;439	318											2	10
Ankmy2	Ankyrin repeat and MYND domain-containing protein 2	Q3TPE9-2;Q3TPE9	Q3TPE9-2;Q3TPE9	1;1	1;1	1;1	sp|Q3TPE9-2|ANKY2_MOUSE Isoform 2 of Ankyrin repeat and MYND domain-containing protein 2 OS=Mus musculus OX=10090 GN=Ankmy2;sp|Q3TPE9|ANKY2_MOUSE Ankyrin repeat and MYND domain-containing protein 2 OS=Mus musculus OX=10090 GN=Ankmy2 PE=1 SV=1	2	1	1	1	0	0	0	0	1	0	0	0	0	1	0	0	0	0	1	6.3	6.3	6.3	33.626	300	300;440	108								1
Ankrd17	Ankyrin repeat domain-containing protein 17	A0A1W2P6X1;E9QKG6;A0A0G2JDZ9;E9Q804;Q99NH0-2;Q99NH0-3;Q99NH0;E9Q1M6;E9PUR0	A0A1W2P6X1;E9QKG6;A0A0G2JDZ9;E9Q804;Q99NH0-2;Q99NH0-3;Q99NH0	6;6;6;6;6;6;6;1;1	6;6;6;6;6;6;6;1;1	6;6;6;6;6;6;6;1;1	tr|A0A1W2P6X1|A0A1W2P6X1_MOUSE Ankyrin repeat domain 17 OS=Mus musculus OX=10090 GN=Ankrd17 PE=1 SV=1;tr|E9QKG6|E9QKG6_MOUSE Ankyrin repeat domain 17 OS=Mus musculus OX=10090 GN=Ankrd17 PE=1 SV=1;tr|A0A0G2JDZ9|A0A0G2JDZ9_MOUSE Ankyrin repeat domain 17 OS=M	9	6	6	6	1	1	2	3	3	1	1	2	3	3	1	1	2	3	3	4.8	4.8	4.8	170.43	1600	1600;2352;2494;2602;1330;1599;2603;2485;2548	313												1	3	1
Ankrd26	Ankyrin repeat domain-containing protein 26	Q811D2;D3Z482	Q811D2;D3Z482	2;1	2;1	2;1	sp|Q811D2|ANR26_MOUSE Ankyrin repeat domain-containing protein 26 OS=Mus musculus OX=10090 GN=Ankrd26 PE=1 SV=2;tr|D3Z482|D3Z482_MOUSE Ankyrin repeat domain 26 OS=Mus musculus OX=10090 GN=Ankrd26 PE=1 SV=1	2	2	2	2	0	0	0	1	1	0	0	0	1	1	0	0	0	1	1	1.6	1.6	1.6	180.64	1581	1581;1681	334												1
Ankrd50		F7BE84;A6H6J9	F7BE84;A6H6J9	2;1	2;1	2;1	tr|F7BE84|F7BE84_MOUSE Ankyrin repeat domain 50 (Fragment) OS=Mus musculus OX=10090 GN=Ankrd50 PE=1 SV=1;tr|A6H6J9|A6H6J9_MOUSE Ankyrin repeat domain 50 OS=Mus musculus OX=10090 GN=Ankrd50 PE=1 SV=1	2	2	2	2	0	1	0	1	1	0	1	0	1	1	0	1	0	1	1	1.7	1.7	1.7	150.86	1390	1390;467	345												1
Ano6	Anoctamin-6	A0A2I3BPX3;Q6P9J9;Q6P9J9-2;A0A2I3BPY8	A0A2I3BPX3;Q6P9J9;Q6P9J9-2	4;4;3;1	4;4;3;1	4;4;3;1	tr|A0A2I3BPX3|A0A2I3BPX3_MOUSE Anoctamin OS=Mus musculus OX=10090 GN=Ano6 PE=1 SV=1;sp|Q6P9J9|ANO6_MOUSE Anoctamin-6 OS=Mus musculus OX=10090 GN=Ano6 PE=1 SV=1;sp|Q6P9J9-2|ANO6_MOUSE Isoform 2 of Anoctamin-6 OS=Mus musculus OX=10090 GN=Ano6	4	4	4	4	2	2	1	1	3	2	2	1	1	3	2	2	1	1	3	3.3	3.3	3.3	108.47	932	932;911;484;466	301											3
Antxr2	Anthrax toxin receptor 2	Q6DFX2;A0A0G2JE26;A0A0N4SV16;Q9CZ52-2;Q9CZ52	Q6DFX2;A0A0G2JE26	4;3;1;1;1	4;3;1;1;1	4;3;1;1;1	sp|Q6DFX2|ANTR2_MOUSE Anthrax toxin receptor 2 OS=Mus musculus OX=10090 GN=Antxr2 PE=1 SV=1;tr|A0A0G2JE26|A0A0G2JE26_MOUSE Anthrax toxin receptor OS=Mus musculus OX=10090 GN=Antxr2 PE=1 SV=1	5	4	4	4	0	0	0	4	0	0	0	0	4	0	0	0	0	4	0	13.1	13.1	13.1	53.184	487	487;517;500;521;562	408
Anxa1	Annexin A1	P10107;A0A494BBD8	P10107;A0A494BBD8	26;23	26;23	26;23	sp|P10107|ANXA1_MOUSE Annexin A1 OS=Mus musculus OX=10090 GN=Anxa1 PE=1 SV=2;tr|A0A494BBD8|A0A494BBD8_MOUSE Annexin OS=Mus musculus OX=10090 GN=Anxa1 PE=1 SV=1	2	26	26	26	15	17	11	16	26	15	17	11	16	26	15	17	11	16	26	56.1	56.1	56.1	38.734	346	346;302	292	2	3	8	9	23	30	9								1	1
Anxa11	Annexin A11;Annexin	P97384;D3Z7U0	P97384;D3Z7U0	10;7	10;7	10;7	sp|P97384|ANX11_MOUSE Annexin A11 OS=Mus musculus OX=10090 GN=Anxa11 PE=1 SV=2;tr|D3Z7U0|D3Z7U0_MOUSE Annexin OS=Mus musculus OX=10090 GN=Anxa11 PE=1 SV=1	2	10	10	10	9	4	8	6	6	9	4	8	6	6	9	4	8	6	6	24.7	24.7	24.7	54.079	503	503;447	312							1	6	1
Anxa2	Annexin A2;Annexin	P07356;B0V2N7;B0V2N5;B0V2N8	P07356;B0V2N7;B0V2N5;B0V2N8	30;20;19;18	30;20;19;18	30;20;19;18	sp|P07356|ANXA2_MOUSE Annexin A2 OS=Mus musculus OX=10090 GN=Anxa2 PE=1 SV=2;tr|B0V2N7|B0V2N7_MOUSE Annexin (Fragment) OS=Mus musculus OX=10090 GN=Anxa2 PE=1 SV=1;tr|B0V2N5|B0V2N5_MOUSE Annexin (Fragment) OS=Mus musculus OX=10090 GN=Anxa2 PE=1 SV=1;tr|B0V2	4	30	30	30	23	23	12	23	23	23	23	12	23	23	23	23	12	23	23	62.5	62.5	62.5	38.676	339	339;196;272;176	311	5	8	12	12	29	27	13	3	3	4	4	5	5	5	5	5
Anxa3	Annexin A3;Annexin	O35639;Q3TET3;A0A0G2JDV9;A0A0G2JGL7	O35639;Q3TET3	11;6;3;3	11;6;3;3	11;6;3;3	sp|O35639|ANXA3_MOUSE Annexin A3 OS=Mus musculus OX=10090 GN=Anxa3 PE=1 SV=4;tr|Q3TET3|Q3TET3_MOUSE Annexin OS=Mus musculus OX=10090 GN=Anxa3 PE=1 SV=1	4	11	11	11	1	9	2	9	6	1	9	2	9	6	1	9	2	9	6	34.7	34.7	34.7	36.384	323	323;180;78;84	365			1	1	6
Anxa4	Annexin A4;Annexin	P97429;F7ANV6;D3Z0S1;A0A0N4SW89;A0A0N4SV57;S4R1F2	P97429;F7ANV6;D3Z0S1;A0A0N4SW89;A0A0N4SV57;S4R1F2	6;5;5;5;4;3	6;5;5;5;4;3	6;5;5;5;4;3	sp|P97429|ANXA4_MOUSE Annexin A4 OS=Mus musculus OX=10090 GN=Anxa4 PE=1 SV=4;tr|F7ANV6|F7ANV6_MOUSE Annexin (Fragment) OS=Mus musculus OX=10090 GN=Anxa4 PE=1 SV=1;tr|D3Z0S1|D3Z0S1_MOUSE Annexin (Fragment) OS=Mus musculus OX=10090 GN=Anxa4 PE=1 SV=1;tr|A0A0	6	6	6	6	3	2	2	4	5	3	2	2	4	5	3	2	2	4	5	17.2	17.2	17.2	35.915	319	319;215;254;273;258;196	275				1	5
Anxa5	Annexin A5	P48036;A0A0G2JGQ0	P48036	5;2	5;2	5;2	sp|P48036|ANXA5_MOUSE Annexin A5 OS=Mus musculus OX=10090 GN=Anxa5 PE=1 SV=1	2	5	5	5	0	1	2	2	4	0	1	2	2	4	0	1	2	2	4	15.4	15.4	15.4	35.752	319	319;137	238					4	1
Anxa6	Annexin;Annexin A6	F8WIT2;P14824	F8WIT2;P14824	11;11	11;11	11;11	tr|F8WIT2|F8WIT2_MOUSE Annexin OS=Mus musculus OX=10090 GN=Anxa6 PE=1 SV=1;sp|P14824|ANXA6_MOUSE Annexin A6 OS=Mus musculus OX=10090 GN=Anxa6 PE=1 SV=3	2	11	11	11	2	2	7	8	6	2	2	7	8	6	2	2	7	8	6	16.6	16.6	16.6	75.288	667	667;673	282									6	5
Anxa7	Annexin A7	A0A2C9F2D2;Q07076;A0A286YCW4	A0A2C9F2D2;Q07076	21;21;1	21;21;1	21;21;1	tr|A0A2C9F2D2|A0A2C9F2D2_MOUSE Annexin OS=Mus musculus OX=10090 GN=Anxa7 PE=1 SV=1;sp|Q07076|ANXA7_MOUSE Annexin A7 OS=Mus musculus OX=10090 GN=Anxa7 PE=1 SV=2	3	21	21	21	14	16	14	16	16	14	16	14	16	16	14	16	14	16	16	42.1	42.1	42.1	52.27	485	485;463;72	304				1	5	7	23	6	1
Ap1b1	AP-1 complex subunit beta-1	Q5SVG5;Q5SVG4;O35643;H3BJ06	Q5SVG5;Q5SVG4;O35643	13;13;13;4	3;3;3;0	3;3;3;0	tr|Q5SVG5|Q5SVG5_MOUSE AP complex subunit beta OS=Mus musculus OX=10090 GN=Ap1b1 PE=1 SV=1;tr|Q5SVG4|Q5SVG4_MOUSE AP complex subunit beta OS=Mus musculus OX=10090 GN=Ap1b1 PE=1 SV=1;sp|O35643|AP1B1_MOUSE AP-1 complex subunit beta-1 OS=Mus musculus OX=10090	4	13	3	3	5	3	5	8	8	1	0	0	2	2	1	0	0	2	2	15.2	3.6	3.6	101.19	916	916;923;943;199	278											2
Ap1g1	AP-1 complex subunit gamma-1	Q8CBB7;P22892	Q8CBB7;P22892	5;5	5;5	5;5	tr|Q8CBB7|Q8CBB7_MOUSE AP-1 complex subunit gamma OS=Mus musculus OX=10090 GN=Ap1g1 PE=1 SV=1;sp|P22892|AP1G1_MOUSE AP-1 complex subunit gamma-1 OS=Mus musculus OX=10090 GN=Ap1g1 PE=1 SV=3	2	5	5	5	1	1	2	2	4	1	1	2	2	4	1	1	2	2	4	7.3	7.3	7.3	91.721	825	825;822	274									1	2	3	1
Ap1m1;Ap1m2	AP-1 complex subunit mu-1;AP-1 complex subunit mu-2	P35585;A0A0R4IZX6;A0A0R4J1L4;Q9WVP1;Q9WVP1-2;D3YZ71;A0A1L1SUA0	P35585;A0A0R4IZX6;A0A0R4J1L4;Q9WVP1;Q9WVP1-2	3;2;2;2;2;1;1	3;2;2;2;2;1;1	3;2;2;2;2;1;1	sp|P35585|AP1M1_MOUSE AP-1 complex subunit mu-1 OS=Mus musculus OX=10090 GN=Ap1m1 PE=1 SV=3;tr|A0A0R4IZX6|A0A0R4IZX6_MOUSE AP-1 complex subunit mu-2 OS=Mus musculus OX=10090 GN=Ap1m2 PE=1 SV=1;tr|A0A0R4J1L4|A0A0R4J1L4_MOUSE AP-1 complex subunit mu-2 OS=Mus	7	3	3	3	2	0	0	3	1	2	0	0	3	1	2	0	0	3	1	7.6	7.6	7.6	48.542	423	423;423;425;423;425;181;224	324							1
Ap1s1	AP-1 complex subunit sigma-1A	D3Z268;D3Z0D6;D3YXN0;P61967	D3Z268;D3Z0D6;D3YXN0;P61967	1;1;1;1	1;1;1;1	1;1;1;1	tr|D3Z268|D3Z268_MOUSE Adaptor protein complex AP-1, sigma 1 (Fragment) OS=Mus musculus OX=10090 GN=Ap1s1 PE=1 SV=1;tr|D3Z0D6|D3Z0D6_MOUSE AP complex subunit sigma (Fragment) OS=Mus musculus OX=10090 GN=Ap1s1 PE=1 SV=1;tr|D3YXN0|D3YXN0_MOUSE Adaptor protei	4	1	1	1	0	0	0	1	1	0	0	0	1	1	0	0	0	1	1	11.7	11.7	11.7	9.3792	77	77;150;189;158	290		1	1	1
Ap2a1	AP-2 complex subunit alpha-1	P17426-2;P17426;A0A140LIG7;A0A140LHA6;A0A140LHG0;A0A0J9YUA7	P17426-2;P17426	27;27;5;2;1;1	27;27;5;2;1;1	22;22;5;1;0;0	sp|P17426-2|AP2A1_MOUSE Isoform B of AP-2 complex subunit alpha-1 OS=Mus musculus OX=10090 GN=Ap2a1;sp|P17426|AP2A1_MOUSE AP-2 complex subunit alpha-1 OS=Mus musculus OX=10090 GN=Ap2a1 PE=1 SV=1	6	27	27	22	16	4	10	20	23	16	4	10	20	23	12	1	6	15	18	31.3	31.3	26.2	105.48	955	955;977;317;57;38;131	280									2	3	25	3
Ap2a2	AP-2 complex subunit alpha-2	P17427	P17427	13	8	8	sp|P17427|AP2A2_MOUSE AP-2 complex subunit alpha-2 OS=Mus musculus OX=10090 GN=Ap2a2 PE=1 SV=2	1	13	8	8	8	4	6	8	9	4	1	2	3	4	4	1	2	3	4	13.9	8.6	8.6	104.02	938	938	264											4	1
Ap2b1	AP-2 complex subunit beta;AP complex subunit beta	Q9DBG3;Q9DBG3-2;H3BIY9;H3BKM0	Q9DBG3;Q9DBG3-2;H3BIY9;H3BKM0	16;16;15;13	16;16;15;13	6;6;5;6	sp|Q9DBG3|AP2B1_MOUSE AP-2 complex subunit beta OS=Mus musculus OX=10090 GN=Ap2b1 PE=1 SV=1;sp|Q9DBG3-2|AP2B1_MOUSE Isoform 2 of AP-2 complex subunit beta OS=Mus musculus OX=10090 GN=Ap2b1;tr|H3BIY9|H3BIY9_MOUSE AP complex subunit beta OS=Mus musculus OX=1	4	16	16	6	7	6	8	10	11	7	6	8	10	11	3	3	3	4	5	17.4	17.4	6.1	104.58	937	937;951;942;913	305										1	11
Ap2m1	AP-2 complex subunit mu	Q3TWV4;P84091;A0A338P6T4	Q3TWV4;P84091	5;5;1	5;5;1	5;5;1	tr|Q3TWV4|Q3TWV4_MOUSE AP-2 complex subunit mu OS=Mus musculus OX=10090 GN=Ap2m1 PE=1 SV=1;sp|P84091|AP2M1_MOUSE AP-2 complex subunit mu OS=Mus musculus OX=10090 GN=Ap2m1 PE=1 SV=1	3	5	5	5	4	2	1	2	2	4	2	1	2	2	4	2	1	2	2	13.4	13.4	13.4	49.389	433	433;435;119	319						1	2	1
Ap2s1	AP-2 complex subunit sigma	A0A0U1RQ06;P62743	A0A0U1RQ06;P62743	1;1	1;1	1;1	tr|A0A0U1RQ06|A0A0U1RQ06_MOUSE Adaptor-related protein complex 2, sigma 1 subunit OS=Mus musculus OX=10090 GN=Ap2s1 PE=1 SV=1;sp|P62743|AP2S1_MOUSE AP-2 complex subunit sigma OS=Mus musculus OX=10090 GN=Ap2s1 PE=1 SV=1	2	1	1	1	0	0	0	0	1	0	0	0	0	1	0	0	0	0	1	9.8	9.8	9.8	11.034	92	92;142	101	1
Ap3b1	AP-3 complex subunit beta-1	Q9Z1T1;A0A338P6V5;A0A571BEW4;A0A571BES1;Q9JME5	Q9Z1T1	14;2;1;1;1	14;2;1;1;1	14;2;1;1;1	sp|Q9Z1T1|AP3B1_MOUSE AP-3 complex subunit beta-1 OS=Mus musculus OX=10090 GN=Ap3b1 PE=1 SV=2	5	14	14	14	3	5	3	5	9	3	5	3	5	9	3	5	3	5	9	13.8	13.8	13.8	122.74	1105	1105;484;1050;1101;1082	333					2	1	1		3	7	1	1
Ap3m1	AP-3 complex subunit mu-1	Q9JKC8;A0A286YDZ6;H7BWY2;D3YWU3;D3YXV9	Q9JKC8;A0A286YDZ6;H7BWY2	4;3;3;1;1	4;3;3;1;1	2;2;2;0;0	sp|Q9JKC8|AP3M1_MOUSE AP-3 complex subunit mu-1 OS=Mus musculus OX=10090 GN=Ap3m1 PE=1 SV=1;tr|A0A286YDZ6|A0A286YDZ6_MOUSE Adaptor-related protein complex 3, mu 1 subunit OS=Mus musculus OX=10090 GN=Ap3m1 PE=1 SV=1;tr|H7BWY2|H7BWY2_MOUSE AP-3 complex subun	5	4	4	2	1	0	1	2	4	1	0	1	2	4	0	0	0	0	2	10	10	5.3	46.936	418	418;204;364;148;174	220							4
Ap3m2	AP-3 complex subunit mu-2	Q8R2R9	Q8R2R9	4	2	2	sp|Q8R2R9|AP3M2_MOUSE AP-3 complex subunit mu-2 OS=Mus musculus OX=10090 GN=Ap3m2 PE=1 SV=1	1	4	2	2	2	0	1	2	3	1	0	0	0	1	1	0	0	0	1	10.8	6	6	46.916	418	418	207							1
Ap3s1	AP-3 complex subunit sigma-1	Q9DCR2	Q9DCR2	2	2	2	sp|Q9DCR2|AP3S1_MOUSE AP-3 complex subunit sigma-1 OS=Mus musculus OX=10090 GN=Ap3s1 PE=1 SV=2	1	2	2	2	0	2	2	2	2	0	2	2	2	2	0	2	2	2	2	10.4	10.4	10.4	21.732	193	193	319		2	2													2
Apaf1	Apoptotic protease-activating factor 1	O88879;G3XA09;O88879-2;Q80VR5	O88879;G3XA09;O88879-2	4;3;3;1	4;3;3;1	4;3;3;1	sp|O88879|APAF_MOUSE Apoptotic protease-activating factor 1 OS=Mus musculus OX=10090 GN=Apaf1 PE=1 SV=3;tr|G3XA09|G3XA09_MOUSE Apoptotic protease-activating factor 1 OS=Mus musculus OX=10090 GN=Apaf1 PE=1 SV=1;sp|O88879-2|APAF_MOUSE Isoform 2 of Apoptotic	4	4	4	4	0	1	0	2	3	0	1	0	2	3	0	1	0	2	3	3	3	3	141	1249	1249;1238;1238;258	292											2	3
Apbb2	Amyloid beta A4 precursor protein-binding family B member 2	E9PWH3;Q3TIZ5;E9QPX0;Q9DBR4-3;Q9DBR4-2;Q9DBR4;Q3TDW6;F6V8Y6;E0CYY8;E0CZA9;E0CYJ4;A0A1B0GR67;A0A087WNN4;A0A087WRP1;A0A087WQH0;A0A087WR62;A0A087WPS7;A0A087WPI2;A0A0R4J2C6;A0A0R4J2C1;Q9QXJ1-2;Q9QXJ1	E9PWH3;Q3TIZ5;E9QPX0;Q9DBR4-3;Q9DBR4-2;Q9DBR4;Q3TDW6;F6V8Y6	7;7;7;7;7;7;6;4;1;1;1;1;1;1;1;1;1;1;1;1;1;1	7;7;7;7;7;7;6;4;1;1;1;1;1;1;1;1;1;1;1;1;1;1	7;7;7;7;7;7;6;4;1;1;1;1;1;1;1;1;1;1;1;1;1;1	tr|E9PWH3|E9PWH3_MOUSE Amyloid beta (A4) precursor protein-binding, family B, member 2 OS=Mus musculus OX=10090 GN=Apbb2 PE=1 SV=1;tr|Q3TIZ5|Q3TIZ5_MOUSE Amyloid beta (A4) precursor protein-binding, family B, member 2 OS=Mus musculus OX=10090 GN=Apbb2 PE=1	22	7	7	7	4	4	2	4	5	4	4	2	4	5	4	4	2	4	5	13.4	13.4	13.4	80.6	738	738;758;760;737;739;760;736;510;93;102;107;131;158;223;260;451;485;487;708;710;708;710	319										1	5
Apip	Methylthioribulose-1-phosphate dehydratase	Q9WVQ5	Q9WVQ5	4	4	4	sp|Q9WVQ5|MTNB_MOUSE Methylthioribulose-1-phosphate dehydratase OS=Mus musculus OX=10090 GN=Apip PE=1 SV=1	1	4	4	4	1	0	2	3	3	1	0	2	3	3	1	0	2	3	3	27	27	27	26.949	241	241	189	1	1	2	4	4
Aplp2;App	Amyloid-like protein 2;Amyloid beta A4 protein;N-APP;Soluble APP-alpha;Soluble APP-beta;C99;Beta-amyloid protein 42;Beta-amyloid protein 40;C83;P3(42);P3(40);C80;Gamma-secretase C-terminal fragment 59;Gamma-secretase C-terminal fragment 57;Gamma-secretase C-terminal fragment 50;C31	A0A2I3BR03;A0A1L1SS44;A0A2I3BPT1;Q60709;A0A2I3BQZ9;Q3TWF3;Q06335-2;P12023-2;Q06335;P12023-3;P12023	A0A2I3BR03;A0A1L1SS44;A0A2I3BPT1;Q60709;A0A2I3BQZ9;Q3TWF3;Q06335-2;P12023-2;Q06335;P12023-3;P12023	1;1;1;1;1;1;1;1;1;1;1	1;1;1;1;1;1;1;1;1;1;1	1;1;1;1;1;1;1;1;1;1;1	tr|A0A2I3BR03|A0A2I3BR03_MOUSE Amyloid-beta A4 protein OS=Mus musculus OX=10090 GN=App PE=1 SV=1;tr|A0A1L1SS44|A0A1L1SS44_MOUSE Amyloid beta (A4) precursor-like protein 2 (Fragment) OS=Mus musculus OX=10090 GN=Aplp2 PE=1 SV=1;tr|A0A2I3BPT1|A0A2I3BPT1_MOUSE	11	1	1	1	0	1	0	1	0	0	1	0	1	0	0	1	0	1	0	1.4	1.4	1.4	65.965	582	582;624;733;751;751;752;695;695;707;735;770	461
Apoa1bp	NAD(P)H-hydrate epimerase	Q8K4Z3	Q8K4Z3	2	2	2	sp|Q8K4Z3|NNRE_MOUSE NAD(P)H-hydrate epimerase OS=Mus musculus OX=10090 GN=Naxe PE=1 SV=1	1	2	2	2	0	0	0	1	2	0	0	0	1	2	0	0	0	1	2	8.9	8.9	8.9	30.972	282	282	254				2
Apol7e;Apol7b		A0A2R8VHA9;Q3UZ24;B1AQP7	A0A2R8VHA9;Q3UZ24;B1AQP7	1;1;1	1;1;1	1;1;1	tr|A0A2R8VHA9|A0A2R8VHA9_MOUSE Apolipoprotein L 7b (Fragment) OS=Mus musculus OX=10090 GN=Apol7b PE=3 SV=1;tr|Q3UZ24|Q3UZ24_MOUSE Apolipoprotein L 7e OS=Mus musculus OX=10090 GN=Apol7e PE=1 SV=1;tr|B1AQP7|B1AQP7_MOUSE Apolipoprotein L 7b OS=Mus musculus OX	3	1	1	1	1	1	1	0	1	1	1	1	0	1	1	1	1	0	1	4.3	4.3	4.3	20.904	188	188;369;369	286											1
Apool	MICOS complex subunit Mic27	B1AV14;Q78IK4	B1AV14;Q78IK4	1;1	1;1	1;1	tr|B1AV14|B1AV14_MOUSE MICOS complex subunit OS=Mus musculus OX=10090 GN=Apool PE=1 SV=1;sp|Q78IK4|MIC27_MOUSE MICOS complex subunit Mic27 OS=Mus musculus OX=10090 GN=Apool PE=1 SV=1	2	1	1	1	1	0	0	1	1	1	0	0	1	1	1	0	0	1	1	5.7	5.7	5.7	21.063	192	192;265	264				1	1
Araf	Serine/threonine-protein kinase A-Raf	P04627;E9Q0P8;B1AUP0;B1AUN8;Q8CAD1;A0A7N4FLU7;Q99N57;Q99N57-2;P28028;P28028-1;A0A0N4SWH5;A0A0N4SV36	P04627;E9Q0P8	12;7;5;5;4;3;3;3;3;3;1;1	12;7;5;5;4;3;3;3;3;3;1;1	12;7;5;5;4;3;3;3;3;3;1;1	sp|P04627|ARAF_MOUSE Serine/threonine-protein kinase A-Raf OS=Mus musculus OX=10090 GN=Araf PE=1 SV=2;tr|E9Q0P8|E9Q0P8_MOUSE non-specific serine/threonine protein kinase OS=Mus musculus OX=10090 GN=Araf PE=1 SV=1	12	12	12	12	3	9	3	8	9	3	9	3	8	9	3	9	3	8	9	23.5	23.5	23.5	67.581	604	604;419;203;230;186;750;648;668;751;804;96;118	331								1	9	1
Arap1	Arf-GAP with Rho-GAP domain, ANK repeat and PH domain-containing protein 1	Q4LDD4-2;Q4LDD4;Q4LDD4-3;E9PUB0	Q4LDD4-2;Q4LDD4;Q4LDD4-3	5;5;4;2	5;5;4;2	5;5;4;2	sp|Q4LDD4-2|ARAP1_MOUSE Isoform 2 of Arf-GAP with Rho-GAP domain, ANK repeat and PH domain-containing protein 1 OS=Mus musculus OX=10090 GN=Arap1;sp|Q4LDD4|ARAP1_MOUSE Arf-GAP with Rho-GAP domain, ANK repeat and PH domain-containing protein 1 OS=Mus muscul	4	5	5	5	0	2	0	2	3	0	2	0	2	3	0	2	0	2	3	3.9	3.9	3.9	161.08	1441	1441;1452;1193;727	287												3	1
Arap3	Arf-GAP with Rho-GAP domain, ANK repeat and PH domain-containing protein 3	Q8R5G7-2;Q8R5G7;Q8R5G7-3;A0A494BAF2;A0A494BA67	Q8R5G7-2;Q8R5G7;Q8R5G7-3	13;12;7;3;1	13;12;7;3;1	13;12;7;3;1	sp|Q8R5G7-2|ARAP3_MOUSE Isoform 2 of Arf-GAP with Rho-GAP domain, ANK repeat and PH domain-containing protein 3 OS=Mus musculus OX=10090 GN=Arap3;sp|Q8R5G7|ARAP3_MOUSE Arf-GAP with Rho-GAP domain, ANK repeat and PH domain-containing protein 3 OS=Mus muscul	5	13	13	13	2	6	0	5	11	2	6	0	5	11	2	6	0	5	11	9.5	9.5	9.5	161.17	1460	1460;1538;844;154;124	310											2	5	12
Arcn1	Coatomer subunit delta	Q5XJY5	Q5XJY5	21	21	21	sp|Q5XJY5|COPD_MOUSE Coatomer subunit delta OS=Mus musculus OX=10090 GN=Arcn1 PE=1 SV=2	1	21	21	21	13	18	11	13	15	13	18	11	13	15	13	18	11	13	15	38.6	38.6	38.6	57.229	511	511	290				1	1	1	1	3	17	8
Arf1;Arf3	ADP-ribosylation factor 1;ADP-ribosylation factor 3	P84078;P61205	P84078;P61205	4;4	4;4	1;1	sp|P84078|ARF1_MOUSE ADP-ribosylation factor 1 OS=Mus musculus OX=10090 GN=Arf1 PE=1 SV=2;sp|P61205|ARF3_MOUSE ADP-ribosylation factor 3 OS=Mus musculus OX=10090 GN=Arf3 PE=2 SV=2	2	4	4	1	2	0	2	3	2	2	0	2	3	2	1	0	1	1	0	21.5	21.5	5.5	20.697	181	181;181	269		3	2													2
Arf2	ADP-ribosylation factor 2	Q8BSL7;A2A6T9	Q8BSL7;A2A6T9	3;2	1;1	1;1	sp|Q8BSL7|ARF2_MOUSE ADP-ribosylation factor 2 OS=Mus musculus OX=10090 GN=Arf2 PE=1 SV=2;tr|A2A6T9|A2A6T9_MOUSE ADP-ribosylation factor 2 (Fragment) OS=Mus musculus OX=10090 GN=Arf2 PE=1 SV=1	2	3	1	1	2	0	1	2	3	1	0	0	1	1	1	0	0	1	1	16	5.5	5.5	20.746	181	181;101	313		1	1
Arf4	ADP-ribosylation factor 4	P61750;F6UFB9;E9Q798	P61750;F6UFB9;E9Q798	2;1;1	1;1;1	1;1;1	sp|P61750|ARF4_MOUSE ADP-ribosylation factor 4 OS=Mus musculus OX=10090 GN=Arf4 PE=1 SV=2;tr|F6UFB9|F6UFB9_MOUSE ADP-ribosylation factor 4 (Fragment) OS=Mus musculus OX=10090 GN=Arf4 PE=1 SV=1;tr|E9Q798|E9Q798_MOUSE ADP-ribosylation factor 4 OS=Mus musculu	3	2	1	1	2	1	1	2	2	1	1	0	1	1	1	1	0	1	1	11.7	5.6	5.6	20.396	180	180;60;153	348	1	1	1
Arf5	ADP-ribosylation factor 5	P84084;D3YV25;E9Q2C2	P84084	3;1;1	1;0;0	1;0;0	sp|P84084|ARF5_MOUSE ADP-ribosylation factor 5 OS=Mus musculus OX=10090 GN=Arf5 PE=1 SV=2	3	3	1	1	2	1	2	3	2	1	1	1	1	1	1	1	1	1	1	17.2	5.6	5.6	20.529	180	180;49;64	310	1	1	1	1												1
Arfgap1	ADP-ribosylation factor GTPase-activating protein 1	Q9EPJ9;Q3TGS9;V9GXM1;Q9EPJ9-2;V9GWV1	Q9EPJ9;Q3TGS9;V9GXM1;Q9EPJ9-2;V9GWV1	7;6;6;6;5	7;6;6;6;5	7;6;6;6;5	sp|Q9EPJ9|ARFG1_MOUSE ADP-ribosylation factor GTPase-activating protein 1 OS=Mus musculus OX=10090 GN=Arfgap1 PE=1 SV=2;tr|Q3TGS9|Q3TGS9_MOUSE ADP-ribosylation factor GTPase activating protein 1 OS=Mus musculus OX=10090 GN=Arfgap1 PE=1 SV=1;tr|V9GXM1|V9GXM	5	7	7	7	3	1	2	3	6	3	1	2	3	6	3	1	2	3	6	20.8	20.8	20.8	45.288	414	414;394;424;392;402	251							6
Arfgap2	ADP-ribosylation factor GTPase-activating protein 2	Q99K28;Q99K28-2	Q99K28;Q99K28-2	6;6	6;6	6;6	sp|Q99K28|ARFG2_MOUSE ADP-ribosylation factor GTPase-activating protein 2 OS=Mus musculus OX=10090 GN=Arfgap2 PE=1 SV=1;sp|Q99K28-2|ARFG2_MOUSE Isoform 2 of ADP-ribosylation factor GTPase-activating protein 2 OS=Mus musculus OX=10090 GN=Arfgap2	2	6	6	6	2	6	1	3	1	2	6	1	3	1	2	6	1	3	1	12.5	12.5	12.5	56.598	520	520;534	409									1
Arfgap3	ADP-ribosylation factor GTPase-activating protein 3	A0A0R4J0T8;Q9D8S3	A0A0R4J0T8;Q9D8S3	4;4	4;4	4;4	tr|A0A0R4J0T8|A0A0R4J0T8_MOUSE ADP-ribosylation factor GTPase activating protein 3 OS=Mus musculus OX=10090 GN=Arfgap3 PE=1 SV=1;sp|Q9D8S3|ARFG3_MOUSE ADP-ribosylation factor GTPase-activating protein 3 OS=Mus musculus OX=10090 GN=Arfgap3 PE=1 SV=2	2	4	4	4	1	2	3	3	2	1	2	3	3	2	1	2	3	3	2	9	9	9	57.542	524	524;523	309									2
Arfgef1	Brefeldin A-inhibited guanine nucleotide-exchange protein 1	G3X9K3;D3YYK9	G3X9K3;D3YYK9	2;1	1;1	1;1	sp|G3X9K3|BIG1_MOUSE Brefeldin A-inhibited guanine nucleotide-exchange protein 1 OS=Mus musculus OX=10090 GN=Arfgef1 PE=1 SV=1;tr|D3YYK9|D3YYK9_MOUSE ADP-ribosylation factor guanine nucleotide-exchange factor 1(brefeldin A-inhibited) OS=Mus musculus OX=100	2	2	1	1	0	1	0	1	1	0	1	0	0	0	0	1	0	0	0	1.5	0.9	0.9	208.5	1846	1846;1054	512
Arfgef2	Brefeldin A-inhibited guanine nucleotide-exchange protein 2	A2A5R2	A2A5R2	3	3	2	sp|A2A5R2|BIG2_MOUSE Brefeldin A-inhibited guanine nucleotide-exchange protein 2 OS=Mus musculus OX=10090 GN=Arfgef2 PE=1 SV=1	1	3	3	2	0	0	0	1	3	0	0	0	1	3	0	0	0	0	2	2.2	2.2	1.6	202.24	1792	1792	198											1	1	3
Arfip1		E9QAY5;G5E8V9-2;G5E8V9-3;G5E8V9	E9QAY5;G5E8V9-2;G5E8V9-3;G5E8V9	2;2;2;2	2;2;2;2	2;2;2;2	tr|E9QAY5|E9QAY5_MOUSE Predicted gene, 37240 OS=Mus musculus OX=10090 GN=Gm37240 PE=4 SV=1;sp|G5E8V9-2|ARFP1_MOUSE Isoform 2 of Arfaptin-1 OS=Mus musculus OX=10090 GN=Arfip1;sp|G5E8V9-3|ARFP1_MOUSE Isoform 3 of Arfaptin-1 OS=Mus musculus OX=10090 GN=Arfip1	4	2	2	2	1	1	1	2	2	1	1	1	2	2	1	1	1	2	2	8.3	8.3	8.3	29.16	252	252;341;366;373	269						1	2
Arglu1	Arginine and glutamate-rich protein 1	Q3UL36;A0A140LIS5;Q3UL36-2;Q8CIS0-2;Q8CIS0	Q3UL36;A0A140LIS5;Q3UL36-2	38;25;24;1;1	38;25;24;1;1	38;25;24;1;1	sp|Q3UL36|ARGL1_MOUSE Arginine and glutamate-rich protein 1 OS=Mus musculus OX=10090 GN=Arglu1 PE=1 SV=2;tr|A0A140LIS5|A0A140LIS5_MOUSE Arginine and glutamate rich 1 (Fragment) OS=Mus musculus OX=10090 GN=Arglu1 PE=1 SV=1;sp|Q3UL36-2|ARGL1_MOUSE Isoform 2	5	38	38	38	27	22	21	27	25	27	22	21	27	25	27	22	21	27	25	66.1	66.1	66.1	32.887	271	271;215;205;1154;1159	312	19	18	25	30	31	18	10	9	7	7	6	5	3	2	15	15
Arhgap1	Rho GTPase-activating protein 1	A2AH25;Q5FWK3	A2AH25;Q5FWK3	3;3	3;3	3;3	tr|A2AH25|A2AH25_MOUSE Rho GTPase activating protein 1 OS=Mus musculus OX=10090 GN=Arhgap1 PE=1 SV=1;sp|Q5FWK3|RHG01_MOUSE Rho GTPase-activating protein 1 OS=Mus musculus OX=10090 GN=Arhgap1 PE=1 SV=1	2	3	3	3	0	0	0	1	2	0	0	0	1	2	0	0	0	1	2	9	9	9	54.437	479	479;439	208							1	1
Arhgap17	Rho GTPase-activating protein 17	E9QAJ9;Q3UIA2-4;Q3UIA2-3;Q3UIA2-2;Q3UIA2;A0A0U1RNM6	E9QAJ9;Q3UIA2-4;Q3UIA2-3;Q3UIA2-2;Q3UIA2	6;6;6;6;6;2	6;6;6;6;6;2	6;6;6;6;6;2	tr|E9QAJ9|E9QAJ9_MOUSE Rho GTPase activating protein 17 OS=Mus musculus OX=10090 GN=Arhgap17 PE=1 SV=1;sp|Q3UIA2-4|RHG17_MOUSE Isoform 4 of Rho GTPase-activating protein 17 OS=Mus musculus OX=10090 GN=Arhgap17;sp|Q3UIA2-3|RHG17_MOUSE Isoform 3 of Rho GTPas	6	6	6	6	0	1	2	3	4	0	1	2	3	4	0	1	2	3	4	11.4	11.4	11.4	88.924	818	818;727;740;768;846;230	264										2	3
Arhgap27	Rho GTPase-activating protein 27	A2AB59;A2AB59-2;A2AKN5	A2AB59;A2AB59-2	10;8;2	10;8;2	10;8;2	sp|A2AB59|RHG27_MOUSE Rho GTPase-activating protein 27 OS=Mus musculus OX=10090 GN=Arhgap27 PE=1 SV=1;sp|A2AB59-2|RHG27_MOUSE Isoform 2 of Rho GTPase-activating protein 27 OS=Mus musculus OX=10090 GN=Arhgap27	3	10	10	10	4	4	6	7	7	4	4	6	7	7	4	4	6	7	7	11.5	11.5	11.5	97.047	869	869;670;243	305											7
Arhgap29	Rho GTPase-activating protein 29	Q8CGF1;A0A0G2JGF7;A0A0G2JEY0;Q8CGF1-2	Q8CGF1;A0A0G2JGF7;A0A0G2JEY0	4;3;2;1	4;3;2;1	4;3;2;1	sp|Q8CGF1|RHG29_MOUSE Rho GTPase-activating protein 29 OS=Mus musculus OX=10090 GN=Arhgap29 PE=1 SV=1;tr|A0A0G2JGF7|A0A0G2JGF7_MOUSE Rho GTPase activating protein 29 (Fragment) OS=Mus musculus OX=10090 GN=Arhgap29 PE=1 SV=1;tr|A0A0G2JEY0|A0A0G2JEY0_MOUSE R	4	4	4	4	1	2	1	2	3	1	2	1	2	3	1	2	1	2	3	3.2	3.2	3.2	142.34	1266	1266;859;780;609	332										2	2	3	1	1
Arhgap31	Rho GTPase-activating protein 31	A6X8Z5	A6X8Z5	19	19	19	sp|A6X8Z5|RHG31_MOUSE Rho GTPase-activating protein 31 OS=Mus musculus OX=10090 GN=Arhgap31 PE=1 SV=1	1	19	19	19	3	7	5	7	14	3	7	5	7	14	3	7	5	7	14	16.8	16.8	16.8	155.27	1425	1425	266									1	1	2	6	14	2
Arhgap6	Rho GTPase-activating protein 6	O54834-4;O54834-3;O54834;G3UZI7;O54834-2;A2ALX6;A2ALX7	O54834-4;O54834-3;O54834;G3UZI7;O54834-2	8;8;8;5;5;3;3	8;8;8;5;5;3;3	8;8;8;5;5;3;3	sp|O54834-4|RHG06_MOUSE Isoform 4 of Rho GTPase-activating protein 6 OS=Mus musculus OX=10090 GN=Arhgap6;sp|O54834-3|RHG06_MOUSE Isoform 3 of Rho GTPase-activating protein 6 OS=Mus musculus OX=10090 GN=Arhgap6;sp|O54834|RHG06_MOUSE Rho GTPase-activating pr	7	8	8	8	1	1	1	1	7	1	1	1	1	7	1	1	1	1	7	13.6	13.6	13.6	88.671	795	795;805;987;478;660;294;385	177									1	2	7	1
Arhgdia	Rho GDP-dissociation inhibitor 1	Q99PT1	Q99PT1	6	6	6	sp|Q99PT1|GDIR1_MOUSE Rho GDP-dissociation inhibitor 1 OS=Mus musculus OX=10090 GN=Arhgdia PE=1 SV=3	1	6	6	6	3	0	0	1	4	3	0	0	1	4	3	0	0	1	4	28.9	28.9	28.9	23.407	204	204	261				4
Arhgef1	Rho guanine nucleotide exchange factor 1	E9PUF7;Q61210;Q61210-2;Q61210-5;Q61210-3;Q61210-4;F6ZN61;A0A0U1RPP2;A0A0U1RPN7;A0A0U1RPH2	E9PUF7;Q61210;Q61210-2;Q61210-5;Q61210-3;Q61210-4	13;13;12;12;11;11;5;4;3;2	13;13;12;12;11;11;5;4;3;2	13;13;12;12;11;11;5;4;3;2	tr|E9PUF7|E9PUF7_MOUSE Rho guanine nucleotide exchange factor (GEF) 1 OS=Mus musculus OX=10090 GN=Arhgef1 PE=1 SV=1;sp|Q61210|ARHG1_MOUSE Rho guanine nucleotide exchange factor 1 OS=Mus musculus OX=10090 GN=Arhgef1 PE=1 SV=2;sp|Q61210-2|ARHG1_MOUSE Isoform	10	13	13	13	3	1	1	8	8	3	1	1	8	8	3	1	1	8	8	17.3	17.3	17.3	108.69	976	976;920;919;979;791;856;616;192;233;102	263										2	8	1
Arhgef12	Rho guanine nucleotide exchange factor 12	F8VQN6;Q8R4H2	F8VQN6;Q8R4H2	11;11	11;11	11;11	tr|F8VQN6|F8VQN6_MOUSE Rho guanine nucleotide exchange factor (GEF) 12 OS=Mus musculus OX=10090 GN=Arhgef12 PE=1 SV=1;sp|Q8R4H2|ARHGC_MOUSE Rho guanine nucleotide exchange factor 12 OS=Mus musculus OX=10090 GN=Arhgef12 PE=1 SV=2	2	11	11	11	1	8	2	9	6	1	8	2	9	6	1	8	2	9	6	8.5	8.5	8.5	172.47	1544	1544;1543	371										1	1	2	6
Arhgef15	Rho guanine nucleotide exchange factor 15	Q5FWH6-2;Q5FWH6	Q5FWH6-2;Q5FWH6	5;5	5;5	5;5	sp|Q5FWH6-2|ARHGF_MOUSE Isoform 2 of Rho guanine nucleotide exchange factor 15 OS=Mus musculus OX=10090 GN=Arhgef15;sp|Q5FWH6|ARHGF_MOUSE Rho guanine nucleotide exchange factor 15 OS=Mus musculus OX=10090 GN=Arhgef15 PE=1 SV=1	2	5	5	5	1	1	0	2	4	1	1	0	2	4	1	1	0	2	4	7	7	7	87.894	803	803;849	231									1	1	4
Arhgef2	Rho guanine nucleotide exchange factor 2	H3BJU7;H3BJ45;H3BJ40;H3BKH9;H3BJX8;Q60875-5;Q60875-4;Q60875;Q60875-2;Q60875-3;H3BLF9;H3BJ59;H3BL15;H3BIX8;H3BLJ1;H3BJM4;H3BJ48	H3BJU7;H3BJ45;H3BJ40;H3BKH9;H3BJX8;Q60875-5;Q60875-4;Q60875	23;23;23;23;23;23;23;23;10;10;7;7;7;4;3;2;2	23;23;23;23;23;23;23;23;10;10;7;7;7;4;3;2;2	23;23;23;23;23;23;23;23;10;10;7;7;7;4;3;2;2	tr|H3BJU7|H3BJU7_MOUSE Rho guanine nucleotide exchange factor 2 OS=Mus musculus OX=10090 GN=Arhgef2 PE=1 SV=1;tr|H3BJ45|H3BJ45_MOUSE Rho guanine nucleotide exchange factor 2 OS=Mus musculus OX=10090 GN=Arhgef2 PE=1 SV=1;tr|H3BJ40|H3BJ40_MOUSE Rho guanine n	17	23	23	23	7	6	5	16	20	7	6	5	16	20	7	6	5	16	20	27.6	27.6	27.6	108.59	956	956;968;970;983;1183;956;958;985;573;588;203;208;257;130;126;84;89	290								1	2	2	7	24	1
Arhgef40	Rho guanine nucleotide exchange factor 40	S4R189;Q3UPH7-3;Q3UPH7-6;Q3UPH7-2;Q3UPH7;S4R2U9	S4R189;Q3UPH7-3;Q3UPH7-6;Q3UPH7-2;Q3UPH7	3;3;3;3;3;1	3;3;3;3;3;1	3;3;3;3;3;1	tr|S4R189|S4R189_MOUSE Rho guanine nucleotide exchange factor (GEF) 40 OS=Mus musculus OX=10090 GN=Arhgef40 PE=1 SV=1;sp|Q3UPH7-3|ARH40_MOUSE Isoform 3 of Rho guanine nucleotide exchange factor 40 OS=Mus musculus OX=10090 GN=Arhgef40;sp|Q3UPH7-6|ARH40_MOUS	6	3	3	3	1	2	0	2	1	1	2	0	2	1	1	2	0	2	1	2.4	2.4	2.4	166.17	1526	1526;1469;1470;1476;1517;1191	413													1
Arhgef5		E9Q7D5;S4R1F1	E9Q7D5;S4R1F1	6;3	6;3	6;3	sp|E9Q7D5|ARHG5_MOUSE Rho guanine nucleotide exchange factor 5 OS=Mus musculus OX=10090 GN=Arhgef5 PE=1 SV=1;tr|S4R1F1|S4R1F1_MOUSE Rho guanine nucleotide exchange factor (GEF) 5 (Fragment) OS=Mus musculus OX=10090 GN=Arhgef5 PE=1 SV=1	2	6	6	6	0	3	0	4	2	0	3	0	4	2	0	3	0	4	2	4.6	4.6	4.6	176.66	1581	1581;796	353												1	2
Arhgef7	Rho guanine nucleotide exchange factor 7	A0A0R4J0X8;Q9ES28-8;A0A1B0GRS3;F6WMJ3;Q8K4I3;H3BJ53;A2AFJ8	A0A0R4J0X8;Q9ES28-8	13;12;4;2;2;1;1	1;1;1;0;0;0;0	1;1;1;0;0;0;0	tr|A0A0R4J0X8|A0A0R4J0X8_MOUSE Rho guanine nucleotide exchange factor (GEF7) OS=Mus musculus OX=10090 GN=Arhgef7 PE=1 SV=1;sp|Q9ES28-8|ARHG7_MOUSE Isoform H of Rho guanine nucleotide exchange factor 7 OS=Mus musculus OX=10090 GN=Arhgef7	7	13	1	1	8	4	2	5	7	0	0	0	0	1	0	0	0	0	1	19.5	1.7	1.7	73.029	646	646;705;200;795;771;302;483	110										1
Arhgef7	Rho guanine nucleotide exchange factor 7	Q9ES28-4;Q9ES28-2;Q9ES28-3;Q9ES28-7;Q9ES28;Q9ES28-6;Q9ES28-5;D3Z0V2;A0A1B0GSX4;A0A1B0GSX2	Q9ES28-4;Q9ES28-2;Q9ES28-3;Q9ES28-7;Q9ES28;Q9ES28-6;Q9ES28-5;D3Z0V2	16;16;15;15;15;14;14;12;2;1	16;16;15;15;15;14;14;12;2;1	4;4;4;4;4;4;4;1;2;1	sp|Q9ES28-4|ARHG7_MOUSE Isoform D of Rho guanine nucleotide exchange factor 7 OS=Mus musculus OX=10090 GN=Arhgef7;sp|Q9ES28-2|ARHG7_MOUSE Isoform A of Rho guanine nucleotide exchange factor 7 OS=Mus musculus OX=10090 GN=Arhgef7;sp|Q9ES28-3|ARHG7_MOUSE Isof	10	16	16	4	12	5	2	7	10	12	5	2	7	10	4	1	0	2	4	21.3	21.3	6	84.697	751	751;803;787;810;862;689;782;636;68;131	325									2	10	1	1
Arih1	E3 ubiquitin-protein ligase ARIH1	Q9Z1K5;H7BWY7;H9KV21	Q9Z1K5;H7BWY7;H9KV21	3;2;2	3;2;2	3;2;2	sp|Q9Z1K5|ARI1_MOUSE E3 ubiquitin-protein ligase ARIH1 OS=Mus musculus OX=10090 GN=Arih1 PE=1 SV=3;tr|H7BWY7|H7BWY7_MOUSE RBR-type E3 ubiquitin transferase OS=Mus musculus OX=10090 GN=Arih1 PE=1 SV=1;tr|H9KV21|H9KV21_MOUSE RBR-type E3 ubiquitin transferase	3	3	3	3	1	1	2	2	2	1	1	2	2	2	1	1	2	2	2	6.3	6.3	6.3	64.016	555	555;381;476	264								1	2
Arl2	ADP-ribosylation factor-like protein 2	Q9D0J4	Q9D0J4	2	2	2	sp|Q9D0J4|ARL2_MOUSE ADP-ribosylation factor-like protein 2 OS=Mus musculus OX=10090 GN=Arl2 PE=1 SV=1	1	2	2	2	2	2	1	1	1	2	2	1	1	1	2	2	1	1	1	11.4	11.4	11.4	20.864	184	184	321	1	1	1													1
Arl6ip4	ADP-ribosylation factor-like protein 6-interacting protein 4	Q9JM93;D3YWC2;D3Z6F1;D3Z668	Q9JM93;D3YWC2;D3Z6F1	14;13;13;1	14;13;13;1	14;13;13;1	sp|Q9JM93|AR6P4_MOUSE ADP-ribosylation factor-like protein 6-interacting protein 4 OS=Mus musculus OX=10090 GN=Arl6ip4 PE=1 SV=1;tr|D3YWC2|D3YWC2_MOUSE ADP-ribosylation factor-like protein 6-interacting protein 4 OS=Mus musculus OX=10090 GN=Arl6ip4 PE=1 SV	4	14	14	14	7	5	6	10	7	7	5	6	10	7	7	5	6	10	7	48	48	48	25.524	229	229;200;226;98	325	7	7	4	1	1										5	5
Arl8b	ADP-ribosylation factor-like protein 8B	A0A0N4SVB8;Q9CQW2	A0A0N4SVB8;Q9CQW2	3;3	3;3	1;1	tr|A0A0N4SVB8|A0A0N4SVB8_MOUSE ADP-ribosylation factor-like 8B OS=Mus musculus OX=10090 GN=Arl8b PE=1 SV=1;sp|Q9CQW2|ARL8B_MOUSE ADP-ribosylation factor-like protein 8B OS=Mus musculus OX=10090 GN=Arl8b PE=1 SV=1	2	3	3	1	1	1	2	1	3	1	1	2	1	3	0	1	1	1	1	20.3	20.3	6.5	15.985	138	138;186	269			3
Armcx2	Armadillo repeat-containing X-linked protein 2	Q6A058	Q6A058	2	2	2	sp|Q6A058|ARMX2_MOUSE Armadillo repeat-containing X-linked protein 2 OS=Mus musculus OX=10090 GN=Armcx2 PE=2 SV=2	1	2	2	2	0	2	0	2	2	0	2	0	2	2	0	2	0	2	2	3.8	3.8	3.8	81.035	784	784	380											2
Arpc1b	Actin-related protein 2/3 complex subunit 1B	Q91Z25;Q9WV32;F6THG2;F6VVE6	Q91Z25;Q9WV32;F6THG2;F6VVE6	4;4;2;2	4;4;2;2	4;4;2;2	tr|Q91Z25|Q91Z25_MOUSE Actin-related protein 2/3 complex subunit OS=Mus musculus OX=10090 GN=Arpc1b PE=1 SV=1;sp|Q9WV32|ARC1B_MOUSE Actin-related protein 2/3 complex subunit 1B OS=Mus musculus OX=10090 GN=Arpc1b PE=1 SV=4;tr|F6THG2|F6THG2_MOUSE Actin relat	4	4	4	4	1	0	0	2	2	1	0	0	2	2	1	0	0	2	2	16	16	16	41.498	376	376;372;105;232	239					1	2
Arpc2	Actin-related protein 2/3 complex subunit 2	Q9CVB6	Q9CVB6	1	1	1	sp|Q9CVB6|ARPC2_MOUSE Actin-related protein 2/3 complex subunit 2 OS=Mus musculus OX=10090 GN=Arpc2 PE=1 SV=3	1	1	1	1	1	0	0	1	0	1	0	0	1	0	1	0	0	1	0	3	3	3	34.357	300	300	355
Arrb1	Beta-arrestin-1	J3QNU6;Q8BWG8-2;Q8BWG8;F7DF62;E0CY53;E0CYB1	J3QNU6;Q8BWG8-2;Q8BWG8	8;8;8;2;2;1	8;8;8;2;2;1	8;8;8;2;2;1	tr|J3QNU6|J3QNU6_MOUSE Arrestin, beta 1 OS=Mus musculus OX=10090 GN=Arrb1 PE=1 SV=1;sp|Q8BWG8-2|ARRB1_MOUSE Isoform 1B of Beta-arrestin-1 OS=Mus musculus OX=10090 GN=Arrb1;sp|Q8BWG8|ARRB1_MOUSE Beta-arrestin-1 OS=Mus musculus OX=10090 GN=Arrb1 PE=1 SV=1	6	8	8	8	5	4	4	6	5	5	4	4	6	5	5	4	4	6	5	27.9	27.9	27.9	47.106	419	419;410;418;121;135;118	292							2	6
Asap1	Arf-GAP with SH3 domain, ANK repeat and PH domain-containing protein 1	H3BKD4;H3BKE6;E9QMI7;E9QMJ1;H3BL41;H3BJY2;E9QN63;Q9QWY8-2;Q9QWY8-4;Q9QWY8-3;Q9QWY8	H3BKD4;H3BKE6;E9QMI7;E9QMJ1;H3BL41;H3BJY2;E9QN63;Q9QWY8-2;Q9QWY8-4;Q9QWY8-3;Q9QWY8	2;2;2;2;2;2;2;2;2;2;2	2;2;2;2;2;2;2;2;2;2;2	2;2;2;2;2;2;2;2;2;2;2	tr|H3BKD4|H3BKD4_MOUSE ArfGAP with SH3 domain, ankyrin repeat and PH domain1 OS=Mus musculus OX=10090 GN=Asap1 PE=1 SV=1;tr|H3BKE6|H3BKE6_MOUSE ArfGAP with SH3 domain, ankyrin repeat and PH domain1 OS=Mus musculus OX=10090 GN=Asap1 PE=1 SV=1;tr|E9QMI7|E9QM	11	2	2	2	0	2	0	0	0	0	2	0	0	0	0	2	0	0	0	2.9	2.9	2.9	120.1	1075	1075;1087;1090;1112;1124;1144;1147;1090;1132;1135;1147	512
Ascc1	Activating signal cointegrator 1 complex subunit 1	Q9D8Z1	Q9D8Z1	2	2	2	sp|Q9D8Z1|ASCC1_MOUSE Activating signal cointegrator 1 complex subunit 1 OS=Mus musculus OX=10090 GN=Ascc1 PE=1 SV=1	1	2	2	2	0	0	0	0	2	0	0	0	0	2	0	0	0	0	2	6.2	6.2	6.2	41.279	356	356	106					1	2
Ascc3	Activating signal cointegrator 1 complex subunit 3	E9PZJ8;E9PZJ8-2	E9PZJ8;E9PZJ8-2	8;4	8;4	8;4	sp|E9PZJ8|ASCC3_MOUSE Activating signal cointegrator 1 complex subunit 3 OS=Mus musculus OX=10090 GN=Ascc3 PE=1 SV=1;sp|E9PZJ8-2|ASCC3_MOUSE Isoform 2 of Activating signal cointegrator 1 complex subunit 3 OS=Mus musculus OX=10090 GN=Ascc3	2	8	8	8	0	5	0	0	4	0	5	0	0	4	0	5	0	0	4	4	4	4	250.55	2198	2198;1128	353													4
Asns	Asparagine synthetase [glutamine-hydrolyzing]	Q61024;D3Z0C2;D3YYR0	Q61024	8;3;1	8;3;1	8;3;1	sp|Q61024|ASNS_MOUSE Asparagine synthetase [glutamine-hydrolyzing] OS=Mus musculus OX=10090 GN=Asns PE=1 SV=3	3	8	8	8	2	6	3	1	6	2	6	3	1	6	2	6	3	1	6	15	15	15	64.282	561	561;223;158	268								2	6	1
Asph	Aspartyl/asparaginyl beta-hydroxylase	Q8CBM2;A2AL85;Q8BSY0	Q8CBM2;A2AL85;Q8BSY0	2;2;2	2;2;2	2;2;2	tr|Q8CBM2|Q8CBM2_MOUSE Aspartate-beta-hydroxylase OS=Mus musculus OX=10090 GN=Asph PE=1 SV=1;tr|A2AL85|A2AL85_MOUSE Aspartate-beta-hydroxylase OS=Mus musculus OX=10090 GN=Asph PE=1 SV=1;sp|Q8BSY0|ASPH_MOUSE Aspartyl/asparaginyl beta-hydroxylase OS=Mus musc	3	2	2	2	0	0	1	1	0	0	0	1	1	0	0	0	1	1	0	3.6	3.6	3.6	75.127	658	658;725;741	344
Aspscr1	Tether containing UBX domain for GLUT4	Q8VBT9-3;Q8VBT9-2;Q8VBT9;A2AC02;A2AC03;A2AC05;E9Q779;E9PWZ4;A2AC01;E9PVI1;F7CRQ2;F7B7K7;F6S7C9;A2ABZ8	Q8VBT9-3;Q8VBT9-2;Q8VBT9;A2AC02;A2AC03;A2AC05	3;3;3;2;2;2;1;1;1;1;1;1;1;1	3;3;3;2;2;2;1;1;1;1;1;1;1;1	3;3;3;2;2;2;1;1;1;1;1;1;1;1	sp|Q8VBT9-3|ASPC1_MOUSE Isoform 3 of Tether containing UBX domain for GLUT4 OS=Mus musculus OX=10090 GN=Aspscr1;sp|Q8VBT9-2|ASPC1_MOUSE Isoform 2 of Tether containing UBX domain for GLUT4 OS=Mus musculus OX=10090 GN=Aspscr1;sp|Q8VBT9|ASPC1_MOUSE Tether con	14	3	3	3	0	2	1	1	3	0	2	1	1	3	0	2	1	1	3	10.8	10.8	10.8	48.881	452	452;473;550;177;178;220;48;53;67;107;136;178;183;225	280									3
Ass1	Argininosuccinate synthase	P16460	P16460	21	21	21	sp|P16460|ASSY_MOUSE Argininosuccinate synthase OS=Mus musculus OX=10090 GN=Ass1 PE=1 SV=1	1	21	21	21	12	13	10	16	18	12	13	10	16	18	12	13	10	16	18	35.7	35.7	35.7	46.584	412	412	307			1	1	7	11	23	2
Atad1	ATPase family AAA domain-containing protein 1	A0A494BAB5;A0A494B9Y0;Q9D5T0;A0A494B9L7	A0A494BAB5;A0A494B9Y0;Q9D5T0;A0A494B9L7	3;3;3;2	3;3;3;2	3;3;3;2	tr|A0A494BAB5|A0A494BAB5_MOUSE ATPase family, AAA domain containing 1 OS=Mus musculus OX=10090 GN=Atad1 PE=1 SV=1;tr|A0A494B9Y0|A0A494B9Y0_MOUSE ATPase family, AAA domain containing 1 OS=Mus musculus OX=10090 GN=Atad1 PE=1 SV=1;sp|Q9D5T0|ATAD1_MOUSE Outer	4	3	3	3	0	1	0	2	3	0	1	0	2	3	0	1	0	2	3	10.5	10.5	10.5	31.071	276	276;322;361;303	249						4
Atad3	ATPase family AAA domain-containing protein 3	Q925I1;Q925I1-2;H3BK90;H3BKI6;V9GWS5;V9GWS6	Q925I1;Q925I1-2	24;23;11;10;4;2	24;23;11;10;4;2	24;23;11;10;4;2	sp|Q925I1|ATAD3_MOUSE ATPase family AAA domain-containing protein 3 OS=Mus musculus OX=10090 GN=Atad3 PE=1 SV=1;sp|Q925I1-2|ATAD3_MOUSE Isoform 2 of ATPase family AAA domain-containing protein 3 OS=Mus musculus OX=10090 GN=Atad3	6	24	24	24	9	19	5	14	20	9	19	5	14	20	9	19	5	14	20	45.2	45.2	45.2	66.741	591	591;512;218;211;127;83	313					1	1	1	2	23	3	1	1
Ate1	Arginyl-tRNA--protein transferase 1	J3QNU1;A0A1L1SQ41;Q9Z2A5-2;Q4FCQ7;Q9Z2A5;A0A140LJ98	J3QNU1;A0A1L1SQ41;Q9Z2A5-2;Q4FCQ7;Q9Z2A5;A0A140LJ98	5;5;5;4;4;3	5;5;5;4;4;3	5;5;5;4;4;3	tr|J3QNU1|J3QNU1_MOUSE Arginyl-tRNA--protein transferase 1 OS=Mus musculus OX=10090 GN=Ate1 PE=1 SV=1;tr|A0A1L1SQ41|A0A1L1SQ41_MOUSE Arginyl-tRNA--protein transferase 1 OS=Mus musculus OX=10090 GN=Ate1 PE=1 SV=1;sp|Q9Z2A5-2|ATE1_MOUSE Isoform ATE1-2 of Arg	6	5	5	5	0	5	1	3	1	0	5	1	3	1	0	5	1	3	1	14.3	14.3	14.3	58.221	509	509;559;516;509;516;242	409									1
Atg3	Ubiquitin-like-conjugating enzyme ATG3	Q9CPX6	Q9CPX6	2	2	2	sp|Q9CPX6|ATG3_MOUSE Ubiquitin-like-conjugating enzyme ATG3 OS=Mus musculus OX=10090 GN=Atg3 PE=1 SV=1	1	2	2	2	0	0	0	2	1	0	0	0	2	1	0	0	0	2	1	7.6	7.6	7.6	35.796	314	314	306						1
Atg4b	Cysteine protease ATG4B	Q8BGE6;A0A087WNY2;A0A087WRT0;A0A0R4J065	Q8BGE6;A0A087WNY2;A0A087WRT0;A0A0R4J065	2;1;1;1	2;1;1;1	2;1;1;1	sp|Q8BGE6|ATG4B_MOUSE Cysteine protease ATG4B OS=Mus musculus OX=10090 GN=Atg4b PE=1 SV=2;tr|A0A087WNY2|A0A087WNY2_MOUSE Cysteine protease (Fragment) OS=Mus musculus OX=10090 GN=Atg4b PE=1 SV=1;tr|A0A087WRT0|A0A087WRT0_MOUSE Cysteine protease OS=Mus muscul	4	2	2	2	1	1	2	2	2	1	1	2	2	2	1	1	2	2	2	7.4	7.4	7.4	44.375	393	393;121;143;393	282							2
Atg7	Ubiquitin-like modifier-activating enzyme ATG7	A0A0A0MQN4;Q9D906;S4R2T5;S4R2D5;S4R2P7;S4R1T0;S4R1N8	A0A0A0MQN4;Q9D906;S4R2T5;S4R2D5	13;13;11;10;4;3;1	13;13;11;10;4;3;1	13;13;11;10;4;3;1	tr|A0A0A0MQN4|A0A0A0MQN4_MOUSE Ubiquitin-like modifier-activating enzyme ATG7 OS=Mus musculus OX=10090 GN=Atg7 PE=1 SV=1;sp|Q9D906|ATG7_MOUSE Ubiquitin-like modifier-activating enzyme ATG7 OS=Mus musculus OX=10090 GN=Atg7 PE=1 SV=1;tr|S4R2T5|S4R2T5_MOUSE U	7	13	13	13	3	1	6	9	7	3	1	6	9	7	3	1	6	9	7	19.6	19.6	19.6	82.276	741	741;698;671;618;222;232;172	283									1	7	1
Atg9a	Autophagy-related protein 9A	A0A087WP33;Q68FE2	A0A087WP33;Q68FE2	1;1	1;1	1;1	tr|A0A087WP33|A0A087WP33_MOUSE Autophagy-related protein 9 (Fragment) OS=Mus musculus OX=10090 GN=Atg9a PE=1 SV=1;sp|Q68FE2|ATG9A_MOUSE Autophagy-related protein 9A OS=Mus musculus OX=10090 GN=Atg9a PE=1 SV=2	2	1	1	1	0	0	0	1	0	0	0	0	1	0	0	0	0	1	0	1.8	1.8	1.8	95.11	847	847;839	411
Atic	Bifunctional purine biosynthesis protein PURH;Phosphoribosylaminoimidazolecarboxamide formyltransferase;IMP cyclohydrolase	Q9CWJ9	Q9CWJ9	2	2	2	sp|Q9CWJ9|PUR9_MOUSE Bifunctional purine biosynthesis protein ATIC OS=Mus musculus OX=10090 GN=Atic PE=1 SV=2	1	2	2	2	0	1	1	0	0	0	1	1	0	0	0	1	1	0	0	4.9	4.9	4.9	64.217	592	592	359
Atl3	Atlastin-3	E9PYT3;Q91YH5;Q91YH5-2;A0A494BAX8;A0A494BAW9;A0A494BAU1;A0A494B9P1	E9PYT3;Q91YH5;Q91YH5-2	7;7;5;3;2;2;1	7;7;5;3;2;2;1	7;7;5;3;2;2;1	tr|E9PYT3|E9PYT3_MOUSE Atlastin GTPase 3 OS=Mus musculus OX=10090 GN=Atl3 PE=1 SV=1;sp|Q91YH5|ATLA3_MOUSE Atlastin-3 OS=Mus musculus OX=10090 GN=Atl3 PE=1 SV=1;sp|Q91YH5-2|ATLA3_MOUSE Isoform 2 of Atlastin-3 OS=Mus musculus OX=10090 GN=Atl3	7	7	7	7	2	3	1	5	6	2	3	1	5	6	2	3	1	5	6	19.6	19.6	19.6	60.231	536	536;541;377;323;100;232;58	285							1	8
Atp13a1	Manganese-transporting ATPase 13A1	Q9EPE9	Q9EPE9	8	8	8	sp|Q9EPE9|AT131_MOUSE Endoplasmic reticulum transmembrane helix translocase OS=Mus musculus OX=10090 GN=Atp13a1 PE=1 SV=2	1	8	8	8	4	4	4	2	6	4	4	4	2	6	4	4	4	2	6	9.3	9.3	9.3	132.39	1200	1200	295												6
Atp1a1	Sodium/potassium-transporting ATPase subunit alpha-1	Q8VDN2;D3YYN7;Q6PIE5;A0A0G2JGX4;Q8VCE0;Q6PIC6;Q9WV27;Q91WH7;Q64436;Q9Z1W8	Q8VDN2	24;9;9;8;8;8;5;3;3;3	24;9;9;8;8;8;5;3;3;3	24;9;9;8;8;8;5;3;3;3	sp|Q8VDN2|AT1A1_MOUSE Sodium/potassium-transporting ATPase subunit alpha-1 OS=Mus musculus OX=10090 GN=Atp1a1 PE=1 SV=1	10	24	24	24	15	7	14	19	15	15	7	14	19	15	15	7	14	19	15	26.7	26.7	26.7	112.98	1023	1023;947;1020;1026;1053;1013;1032;1025;1034;1035	310										2	18	1
Atp1b3	Sodium/potassium-transporting ATPase subunit beta-3	P97370	P97370	3	3	3	sp|P97370|AT1B3_MOUSE Sodium/potassium-transporting ATPase subunit beta-3 OS=Mus musculus OX=10090 GN=Atp1b3 PE=1 SV=1	1	3	3	3	0	0	0	3	0	0	0	0	3	0	0	0	0	3	0	12.6	12.6	12.6	31.775	278	278	407
Atp2a2	Sarcoplasmic/endoplasmic reticulum calcium ATPase 2	O55143;O55143-2;Q8R429;B1ATS4;B1ATS5;E9Q559;Q64518;Q64518-3;Q64518-1	O55143;O55143-2	32;31;9;5;5;5;5;5;5	32;31;9;5;5;5;5;5;5	32;31;9;5;5;5;5;5;5	sp|O55143|AT2A2_MOUSE Sarcoplasmic/endoplasmic reticulum calcium ATPase 2 OS=Mus musculus OX=10090 GN=Atp2a2 PE=1 SV=2;sp|O55143-2|AT2A2_MOUSE Isoform 2 of Sarcoplasmic/endoplasmic reticulum calcium ATPase 2 OS=Mus musculus OX=10090 GN=Atp2a2	9	32	32	32	21	15	21	26	28	21	15	21	26	28	21	15	21	26	28	30.7	30.7	30.7	114.86	1044	1044;998;994;981;1020;1026;999;1025;1038	310								1	6	10	36	11	2
Atp2b1	Plasma membrane calcium-transporting ATPase 1	G5E829;Q3UHH0;F8WHB1;Q9R0K7;Q8C048;S4R1C4;A2ALL9;Q0VF55;A0A1W2P867;A0A1W2P7C7;A0A1W2P7R3;A0A1W2P772;Q6Q477-2;F7AAP4;E9Q828;Q6Q477	G5E829	9;4;4;4;3;3;3;3;2;2;1;1;1;1;1;1	9;4;4;4;3;3;3;3;2;2;1;1;1;1;1;1	9;4;4;4;3;3;3;3;2;2;1;1;1;1;1;1	sp|G5E829|AT2B1_MOUSE Plasma membrane calcium-transporting ATPase 1 OS=Mus musculus OX=10090 GN=Atp2b1 PE=1 SV=1	16	9	9	9	4	5	0	5	8	4	5	0	5	8	4	5	0	5	8	9.4	9.4	9.4	134.75	1220	1220;1194;1243;1198;1144;1154;1173;1220;175;430;212;317;1107;1166;1172;1205	345										1	2	8
Atp2c1	Calcium-transporting ATPase;Calcium-transporting ATPase type 2C member 1	Q8BMS7;H3BLI6;H3BL44;H3BIX7;Q3UZR5;Q80XR2	Q8BMS7;H3BLI6;H3BL44;H3BIX7;Q3UZR5;Q80XR2	2;2;2;2;2;2	2;2;2;2;2;2	2;2;2;2;2;2	tr|Q8BMS7|Q8BMS7_MOUSE Calcium-transporting ATPase OS=Mus musculus OX=10090 GN=Atp2c1 PE=1 SV=1;tr|H3BLI6|H3BLI6_MOUSE P-type Ca(2+) transporter (Fragment) OS=Mus musculus OX=10090 GN=Atp2c1 PE=1 SV=1;tr|H3BL44|H3BL44_MOUSE Calcium-transporting ATPase OS=M	6	2	2	2	1	0	1	2	1	1	0	1	2	1	1	0	1	2	1	3.7	3.7	3.7	72.329	669	669;786;887;926;952;918	291											1
Atp5a1	ATP synthase subunit alpha, mitochondrial;ATP synthase subunit alpha	Q03265;D3Z6F5;D6RJ16	Q03265;D3Z6F5	51;50;2	51;50;2	51;50;2	sp|Q03265|ATPA_MOUSE ATP synthase subunit alpha, mitochondrial OS=Mus musculus OX=10090 GN=Atp5f1a PE=1 SV=1;tr|D3Z6F5|D3Z6F5_MOUSE ATP synthase subunit alpha OS=Mus musculus OX=10090 GN=Atp5a1 PE=1 SV=1	3	51	51	51	36	41	30	38	47	36	41	30	38	47	36	41	30	38	47	70.2	70.2	70.2	59.752	553	553;503;89	319	2	3	7	16	19	26	31	81	36	15	11	8	4	5		1
Atp5b	ATP synthase subunit beta, mitochondrial	P56480	P56480	22	22	22	sp|P56480|ATPB_MOUSE ATP synthase subunit beta, mitochondrial OS=Mus musculus OX=10090 GN=Atp5f1b PE=1 SV=2	1	22	22	22	19	19	17	18	22	19	19	17	18	22	19	19	17	18	22	58.2	58.2	58.2	56.3	529	529	329	1		4	2	10	13	19	44	13	4	3	2	1
Atp5c1	ATP synthase subunit gamma;ATP synthase subunit gamma, mitochondrial	Q8C2Q8;A2AKU9;Q91VR2;A2AKV1;A2AKV2;A2AKV3;A2AKV0	Q8C2Q8;A2AKU9;Q91VR2;A2AKV1;A2AKV2;A2AKV3;A2AKV0	14;12;12;11;11;11;7	14;12;12;11;11;11;7	14;12;12;11;11;11;7	tr|Q8C2Q8|Q8C2Q8_MOUSE ATP synthase subunit gamma OS=Mus musculus OX=10090 GN=Atp5c1 PE=1 SV=1;tr|A2AKU9|A2AKU9_MOUSE ATP synthase subunit gamma OS=Mus musculus OX=10090 GN=Atp5c1 PE=1 SV=1;sp|Q91VR2|ATPG_MOUSE ATP synthase subunit gamma, mitochondrial OS=	7	14	14	14	4	6	5	13	13	4	6	5	13	13	4	6	5	13	13	47.4	47.4	47.4	30.255	274	274;297;298;154;171;188;101	273		1	7	9	14	3	1
Atp5d	ATP synthase subunit delta, mitochondrial	Q9D3D9	Q9D3D9	2	2	2	sp|Q9D3D9|ATPD_MOUSE ATP synthase subunit delta, mitochondrial OS=Mus musculus OX=10090 GN=Atp5f1d PE=1 SV=1	1	2	2	2	1	0	0	1	2	1	0	0	1	2	1	0	0	1	2	13.7	13.7	13.7	17.6	168	168	202	2	2
Atp5f1	ATP synthase F(0) complex subunit B1, mitochondrial	A0A0G2JGX3;Q9CQQ7	A0A0G2JGX3;Q9CQQ7	5;5	5;5	5;5	tr|A0A0G2JGX3|A0A0G2JGX3_MOUSE ATP synthase subunit b (Fragment) OS=Mus musculus OX=10090 GN=Atp5pb PE=1 SV=1;sp|Q9CQQ7|AT5F1_MOUSE ATP synthase F(0) complex subunit B1, mitochondrial OS=Mus musculus OX=10090 GN=Atp5pb PE=1 SV=1	2	5	5	5	1	2	2	2	5	1	2	2	2	5	1	2	2	2	5	32.8	32.8	32.8	13.804	122	122;256	272			8	1
Atp5h	ATP synthase subunit d, mitochondrial	B1ASE2;Q9DCX2	B1ASE2;Q9DCX2	5;5	5;5	5;5	tr|B1ASE2|B1ASE2_MOUSE ATP synthase subunit d, mitochondrial (Fragment) OS=Mus musculus OX=10090 GN=Atp5h PE=1 SV=1;sp|Q9DCX2|ATP5H_MOUSE ATP synthase subunit d, mitochondrial OS=Mus musculus OX=10090 GN=Atp5pd PE=1 SV=3	2	5	5	5	3	2	2	2	4	3	2	2	2	4	3	2	2	2	4	44.9	44.9	44.9	15.882	138	138;161	276			4
Atp5o	ATP synthase subunit O, mitochondrial	Q9DB20;A0A338P776;F6XVM5;A0A338P7G3;F7D3P8	Q9DB20;A0A338P776;F6XVM5	7;6;5;1;1	7;6;5;1;1	7;6;5;1;1	sp|Q9DB20|ATPO_MOUSE ATP synthase subunit O, mitochondrial OS=Mus musculus OX=10090 GN=Atp5po PE=1 SV=1;tr|A0A338P776|A0A338P776_MOUSE ATP synthase subunit O, mitochondrial (Fragment) OS=Mus musculus OX=10090 GN=Atp5o PE=1 SV=1;tr|F6XVM5|F6XVM5_MOUSE ATP s	5	7	7	7	5	2	1	2	5	5	2	1	2	5	5	2	1	2	5	27.2	27.2	27.2	23.363	213	213;109;71;94;176	286			6	1	1	1										1
Atp6v1a	V-type proton ATPase catalytic subunit A	P50516;P50516-2;D3Z1B9;D3YWH3;D3YZ23	P50516;P50516-2	15;11;6;3;1	15;11;6;3;1	15;11;6;3;1	sp|P50516|VATA_MOUSE V-type proton ATPase catalytic subunit A OS=Mus musculus OX=10090 GN=Atp6v1a PE=1 SV=2;sp|P50516-2|VATA_MOUSE Isoform 2 of V-type proton ATPase catalytic subunit A OS=Mus musculus OX=10090 GN=Atp6v1a	5	15	15	15	8	8	10	11	15	8	8	10	11	15	8	8	10	11	15	25.3	25.3	25.3	68.325	617	617;509;237;196;77	309									19	2
Atp6v1b2	V-type proton ATPase subunit B, brain isoform	P62814;Q91YH6;A0A0U1RNU9	P62814	17;7;2	17;7;2	17;7;2	sp|P62814|VATB2_MOUSE V-type proton ATPase subunit B, brain isoform OS=Mus musculus OX=10090 GN=Atp6v1b2 PE=1 SV=1	3	17	17	17	13	13	12	11	11	13	13	12	11	11	13	13	12	11	11	37.6	37.6	37.6	56.55	511	511;513;215	327							2	12	1
Atp6v1c1	V-type proton ATPase subunit C 1	Q9Z1G3;A0A2I3BQD9;A0A2I3BPD0	Q9Z1G3	5;1;1	5;1;1	5;1;1	sp|Q9Z1G3|VATC1_MOUSE V-type proton ATPase subunit C 1 OS=Mus musculus OX=10090 GN=Atp6v1c1 PE=1 SV=4	3	5	5	5	2	2	1	1	4	2	2	1	1	4	2	2	1	1	4	10.7	10.7	10.7	43.887	382	382;31;101	298						4
Atp6v1e1	V-type proton ATPase subunit E 1	P50518;A0A0N4SWA3;A0A0N4SW34;A0A0N4SW07	P50518;A0A0N4SWA3;A0A0N4SW34;A0A0N4SW07	2;1;1;1	2;1;1;1	2;1;1;1	sp|P50518|VATE1_MOUSE V-type proton ATPase subunit E 1 OS=Mus musculus OX=10090 GN=Atp6v1e1 PE=1 SV=2;tr|A0A0N4SWA3|A0A0N4SWA3_MOUSE ATPase, H+ transporting, lysosomal V1 subunit E1 (Fragment) OS=Mus musculus OX=10090 GN=Atp6v1e1 PE=1 SV=1;tr|A0A0N4SW34|A0	4	2	2	2	0	0	0	1	1	0	0	0	1	1	0	0	0	1	1	10.6	10.6	10.6	26.157	226	226;78;87;128	254			1	1
Atp6v1g1	V-type proton ATPase subunit G 1	Q9CR51	Q9CR51	4	4	4	sp|Q9CR51|VATG1_MOUSE V-type proton ATPase subunit G 1 OS=Mus musculus OX=10090 GN=Atp6v1g1 PE=1 SV=3	1	4	4	4	1	1	1	2	4	1	1	1	2	4	1	1	1	2	4	42.4	42.4	42.4	13.724	118	118	261	4														1
Atp6v1h	V-type proton ATPase subunit H	A0A0A6YX18;Q8BVE3;A0A0A6YWP6;A0A0A6YVU0;A0A0A6YW86	A0A0A6YX18;Q8BVE3;A0A0A6YWP6	9;9;8;2;1	9;9;8;2;1	9;9;8;2;1	tr|A0A0A6YX18|A0A0A6YX18_MOUSE V-type proton ATPase subunit H OS=Mus musculus OX=10090 GN=Atp6v1h PE=1 SV=1;sp|Q8BVE3|VATH_MOUSE V-type proton ATPase subunit H OS=Mus musculus OX=10090 GN=Atp6v1h PE=1 SV=1;tr|A0A0A6YWP6|A0A0A6YWP6_MOUSE V-type proton ATPas	5	9	9	9	5	6	3	7	7	5	6	3	7	7	5	6	3	7	7	28.4	28.4	28.4	54.108	465	465;483;441;140;77	331								7
Atxn10	Ataxin-10	P28658	P28658	2	2	2	sp|P28658|ATX10_MOUSE Ataxin-10 OS=Mus musculus OX=10090 GN=Atxn10 PE=1 SV=2	1	2	2	2	0	0	0	0	2	0	0	0	0	2	0	0	0	0	2	5.7	5.7	5.7	53.706	475	475	108								2
Atxn2	Ataxin-2	F7B6X4;F6U2C2;E9QM77;O70305-2;O70305;O70305-3;F6V8M6	F7B6X4;F6U2C2;E9QM77;O70305-2;O70305;O70305-3;F6V8M6	4;4;4;4;4;3;2	4;4;4;4;4;3;2	2;2;2;2;2;1;2	tr|F7B6X4|F7B6X4_MOUSE Ataxin 2 (Fragment) OS=Mus musculus OX=10090 GN=Atxn2 PE=1 SV=1;tr|F6U2C2|F6U2C2_MOUSE Ataxin 2 (Fragment) OS=Mus musculus OX=10090 GN=Atxn2 PE=1 SV=1;tr|E9QM77|E9QM77_MOUSE Ataxin 2 OS=Mus musculus OX=10090 GN=Atxn2 PE=1 SV=1;sp|O70	7	4	4	2	0	3	2	1	4	0	3	2	1	4	0	1	1	1	2	20.9	20.9	10	35.381	330	330;929;1286;1215;1285;1154;662	299										1	1	4
Atxn2l	Ataxin-2-like protein	Q7TQH0-2;Q3TGG2;A0A0U1RPL0;Q7TQH0-3;E9Q5Q0;Q7TQH0;J3QP59	Q7TQH0-2;Q3TGG2;A0A0U1RPL0;Q7TQH0-3;E9Q5Q0;Q7TQH0	11;10;10;10;9;9;1	11;10;10;10;9;9;1	11;10;10;10;9;9;1	sp|Q7TQH0-2|ATX2L_MOUSE Isoform 2 of Ataxin-2-like protein OS=Mus musculus OX=10090 GN=Atxn2l;tr|Q3TGG2|Q3TGG2_MOUSE Ataxin 2-like OS=Mus musculus OX=10090 GN=Atxn2l PE=1 SV=1;tr|A0A0U1RPL0|A0A0U1RPL0_MOUSE Ataxin 2-like OS=Mus musculus OX=10090 GN=Atxn2l	7	11	11	11	2	5	3	6	9	2	5	3	6	9	2	5	3	6	9	14.6	14.6	14.6	113.04	1074	1074;994;1096;1043;863;1049;218	309										2	6	9
Atxn3	Ataxin-3	F6TRN1;F6T5L3;E9Q717;Q9CVD2	F6TRN1;F6T5L3;E9Q717;Q9CVD2	1;1;1;1	1;1;1;1	1;1;1;1	tr|F6TRN1|F6TRN1_MOUSE Ataxin 3 (Fragment) OS=Mus musculus OX=10090 GN=Atxn3 PE=1 SV=1;tr|F6T5L3|F6T5L3_MOUSE ubiquitinyl hydrolase 1 (Fragment) OS=Mus musculus OX=10090 GN=Atxn3 PE=1 SV=1;tr|E9Q717|E9Q717_MOUSE ubiquitinyl hydrolase 1 OS=Mus musculus OX=1	4	1	1	1	0	0	0	0	1	0	0	0	0	1	0	0	0	0	1	15.9	15.9	15.9	7.9365	69	69;287;291;355	106						1
Auh	Methylglutaconyl-CoA hydratase, mitochondrial	E9Q6L3;A0A0R4J1L8;E9QMT1;A0A0R4J023;Q9JLZ3-3;Q9JLZ3-2;Q9JLZ3	E9Q6L3;A0A0R4J1L8;E9QMT1;A0A0R4J023;Q9JLZ3-3;Q9JLZ3-2;Q9JLZ3	1;1;1;1;1;1;1	1;1;1;1;1;1;1	1;1;1;1;1;1;1	tr|E9Q6L3|E9Q6L3_MOUSE AU RNA binding protein/enoyl-coenzyme A hydratase OS=Mus musculus OX=10090 GN=Auh PE=1 SV=1;tr|A0A0R4J1L8|A0A0R4J1L8_MOUSE AU RNA binding protein/enoyl-coenzyme A hydratase OS=Mus musculus OX=10090 GN=Auh PE=1 SV=1;tr|E9QMT1|E9QMT1_M	7	1	1	1	0	0	0	1	1	0	0	0	1	1	0	0	0	1	1	7.8	7.8	7.8	12.314	115	115;144;158;314;144;158;314	205				1	1
Aup1	Ancient ubiquitous protein 1	A0A0N4SW79;A0A0N4SW18;A0A0N4SVA6;P70295	A0A0N4SW79;A0A0N4SW18;A0A0N4SVA6;P70295	1;1;1;1	1;1;1;1	1;1;1;1	tr|A0A0N4SW79|A0A0N4SW79_MOUSE Ancient ubiquitous protein 1 OS=Mus musculus OX=10090 GN=Aup1 PE=4 SV=2;tr|A0A0N4SW18|A0A0N4SW18_MOUSE Ancient ubiquitous protein 1 OS=Mus musculus OX=10090 GN=Aup1 PE=4 SV=2;tr|A0A0N4SVA6|A0A0N4SVA6_MOUSE Ancient ubiquitous	4	1	1	1	0	0	0	1	1	0	0	0	1	1	0	0	0	1	1	12.5	12.5	12.5	9.5842	88	88;148;373;410	257							1
Axin1	Axin-1	F6XWC2;Q14DJ8;E9QMJ8;O35625-2;O35625	F6XWC2;Q14DJ8;E9QMJ8;O35625-2;O35625	1;1;1;1;1	1;1;1;1;1	1;1;1;1;1	tr|F6XWC2|F6XWC2_MOUSE Axin 1 (Fragment) OS=Mus musculus OX=10090 GN=Axin1 PE=1 SV=1;tr|Q14DJ8|Q14DJ8_MOUSE Axin 1 OS=Mus musculus OX=10090 GN=Axin1 PE=1 SV=1;tr|E9QMJ8|E9QMJ8_MOUSE Axin-1 OS=Mus musculus OX=10090 GN=Axin1 PE=1 SV=1;sp|O35625-2|AXIN1_MOUSE	5	1	1	1	0	1	0	0	0	0	1	0	0	0	0	1	0	0	0	1.5	1.5	1.5	76.348	682	682;832;868;827;863	510
B2m	Beta-2-microglobulin	P01887	P01887	1	1	1	sp|P01887|B2MG_MOUSE Beta-2-microglobulin OS=Mus musculus OX=10090 GN=B2m PE=1 SV=2	1	1	1	1	0	1	0	1	1	0	1	0	1	1	0	1	0	1	1	7.6	7.6	7.6	13.779	119	119	376	1
B3gat3	Galactosylgalactosylxylosylprotein 3-beta-glucuronosyltransferase 3	P58158;A0A494B978	P58158	4;1	4;1	4;1	sp|P58158|B3GA3_MOUSE Galactosylgalactosylxylosylprotein 3-beta-glucuronosyltransferase 3 OS=Mus musculus OX=10090 GN=B3gat3 PE=1 SV=1	2	4	4	4	1	1	1	3	2	1	1	1	3	2	1	1	1	3	2	11.3	11.3	11.3	37.066	335	335;229	326						2
Bag3	BAG family molecular chaperone regulator 3	Q9JLV1	Q9JLV1	4	4	4	sp|Q9JLV1|BAG3_MOUSE BAG family molecular chaperone regulator 3 OS=Mus musculus OX=10090 GN=Bag3 PE=1 SV=2	1	4	4	4	3	1	2	4	2	3	1	2	4	2	3	1	2	4	2	8.5	8.5	8.5	61.859	577	577	323										2
Bag6	Large proline-rich protein BAG6	Q3UF95;Q9Z1R2;G3UYQ2;A0A1B0GX81;G3UZT6;G3UXT8;G3UYZ0;G3V013	Q3UF95;Q9Z1R2;G3UYQ2;A0A1B0GX81;G3UZT6;G3UXT8	6;6;5;5;5;4;2;2	6;6;5;5;5;4;2;2	6;6;5;5;5;4;2;2	tr|Q3UF95|Q3UF95_MOUSE Large proline-rich protein BAG6 OS=Mus musculus OX=10090 GN=Bag6 PE=1 SV=1;sp|Q9Z1R2|BAG6_MOUSE Large proline-rich protein BAG6 OS=Mus musculus OX=10090 GN=Bag6 PE=1 SV=1;tr|G3UYQ2|G3UYQ2_MOUSE Large proline-rich protein BAG6 OS=Mus	8	6	6	6	0	1	0	2	5	0	1	0	2	5	0	1	0	2	5	8.2	8.2	8.2	119.14	1136	1136;1154;1082;1107;1122;563;209;253	237												5
Bak1	Bcl-2 homologous antagonist/killer	F7CUQ1;Q91WX5;O08734	F7CUQ1;Q91WX5;O08734	2;2;2	2;2;2	2;2;2	tr|F7CUQ1|F7CUQ1_MOUSE BCL2-antagonist/killer 1 OS=Mus musculus OX=10090 GN=Bak1 PE=1 SV=2;tr|Q91WX5|Q91WX5_MOUSE BCL2-antagonist/killer 1 OS=Mus musculus OX=10090 GN=Bak1 PE=1 SV=1;sp|O08734|BAK_MOUSE Bcl-2 homologous antagonist/killer OS=Mus musculus OX=	3	2	2	2	2	1	1	1	1	2	1	1	1	1	2	1	1	1	1	23.3	23.3	23.3	15.963	146	146;151;209	328			1
Bax	Apoptosis regulator BAX	A0A1B0GS13;A0A1B0GT81;A0A1B0GTA4;Q07813	A0A1B0GS13;A0A1B0GT81;A0A1B0GTA4;Q07813	1;1;1;1	1;1;1;1	1;1;1;1	tr|A0A1B0GS13|A0A1B0GS13_MOUSE BCL2-associated X protein (Fragment) OS=Mus musculus OX=10090 GN=Bax PE=1 SV=1;tr|A0A1B0GT81|A0A1B0GT81_MOUSE BCL2-associated X protein OS=Mus musculus OX=10090 GN=Bax PE=1 SV=1;tr|A0A1B0GTA4|A0A1B0GTA4_MOUSE BCL2-associated	4	1	1	1	0	0	0	0	1	0	0	0	0	1	0	0	0	0	1	9.6	9.6	9.6	12.513	114	114;171;172;192	103			1
Bcam	Basal cell adhesion molecule	Q9R069;D3YTK7	Q9R069;D3YTK7	11;6	11;6	11;6	sp|Q9R069|BCAM_MOUSE Basal cell adhesion molecule OS=Mus musculus OX=10090 GN=Bcam PE=1 SV=1;tr|D3YTK7|D3YTK7_MOUSE Basal cell adhesion molecule (Fragment) OS=Mus musculus OX=10090 GN=Bcam PE=1 SV=1	2	11	11	11	6	3	5	11	0	6	3	5	11	0	6	3	5	11	0	23.5	23.5	23.5	67.669	622	622;193	361
Bcap31	B-cell receptor-associated protein 31	Q61335	Q61335	3	3	3	sp|Q61335|BAP31_MOUSE B-cell receptor-associated protein 31 OS=Mus musculus OX=10090 GN=Bcap31 PE=1 SV=4	1	3	3	3	0	0	1	1	2	0	0	1	1	2	0	0	1	1	2	12.2	12.2	12.2	27.956	245	245	206				2
Bcas3	Breast carcinoma-amplified sequence 3 homolog	Q0VF62;B1AR74;Q8CCN5-2;Q8CCN5;B1B0B3	Q0VF62;B1AR74;Q8CCN5-2;Q8CCN5;B1B0B3	2;2;2;2;1	2;2;2;2;1	2;2;2;2;1	tr|Q0VF62|Q0VF62_MOUSE BCAS3 microtubule associated cell migration factor OS=Mus musculus OX=10090 GN=Bcas3 PE=1 SV=1;tr|B1AR74|B1AR74_MOUSE BCAS3 microtubule associated cell migration factor OS=Mus musculus OX=10090 GN=Bcas3 PE=1 SV=1;sp|Q8CCN5-2|BCAS3_MO	5	2	2	2	0	0	0	0	2	0	0	0	0	2	0	0	0	0	2	2.4	2.4	2.4	99.464	913	913;943;527;928;120	111											2	1
Bcat2	Branched-chain-amino-acid aminotransferase, mitochondrial;Branched-chain-amino-acid aminotransferase	A0A1B0GX27;O35855;O88374;A0A1B0GQY4;A0A1B0GST1	A0A1B0GX27;O35855;O88374	5;5;4;2;1	5;5;4;2;1	5;5;4;2;1	tr|A0A1B0GX27|A0A1B0GX27_MOUSE Branched-chain-amino-acid aminotransferase OS=Mus musculus OX=10090 GN=Bcat2 PE=1 SV=1;sp|O35855|BCAT2_MOUSE Branched-chain-amino-acid aminotransferase, mitochondrial OS=Mus musculus OX=10090 GN=Bcat2 PE=1 SV=2;tr|O88374|O883	5	5	5	5	3	2	1	4	4	3	2	1	4	4	3	2	1	4	4	13.1	13.1	13.1	43.493	388	388;393;353;101;97	283					2	4	1
Bckdha	2-oxoisovalerate dehydrogenase subunit alpha, mitochondrial	Q3U3J1;P50136;A0A0U1RPK5	Q3U3J1;P50136	16;13;2	16;13;2	16;13;2	tr|Q3U3J1|Q3U3J1_MOUSE 2-oxoisovalerate dehydrogenase subunit alpha OS=Mus musculus OX=10090 GN=Bckdha PE=1 SV=1;sp|P50136|ODBA_MOUSE 2-oxoisovalerate dehydrogenase subunit alpha, mitochondrial OS=Mus musculus OX=10090 GN=Bckdha PE=1 SV=1	3	16	16	16	9	8	6	13	9	9	8	6	13	9	9	8	6	13	9	45.1	45.1	45.1	50.773	446	446;442;99	315						3	11		1	1
Bckdhb	2-oxoisovalerate dehydrogenase subunit beta, mitochondrial	Q6P3A8-2;Q6P3A8	Q6P3A8-2;Q6P3A8	3;3	3;3	3;3	sp|Q6P3A8-2|ODBB_MOUSE Isoform 2 of 2-oxoisovalerate dehydrogenase subunit beta, mitochondrial OS=Mus musculus OX=10090 GN=Bckdhb;sp|Q6P3A8|ODBB_MOUSE 2-oxoisovalerate dehydrogenase subunit beta, mitochondrial OS=Mus musculus OX=10090 GN=Bckdhb PE=1 SV=2	2	3	3	3	0	3	0	2	3	0	3	0	2	3	0	3	0	2	3	11.2	11.2	11.2	35.504	322	322;390	326					3	1
Bckdk	[3-methyl-2-oxobutanoate dehydrogenase [lipoamide]] kinase, mitochondrial	O55028;A0A0U1RNL7;A0A0U1RPT4;D3Z7R0;A0A0U1RQ97;A0A0U1RQ50	O55028;A0A0U1RNL7;A0A0U1RPT4;D3Z7R0;A0A0U1RQ97	6;5;5;3;3;2	6;5;5;3;3;2	6;5;5;3;3;2	sp|O55028|BCKD_MOUSE [3-methyl-2-oxobutanoate dehydrogenase [lipoamide]] kinase, mitochondrial OS=Mus musculus OX=10090 GN=Bckdk PE=1 SV=1;tr|A0A0U1RNL7|A0A0U1RNL7_MOUSE Protein-serine/threonine kinase OS=Mus musculus OX=10090 GN=Bckdk PE=1 SV=1;tr|A0A0U1R	6	6	6	6	1	3	1	3	6	1	3	1	3	6	1	3	1	3	6	17.7	17.7	17.7	46.587	412	412;335;365;214;216;180	269					1	7	3
Bclaf1	Bcl-2-associated transcription factor 1	A0A087WRN1;A0A087WQA0;F8WI22;Q8K019-3;Q8K019-2;Q8K019	A0A087WRN1;A0A087WQA0;F8WI22;Q8K019-3;Q8K019-2;Q8K019	11;11;11;11;11;11	11;11;11;11;11;11	11;11;11;11;11;11	tr|A0A087WRN1|A0A087WRN1_MOUSE BCL2-associated transcription factor 1 (Fragment) OS=Mus musculus OX=10090 GN=Bclaf1 PE=1 SV=1;tr|A0A087WQA0|A0A087WQA0_MOUSE BCL2-associated transcription factor 1 OS=Mus musculus OX=10090 GN=Bclaf1 PE=1 SV=1;tr|F8WI22|F8WI2	6	11	11	11	2	3	4	1	11	2	3	4	1	11	2	3	4	1	11	18.7	18.7	18.7	67.703	583	583;750;870;748;917;919	202					3	4	5	5	8	10	9	8	6	7
Bcr	Breakpoint cluster region protein	Q6PAJ1;H3BJY3;A0A1W2P6I7;A0A571BEM4	Q6PAJ1	8;1;1;1	8;1;1;1	7;0;1;1	sp|Q6PAJ1|BCR_MOUSE Breakpoint cluster region protein OS=Mus musculus OX=10090 GN=Bcr PE=1 SV=3	4	8	8	7	0	4	0	1	6	0	4	0	1	6	0	4	0	1	5	7.4	7.4	6.6	143.07	1270	1270;146;182;311	271											4	5	1
Becn1	Beclin-1	E9PYD6;O88597;F7C090	E9PYD6;O88597;F7C090	2;2;1	2;2;1	2;2;1	tr|E9PYD6|E9PYD6_MOUSE Beclin 1, autophagy related OS=Mus musculus OX=10090 GN=Becn1 PE=1 SV=1;sp|O88597|BECN1_MOUSE Beclin-1 OS=Mus musculus OX=10090 GN=Becn1 PE=1 SV=3;tr|F7C090|F7C090_MOUSE Beclin-1 (Fragment) OS=Mus musculus OX=10090 GN=Becn1 PE=1 SV=1	3	2	2	2	1	1	1	2	0	1	1	1	2	0	1	1	1	2	0	9.7	9.7	9.7	32.104	277	277;448;168	391
Birc6	Baculoviral IAP repeat-containing protein 6	S4R1L5;S4R2P8;O88738-3;O88738-2;O88738;S4R268	S4R1L5;S4R2P8;O88738-3;O88738-2;O88738	7;7;7;7;7;1	7;7;7;7;7;1	7;7;7;7;7;1	tr|S4R1L5|S4R1L5_MOUSE Baculoviral IAP repeat-containing 6 OS=Mus musculus OX=10090 GN=Birc6 PE=1 SV=1;tr|S4R2P8|S4R2P8_MOUSE Baculoviral IAP repeat-containing 6 OS=Mus musculus OX=10090 GN=Birc6 PE=1 SV=1;sp|O88738-3|BIRC6_MOUSE Isoform 3 of Baculoviral I	6	7	7	7	1	2	1	4	5	1	2	1	4	5	1	2	1	4	5	1.8	1.8	1.8	529.32	4853	4853;4869;4867;4873;4882;597	254										1	1	2	4	9
Blmh	Bleomycin hydrolase	E9PY26;Q8R016;E9QA53	E9PY26;Q8R016;E9QA53	3;3;2	3;3;2	3;3;2	tr|E9PY26|E9PY26_MOUSE Bleomycin hydrolase (Fragment) OS=Mus musculus OX=10090 GN=Blmh PE=1 SV=1;sp|Q8R016|BLMH_MOUSE Bleomycin hydrolase OS=Mus musculus OX=10090 GN=Blmh PE=1 SV=1;tr|E9QA53|E9QA53_MOUSE Bleomycin hydrolase (Fragment) OS=Mus musculus OX=10	3	3	3	3	1	1	0	2	0	1	1	0	2	0	1	1	0	2	0	16.2	16.2	16.2	20.909	179	179;455;129	409
Blvra	Biliverdin reductase A	Q9CY64;A2ASB8;A2ASB7;A2ASB1	Q9CY64;A2ASB8;A2ASB7;A2ASB1	8;4;4;4	8;4;4;4	8;4;4;4	sp|Q9CY64|BIEA_MOUSE Biliverdin reductase A OS=Mus musculus OX=10090 GN=Blvra PE=1 SV=1;tr|A2ASB8|A2ASB8_MOUSE Biliverdin reductase A OS=Mus musculus OX=10090 GN=Blvra PE=1 SV=1;tr|A2ASB7|A2ASB7_MOUSE Biliverdin reductase A (Fragment) OS=Mus musculus OX=10	4	8	8	8	5	4	2	7	6	5	4	2	7	6	5	4	2	7	6	26.1	26.1	26.1	33.524	295	295;140;151;152	326				1	7	4
Bmpr2	Bone morphogenetic protein receptor type-2	O35607	O35607	2	2	2	sp|O35607|BMPR2_MOUSE Bone morphogenetic protein receptor type-2 OS=Mus musculus OX=10090 GN=Bmpr2 PE=1 SV=1	1	2	2	2	0	0	0	2	0	0	0	0	2	0	0	0	0	2	0	2.9	2.9	2.9	115.02	1038	1038	412
Bola1	BolA-like protein 1	Q9D8S9	Q9D8S9	4	4	4	sp|Q9D8S9|BOLA1_MOUSE BolA-like protein 1 OS=Mus musculus OX=10090 GN=Bola1 PE=1 SV=1	1	4	4	4	0	0	0	2	4	0	0	0	2	4	0	0	0	2	4	41.6	41.6	41.6	14.379	137	137	176	6
Bola2	BolA-like protein 2	Q8BGS2;Q8BGS2-2	Q8BGS2;Q8BGS2-2	2;1	2;1	2;1	sp|Q8BGS2|BOLA2_MOUSE BolA-like protein 2 OS=Mus musculus OX=10090 GN=Bola2 PE=1 SV=1;sp|Q8BGS2-2|BOLA2_MOUSE Isoform 2 of BolA-like protein 2 OS=Mus musculus OX=10090 GN=Bola2	2	2	2	2	0	0	0	2	0	0	0	0	2	0	0	0	0	2	0	20.9	20.9	20.9	10.214	86	86;54	401
Bphl	Valacyclovir hydrolase	Q8R164	Q8R164	8	8	8	sp|Q8R164|BPHL_MOUSE Valacyclovir hydrolase OS=Mus musculus OX=10090 GN=Bphl PE=1 SV=1	1	8	8	8	0	1	0	1	7	0	1	0	1	7	0	1	0	1	7	30.9	30.9	30.9	32.851	291	291	174				8
Bpnt1	3(2),5-bisphosphate nucleotidase 1	D3Z5X0;A0A1B0GRV0;Q9Z0S1	D3Z5X0;A0A1B0GRV0;Q9Z0S1	2;2;2	2;2;2	2;2;2	tr|D3Z5X0|D3Z5X0_MOUSE 3(2), 5-bisphosphate nucleotidase 1 (Fragment) OS=Mus musculus OX=10090 GN=Bpnt1 PE=1 SV=1;tr|A0A1B0GRV0|A0A1B0GRV0_MOUSE 3(2), 5-bisphosphate nucleotidase 1 OS=Mus musculus OX=10090 GN=Bpnt1 PE=1 SV=1;sp|Q9Z0S1|BPNT1_MOUSE 3(	3	2	2	2	1	1	0	2	1	1	1	0	2	1	1	1	0	2	1	24.1	24.1	24.1	8.8462	83	83;323;308	346						1
Bre	BRCA1-A complex subunit BRE	E9Q8Q1;A0A0J9YV56;E9Q0U3;D3Z7P0;Q8K3W0;Q8K3W0-1	E9Q8Q1;A0A0J9YV56;E9Q0U3;D3Z7P0;Q8K3W0;Q8K3W0-1	2;2;2;2;2;1	2;2;2;2;2;1	2;2;2;2;2;1	tr|E9Q8Q1|E9Q8Q1_MOUSE BRISC and BRCA1-A complex member 2 OS=Mus musculus OX=10090 GN=Babam2 PE=1 SV=1;tr|A0A0J9YV56|A0A0J9YV56_MOUSE BRISC and BRCA1-A complex member 2 (Fragment) OS=Mus musculus OX=10090 GN=Babam2 PE=1 SV=1;tr|E9Q0U3|E9Q0U3_MOUSE BRISC an	6	2	2	2	1	1	1	1	2	1	1	1	1	2	1	1	1	1	2	44.2	44.2	44.2	4.6024	43	43;63;205;385;383;420	274							2
Brox	BRO1 domain-containing protein BROX	Q8K2Q7	Q8K2Q7	3	3	3	sp|Q8K2Q7|BROX_MOUSE BRO1 domain-containing protein BROX OS=Mus musculus OX=10090 GN=Brox PE=1 SV=1	1	3	3	3	1	1	1	3	2	1	1	1	3	2	1	1	1	3	2	10.5	10.5	10.5	46.201	411	411	307							2
Bsg	Basigin	J3QP71;K3W4Q8;P18572-2;P18572	J3QP71;K3W4Q8;P18572-2;P18572	1;1;1;1	1;1;1;1	1;1;1;1	tr|J3QP71|J3QP71_MOUSE Basigin (Fragment) OS=Mus musculus OX=10090 GN=Bsg PE=1 SV=1;tr|K3W4Q8|K3W4Q8_MOUSE Basigin OS=Mus musculus OX=10090 GN=Bsg PE=1 SV=1;sp|P18572-2|BASI_MOUSE Isoform 2 of Basigin OS=Mus musculus OX=10090 GN=Bsg;sp|P18572|BASI_MOUSE Ba	4	1	1	1	1	0	1	1	0	1	0	1	1	0	1	0	1	1	0	5.1	5.1	5.1	21.602	197	197;218;273;389	340
Bst2	Bone marrow stromal antigen 2	Q8R2Q8	Q8R2Q8	1	1	1	sp|Q8R2Q8|BST2_MOUSE Bone marrow stromal antigen 2 OS=Mus musculus OX=10090 GN=Bst2 PE=1 SV=1	1	1	1	1	0	0	0	1	0	0	0	0	1	0	0	0	0	1	0	5.2	5.2	5.2	19.152	172	172	406
Bub3	Mitotic checkpoint protein BUB3	A0A140LHA2;Q9WVA3;A0A140LIM5;A0A140LJ21;A0A140LI47	A0A140LHA2;Q9WVA3	11;11;5;4;2	11;11;5;4;2	11;11;5;4;2	tr|A0A140LHA2|A0A140LHA2_MOUSE BUB3 mitotic checkpoint protein OS=Mus musculus OX=10090 GN=Bub3 PE=1 SV=1;sp|Q9WVA3|BUB3_MOUSE Mitotic checkpoint protein BUB3 OS=Mus musculus OX=10090 GN=Bub3 PE=1 SV=2	5	11	11	11	7	9	3	10	8	7	9	3	10	8	7	9	3	10	8	36.4	36.4	36.4	36.766	324	324;326;184;220;100	344						9
Bzw1	Basic leucine zipper and W2 domain-containing protein 1	A0A087WPF9;A0A087WQS2;Q9CQC6;A0A087WS48	A0A087WPF9;A0A087WQS2;Q9CQC6	4;4;4;1	4;4;4;1	4;4;4;1	tr|A0A087WPF9|A0A087WPF9_MOUSE Basic leucine zipper and W2 domains 1 (Fragment) OS=Mus musculus OX=10090 GN=Bzw1 PE=1 SV=1;tr|A0A087WQS2|A0A087WQS2_MOUSE Basic leucine zipper and W2 domains 1 OS=Mus musculus OX=10090 GN=Bzw1 PE=1 SV=1;sp|Q9CQC6|5MP2_MOUSE	4	4	4	4	2	3	1	2	2	2	3	1	2	2	2	3	1	2	2	13.8	13.8	13.8	29.032	253	253;451;419;105	361							2
C1qbp	Complement component 1 Q subcomponent-binding protein, mitochondrial	Q8R5L1;O35658	Q8R5L1;O35658	3;2	3;2	3;2	tr|Q8R5L1|Q8R5L1_MOUSE Complement component 1 Q subcomponent-binding protein, mitochondrial OS=Mus musculus OX=10090 GN=C1qbp PE=1 SV=1;sp|O35658|C1QBP_MOUSE Complement component 1 Q subcomponent-binding protein, mitochondrial OS=Mus musculus OX=10090 GN=C	2	3	3	3	0	0	0	0	3	0	0	0	0	3	0	0	0	0	3	17.2	17.2	17.2	31.025	279	279;278	104				3	1
C2cd4a;C2cd4b		E9Q861;Q80XU5	E9Q861;Q80XU5	2;1	2;1	2;1	tr|E9Q861|E9Q861_MOUSE C2 calcium-dependent domain containing 4A OS=Mus musculus OX=10090 GN=C2cd4a PE=1 SV=1;tr|Q80XU5|Q80XU5_MOUSE C2 calcium-dependent domain containing 4B OS=Mus musculus OX=10090 GN=C2cd4b PE=2 SV=1	2	2	2	2	2	1	1	1	1	2	1	1	1	1	2	1	1	1	1	6.6	6.6	6.6	36.738	334	334;340	316	1	1	1	1	1										1	1
C330007P06Rik	UPF0428 protein CXorf56 homolog	Q8VDP2;Z4YLD0;Q8VDP2-2	Q8VDP2;Z4YLD0;Q8VDP2-2	5;3;3	5;3;3	5;3;3	sp|Q8VDP2|STEEP_MOUSE STING ER exit protein OS=Mus musculus OX=10090 GN=Steep1 PE=1 SV=1;tr|Z4YLD0|Z4YLD0_MOUSE STING ER exit protein OS=Mus musculus OX=10090 GN=Steep1 PE=1 SV=1;sp|Q8VDP2-2|STEEP_MOUSE Isoform 2 of STING ER exit protein OS=Mus musculus OX	3	5	5	5	0	0	1	1	5	0	0	1	1	5	0	0	1	1	5	25.7	25.7	25.7	25.594	222	222;227;250	160				5	1
Ca5b	Carbonic anhydrase 5B, mitochondrial	Q9QZA0	Q9QZA0	2	2	2	sp|Q9QZA0|CAH5B_MOUSE Carbonic anhydrase 5B, mitochondrial OS=Mus musculus OX=10090 GN=Ca5b PE=1 SV=2	1	2	2	2	0	0	0	1	1	0	0	0	1	1	0	0	0	1	1	6	6	6	36.622	317	317	255					1
Cactin	Cactin	Q9CS00;A0A1W2P6J2	Q9CS00	5;1	5;1	5;1	sp|Q9CS00|CATIN_MOUSE Splicing factor Cactin OS=Mus musculus OX=10090 GN=Cactin PE=1 SV=2	2	5	5	5	0	1	2	2	4	0	1	2	2	4	0	1	2	2	4	5.8	5.8	5.8	90.66	772	772;222	219										4	1	1
Cacybp	Calcyclin-binding protein	Q9CXW3	Q9CXW3	2	2	2	sp|Q9CXW3|CYBP_MOUSE Calcyclin-binding protein OS=Mus musculus OX=10090 GN=Cacybp PE=1 SV=1	1	2	2	2	1	0	0	1	2	1	0	0	1	2	1	0	0	1	2	8.7	8.7	8.7	26.51	229	229	229				2
Cad	CAD protein;Glutamine-dependent carbamoyl-phosphate synthase;Aspartate carbamoyltransferase;Dihydroorotase	E9QAI5;B2RQC6;G3UWN2;B2RQC6-2;E9QAT6;F6S3Z3;Q8C196	E9QAI5;B2RQC6;G3UWN2;B2RQC6-2	61;61;58;58;27;4;2	61;61;58;58;27;4;2	61;61;58;58;27;4;2	tr|E9QAI5|E9QAI5_MOUSE CAD protein OS=Mus musculus OX=10090 GN=Cad PE=1 SV=1;sp|B2RQC6|PYR1_MOUSE CAD protein OS=Mus musculus OX=10090 GN=Cad PE=1 SV=1;tr|G3UWN2|G3UWN2_MOUSE Carbamoyl-phosphate synthetase 2, aspartate transcarbamylase, and dihydroorotase	7	61	61	61	18	27	35	38	55	18	27	35	38	55	18	27	35	38	55	31.7	31.7	31.7	236.25	2162	2162;2225;2164;2154;971;194;1500	273									1	4	14	36	65	47
Calcrl	Calcitonin gene-related peptide type 1 receptor	Q9R1W5	Q9R1W5	5	5	5	sp|Q9R1W5|CALRL_MOUSE Calcitonin gene-related peptide type 1 receptor OS=Mus musculus OX=10090 GN=Calcrl PE=1 SV=2	1	5	5	5	4	4	5	5	3	4	4	5	5	3	4	4	5	5	3	10.4	10.4	10.4	53.264	463	463	327								4	4	3	1
Cald1		E9QA16;E9Q0M9;E9QA15;F6QLP8;F6ZAW1;E9Q9F3;F6RGN9;F6T2Z7;REV__B2RXW8;REV__F7CYX4;REV__Q8BSS9;REV__B8QI34;REV__B2RXQ2	E9QA16;E9Q0M9;E9QA15;F6QLP8	51;49;47;26;20;14;11;11;1;1;1;1;1	2;2;2;0;0;2;0;0;0;0;0;0;0	2;2;2;0;0;2;0;0;0;0;0;0;0	tr|E9QA16|E9QA16_MOUSE Caldesmon 1 OS=Mus musculus OX=10090 GN=Cald1 PE=1 SV=1;tr|E9Q0M9|E9Q0M9_MOUSE Caldesmon 1 OS=Mus musculus OX=10090 GN=Cald1 PE=1 SV=1;tr|E9QA15|E9QA15_MOUSE Caldesmon 1 OS=Mus musculus OX=10090 GN=Cald1 PE=1 SV=1;tr|F6QLP8|F6QLP8_MO	13	51	2	2	46	31	46	45	40	2	2	0	0	0	2	2	0	0	0	60.1	3.2	3.2	61.836	536	536;534;768;274;211;253;137;354;1241;1256;1257;1257;1266	410
Cald1		Q8VCQ8;D3Z6I7;S4R1T7	Q8VCQ8;D3Z6I7;S4R1T7	52;48;45	52;48;45	3;3;3	tr|Q8VCQ8|Q8VCQ8_MOUSE Caldesmon 1 OS=Mus musculus OX=10090 GN=Cald1 PE=1 SV=1;tr|D3Z6I7|D3Z6I7_MOUSE Caldesmon 1 OS=Mus musculus OX=10090 GN=Cald1 PE=1 SV=1;tr|S4R1T7|S4R1T7_MOUSE Caldesmon 1 OS=Mus musculus OX=10090 GN=Cald1 PE=1 SV=1	3	52	52	3	47	32	49	48	43	47	32	49	48	43	3	3	3	3	3	64.2	64.2	4.3	60.452	530	530;554;534	298		1	1	2	6	10	11	14	47	62	19	8	4	4	1	2
Calr	Calreticulin	P14211	P14211	10	10	10	sp|P14211|CALR_MOUSE Calreticulin OS=Mus musculus OX=10090 GN=Calr PE=1 SV=1	1	10	10	10	4	3	6	10	2	4	3	6	10	2	4	3	6	10	2	20.9	20.9	20.9	47.994	416	416	344							1	2
Calu	Calumenin	O35887;Q6XLQ8;G3V004;G3UY49;G3UWV3;G3UXA8;G3UWR0;G3UXA3	O35887;Q6XLQ8;G3V004	5;4;3;2;2;2;2;1	5;4;3;2;2;2;2;1	5;4;3;2;2;2;2;1	sp|O35887|CALU_MOUSE Calumenin OS=Mus musculus OX=10090 GN=Calu PE=1 SV=1;tr|Q6XLQ8|Q6XLQ8_MOUSE Calumenin OS=Mus musculus OX=10090 GN=Calu PE=1 SV=1;tr|G3V004|G3V004_MOUSE Calumenin OS=Mus musculus OX=10090 GN=Calu PE=1 SV=1	8	5	5	5	3	2	4	4	3	3	2	4	4	3	3	2	4	4	3	14	14	14	37.063	315	315;315;163;141;154;168;227;74	296					1	2	3
Camk2d	Calcium/calmodulin-dependent protein kinase type II subunit delta	Q6PHZ2-2;Q6PHZ2;E9Q1W0;E9Q1T1;A0A0G2JGS4;Q6PHZ2-4;Q6PHZ2-5;E9Q1V9;Q8CCM0;E9PXV3;F6RWZ9;F8WIS9;P11798;E9QAJ4;D6RDQ8;F6WHR9	Q6PHZ2-2;Q6PHZ2;E9Q1W0;E9Q1T1;A0A0G2JGS4;Q6PHZ2-4;Q6PHZ2-5;E9Q1V9;Q8CCM0	23;23;22;22;22;22;22;20;14;7;7;5;5;4;4;3	23;23;22;22;22;22;22;20;14;7;7;5;5;4;4;3	17;17;16;16;16;16;16;14;8;7;7;0;0;2;2;0	sp|Q6PHZ2-2|KCC2D_MOUSE Isoform 2 of Calcium/calmodulin-dependent protein kinase type II subunit delta OS=Mus musculus OX=10090 GN=Camk2d;sp|Q6PHZ2|KCC2D_MOUSE Calcium/calmodulin-dependent protein kinase type II subunit delta OS=Mus musculus OX=10090 GN=Ca	16	23	23	17	17	17	13	17	18	17	17	13	17	18	12	12	9	12	13	47.5	47.5	33.3	54.113	478	478;499;512;533;533;492;512;488;361;160;169;489;478;142;147;177	322			1	2	3	2	6	25	5	1	2	2
Camk2g	Calcium/calmodulin-dependent protein kinase type II subunit gamma	Q923T9-3;Q923T9-2;Q923T9;A0A2I3BQP6;A0A286YCB8;A0A286YCW8;A0A286YDL6;A0A286YDK9	Q923T9-3;Q923T9-2;Q923T9;A0A2I3BQP6;A0A286YCB8;A0A286YCW8	12;12;12;10;6;6;5;4	7;7;7;5;4;5;3;3	5;5;5;3;3;3;2;2	sp|Q923T9-3|KCC2G_MOUSE Isoform 3 of Calcium/calmodulin-dependent protein kinase type II subunit gamma OS=Mus musculus OX=10090 GN=Camk2g;sp|Q923T9-2|KCC2G_MOUSE Isoform 2 of Calcium/calmodulin-dependent protein kinase type II subunit gamma OS=Mus musculus	8	12	7	5	9	8	6	7	9	5	4	3	3	5	4	3	2	3	4	30.1	18.6	13.3	55.96	495	495;518;529;565;224;274;241;168	322								5	2
Camsap2	Calmodulin-regulated spectrin-associated protein 2	A0A0A6YXV8;A0A0A6YY67;H7BX08;Q8C1B1;Q8C1B1-2	A0A0A6YXV8;A0A0A6YY67;H7BX08;Q8C1B1;Q8C1B1-2	1;1;1;1;1	1;1;1;1;1	1;1;1;1;1	tr|A0A0A6YXV8|A0A0A6YXV8_MOUSE Calmodulin regulated spectrin-associated protein family, member 2 (Fragment) OS=Mus musculus OX=10090 GN=Camsap2 PE=1 SV=1;tr|A0A0A6YY67|A0A0A6YY67_MOUSE Calmodulin regulated spectrin-associated protein family, member 2 OS=Mu	5	1	1	1	0	1	0	1	0	0	1	0	1	0	0	1	0	1	0	1.5	1.5	1.5	91.727	814	814;1472;1478;1461;1470	463
Cand1	Cullin-associated NEDD8-dissociated protein 1	Q6ZQ38;D3YWC5	Q6ZQ38	31;3	31;3	30;3	sp|Q6ZQ38|CAND1_MOUSE Cullin-associated NEDD8-dissociated protein 1 OS=Mus musculus OX=10090 GN=Cand1 PE=1 SV=2	2	31	31	30	9	12	5	14	25	9	12	5	14	25	9	12	5	13	25	25.4	25.4	24.7	136.33	1230	1230;247	288					1				1	3	13	25	2
Cand2	Cullin-associated NEDD8-dissociated protein 2	Q6ZQ73	Q6ZQ73	2	1	1	sp|Q6ZQ73|CAND2_MOUSE Cullin-associated NEDD8-dissociated protein 2 OS=Mus musculus OX=10090 GN=Cand2 PE=1 SV=2	1	2	1	1	0	1	0	1	0	0	1	0	0	0	0	1	0	0	0	1.7	1	1	135.63	1235	1235	512
Canx	Calnexin	P35564	P35564	23	23	23	sp|P35564|CALX_MOUSE Calnexin OS=Mus musculus OX=10090 GN=Canx PE=1 SV=1	1	23	23	23	6	4	12	15	6	6	4	12	15	6	6	4	12	15	6	34.3	34.3	34.3	67.277	591	591	322								2	3	7	2
Cap1	Adenylyl cyclase-associated protein 1	P40124;B1ARS0	P40124	5;2	5;2	5;2	sp|P40124|CAP1_MOUSE Adenylyl cyclase-associated protein 1 OS=Mus musculus OX=10090 GN=Cap1 PE=1 SV=4	2	5	5	5	1	2	2	2	3	1	2	2	2	3	1	2	2	2	3	17.1	17.1	17.1	51.564	474	474;164	288								3
Capg	Macrophage-capping protein	Q99LB4;P24452;D3YTL5;D3YZN3;D3YU77	Q99LB4;P24452;D3YTL5	9;6;5;4;4	9;6;5;4;4	9;6;5;4;4	tr|Q99LB4|Q99LB4_MOUSE capping protein (Actin filament), Gelsolin-like OS=Mus musculus OX=10090 GN=Capg PE=1 SV=1;sp|P24452|CAPG_MOUSE Macrophage-capping protein OS=Mus musculus OX=10090 GN=Capg PE=1 SV=2;tr|D3YTL5|D3YTL5_MOUSE Capping protein (actin filam	5	9	9	9	5	7	5	8	9	5	7	5	8	9	5	7	5	8	9	21.8	21.8	21.8	38.768	349	349;352;254;173;193	321					2	13	3								1	1
Capn1	Calpain-1 catalytic subunit	O35350;A0A494BAS0;A0A494BAC4	O35350	21;3;2	21;3;2	21;3;2	sp|O35350|CAN1_MOUSE Calpain-1 catalytic subunit OS=Mus musculus OX=10090 GN=Capn1 PE=1 SV=1	3	21	21	21	6	6	11	15	11	6	6	11	15	11	6	6	11	15	11	34.2	34.2	34.2	82.105	713	713;196;79	286						1	2	2	3	12	4
Capn2	Calpain-2 catalytic subunit	O08529	O08529	20	20	20	sp|O08529|CAN2_MOUSE Calpain-2 catalytic subunit OS=Mus musculus OX=10090 GN=Capn2 PE=1 SV=4	1	20	20	20	9	5	13	15	13	9	5	13	15	13	9	5	13	15	13	27.3	27.3	27.3	79.871	700	700	293					1				4	15	2
Capn5	Calpain-5	O08688	O08688	5	5	5	sp|O08688|CAN5_MOUSE Calpain-5 OS=Mus musculus OX=10090 GN=Capn5 PE=1 SV=1	1	5	5	5	1	0	2	4	3	1	0	2	4	3	1	0	2	4	3	10	10	10	72.954	640	640	293										3
Capns1	Calpain small subunit 1	O88456;A0A0R4J1C2	O88456;A0A0R4J1C2	4;3	4;3	4;3	sp|O88456|CPNS1_MOUSE Calpain small subunit 1 OS=Mus musculus OX=10090 GN=Capns1 PE=1 SV=2;tr|A0A0R4J1C2|A0A0R4J1C2_MOUSE Calpain, small subunit 1 OS=Mus musculus OX=10090 GN=Capns1 PE=1 SV=1	2	4	4	4	0	0	0	0	4	0	0	0	0	4	0	0	0	0	4	17.5	17.5	17.5	28.406	268	268;200	104				4
Caprin1	Caprin-1	Q60865	Q60865	3	3	3	sp|Q60865|CAPR1_MOUSE Caprin-1 OS=Mus musculus OX=10090 GN=Caprin1 PE=1 SV=2	1	3	3	3	1	0	3	1	3	1	0	3	1	3	1	0	3	1	3	4.8	4.8	4.8	78.168	707	707	211										1	3
Capza1	F-actin-capping protein subunit alpha-1	Q5RKN9;P47753	Q5RKN9;P47753	2;2	1;1	1;1	tr|Q5RKN9|Q5RKN9_MOUSE F-actin-capping protein subunit alpha OS=Mus musculus OX=10090 GN=Capza1 PE=1 SV=1;sp|P47753|CAZA1_MOUSE F-actin-capping protein subunit alpha-1 OS=Mus musculus OX=10090 GN=Capza1 PE=1 SV=4	2	2	1	1	1	2	1	2	2	0	1	0	1	1	0	1	0	1	1	8.7	5.2	5.2	32.953	286	286;286	380					1
Capza2	F-actin-capping protein subunit alpha-2	A0A0N4SVM0;D6RCW7;P47754;A0A0G2JE27	A0A0N4SVM0;D6RCW7;P47754	3;3;3;1	3;3;3;1	2;2;2;0	tr|A0A0N4SVM0|A0A0N4SVM0_MOUSE F-actin-capping protein subunit alpha (Fragment) OS=Mus musculus OX=10090 GN=Capza2 PE=1 SV=1;tr|D6RCW7|D6RCW7_MOUSE F-actin-capping protein subunit alpha OS=Mus musculus OX=10090 GN=Capza2 PE=1 SV=1;sp|P47754|CAZA2_MOUSE F-a	4	3	3	2	2	2	1	3	3	2	2	1	3	3	1	1	0	2	2	18.9	18.9	13	19.558	169	169;174;286;112	318					3	2
Capzb	F-actin-capping protein subunit beta	P47757-2;P47757;A2AMW0;P47757-4;F7CAZ6;A0A0A0MQI9;F6YHZ8	P47757-2;P47757;A2AMW0;P47757-4;F7CAZ6	11;11;10;10;6;5;5	11;11;10;10;6;5;5	11;11;10;10;6;5;5	sp|P47757-2|CAPZB_MOUSE Isoform 2 of F-actin-capping protein subunit beta OS=Mus musculus OX=10090 GN=Capzb;sp|P47757|CAPZB_MOUSE F-actin-capping protein subunit beta OS=Mus musculus OX=10090 GN=Capzb PE=1 SV=3;tr|A2AMW0|A2AMW0_MOUSE F-actin-capping protei	7	11	11	11	2	2	1	8	8	2	2	1	8	8	2	2	1	8	8	43.4	43.4	43.4	30.628	272	272;277;260;301;204;109;188	262			2	3	10	2
Carkd	ATP-dependent (S)-NAD(P)H-hydrate dehydratase	J3QMM7;K3W4M4;Q9CZ42-3;Q9CZ42;J3QN06;Q9CZ42-2;J3QPU6	J3QMM7;K3W4M4;Q9CZ42-3;Q9CZ42;J3QN06;Q9CZ42-2	6;6;6;6;5;5;2	6;6;6;6;5;5;2	6;6;6;6;5;5;2	tr|J3QMM7|J3QMM7_MOUSE ATP-dependent (S)-NAD(P)H-hydrate dehydratase OS=Mus musculus OX=10090 GN=Naxd PE=1 SV=1;tr|K3W4M4|K3W4M4_MOUSE ATP-dependent (S)-NAD(P)H-hydrate dehydratase OS=Mus musculus OX=10090 GN=Naxd PE=1 SV=1;sp|Q9CZ42-3|NNRD_MOUSE Isoform 3	7	6	6	6	0	0	0	5	3	0	0	0	5	3	0	0	0	5	3	22.3	22.3	22.3	35.169	327	327;365;327;343;272;298;79	311			1	1	3
Carm1	Histone-arginine methyltransferase CARM1	D3YUP1;Q9WVG6-2;Q9WVG6;D6RFA7	D3YUP1;Q9WVG6-2;Q9WVG6	3;3;3;1	3;3;3;1	3;3;3;1	tr|D3YUP1|D3YUP1_MOUSE Histone-arginine methyltransferase CARM1 OS=Mus musculus OX=10090 GN=Carm1 PE=1 SV=1;sp|Q9WVG6-2|CARM1_MOUSE Isoform 2 of Histone-arginine methyltransferase CARM1 OS=Mus musculus OX=10090 GN=Carm1;sp|Q9WVG6|CARM1_MOUSE Histone-argini	4	3	3	3	1	2	2	2	3	1	2	2	2	3	1	2	2	2	3	6.5	6.5	6.5	70.322	651	651;585;608;162	289									3
Cars	Cysteine--tRNA ligase, cytoplasmic	Q9ER72;Q9ER72-2	Q9ER72;Q9ER72-2	5;4	5;4	5;4	sp|Q9ER72|SYCC_MOUSE Cysteine--tRNA ligase, cytoplasmic OS=Mus musculus OX=10090 GN=Cars1 PE=1 SV=2;sp|Q9ER72-2|SYCC_MOUSE Isoform 2 of Cysteine--tRNA ligase, cytoplasmic OS=Mus musculus OX=10090 GN=Cars1	2	5	5	5	0	0	1	0	4	0	0	1	0	4	0	0	1	0	4	6.9	6.9	6.9	94.859	831	831;748	127										3	2
Cars2	Probable cysteine--tRNA ligase, mitochondrial	Q8BYM8;G3X975;A0A1B0GSP2;A0A1B0GR87	Q8BYM8;G3X975	6;5;1;1	6;5;1;1	6;5;1;1	sp|Q8BYM8|SYCM_MOUSE Probable cysteine--tRNA ligase, mitochondrial OS=Mus musculus OX=10090 GN=Cars2 PE=1 SV=2;tr|G3X975|G3X975_MOUSE cysteine--tRNA ligase OS=Mus musculus OX=10090 GN=Cars2 PE=1 SV=1	4	6	6	6	3	3	1	5	2	3	3	1	5	2	3	3	1	5	2	13.8	13.8	13.8	61.271	551	551;552;128;270	368								2
Casd1	CAS1 domain-containing protein 1	A0A0N4SWB0;M0QWG8;Q7TN73	A0A0N4SWB0;M0QWG8;Q7TN73	1;1;1	1;1;1	1;1;1	tr|A0A0N4SWB0|A0A0N4SWB0_MOUSE CAS1 domain containing 1 OS=Mus musculus OX=10090 GN=Casd1 PE=1 SV=1;tr|M0QWG8|M0QWG8_MOUSE CAS1 domain containing 1 OS=Mus musculus OX=10090 GN=Casd1 PE=1 SV=2;sp|Q7TN73|CASD1_MOUSE N-acetylneuraminate 9-O-acetyltransferase	3	1	1	1	0	1	0	1	1	0	1	0	1	1	0	1	0	1	1	14.1	14.1	14.1	7.8321	71	71;220;797	230												1	1	2
Cask	Peripheral plasma membrane protein CASK	A0A067XG53;O70589-2;O70589-3;O70589-4;O70589-5;O70589	A0A067XG53;O70589-2;O70589-3;O70589-4;O70589-5;O70589	1;1;1;1;1;1	1;1;1;1;1;1	1;1;1;1;1;1	tr|A0A067XG53|A0A067XG53_MOUSE Calcium/calmodulin-dependent serine protein kinase (MAGUK family) (Fragment) OS=Mus musculus OX=10090 GN=Cask PE=1 SV=1;sp|O70589-2|CSKP_MOUSE Isoform 2 of Peripheral plasma membrane protein CASK OS=Mus musculus OX=10090 GN=C	6	1	1	1	0	0	0	0	1	0	0	0	0	1	0	0	0	0	1	1.6	1.6	1.6	99.226	871	871;664;897;908;920;926	111											1
Caskin2	Caskin-2	Q8VHK1;F6R2B3;Q6P9K8-4;Q6P9K8-2;Q6P9K8-3;Q6P9K8	Q8VHK1	14;1;1;1;1;1	14;1;1;1;1;1	14;1;1;1;1;1	sp|Q8VHK1|CSKI2_MOUSE Caskin-2 OS=Mus musculus OX=10090 GN=Caskin2 PE=1 SV=3	6	14	14	14	10	4	3	10	7	10	4	3	10	7	10	4	3	10	7	17.8	17.8	17.8	126.78	1201	1201;245;365;1360;1372;1431	336												7
Casp3	Caspase-3;Caspase-3 subunit p17;Caspase-3 subunit p12	P70677;A0A1B0GRX1	P70677;A0A1B0GRX1	3;2	3;2	3;2	sp|P70677|CASP3_MOUSE Caspase-3 OS=Mus musculus OX=10090 GN=Casp3 PE=1 SV=1;tr|A0A1B0GRX1|A0A1B0GRX1_MOUSE Caspase 3 OS=Mus musculus OX=10090 GN=Casp3 PE=1 SV=1	2	3	3	3	2	1	1	3	3	2	1	1	3	3	2	1	1	3	3	11.6	11.6	11.6	31.474	277	277;133	298					4
Casp8	Caspase-8;Caspase-8 subunit p18;Caspase-8 subunit p10	A0A087WQT6;O89110	A0A087WQT6;O89110	5;5	5;5	5;5	tr|A0A087WQT6|A0A087WQT6_MOUSE Caspase 8 OS=Mus musculus OX=10090 GN=Casp8 PE=1 SV=1;sp|O89110|CASP8_MOUSE Caspase-8 OS=Mus musculus OX=10090 GN=Casp8 PE=1 SV=1	2	5	5	5	2	1	4	3	2	2	1	4	3	2	2	1	4	3	2	13.4	13.4	13.4	57.82	500	500;480	288								2
Cast	Calpastatin	A0A338P6J9;Q8CE80;P51125-3;P51125-2;P51125-6;P51125;A0A1Y7VJN8;Q921U7;Q8C281;Q8CE04;P51125-5;P51125-4;P51125-7	A0A338P6J9;Q8CE80;P51125-3;P51125-2;P51125-6;P51125;A0A1Y7VJN8;Q921U7;Q8C281;Q8CE04;P51125-5;P51125-4;P51125-7	2;2;2;2;2;2;1;1;1;1;1;1;1	2;2;2;2;2;2;1;1;1;1;1;1;1	2;2;2;2;2;2;1;1;1;1;1;1;1	tr|A0A338P6J9|A0A338P6J9_MOUSE Calpastatin (Fragment) OS=Mus musculus OX=10090 GN=Cast PE=1 SV=1;tr|Q8CE80|Q8CE80_MOUSE Calpastatin OS=Mus musculus OX=10090 GN=Cast PE=1 SV=1;sp|P51125-3|ICAL_MOUSE Isoform 3 of Calpastatin OS=Mus musculus OX=10090 GN=Cast;	13	2	2	2	0	0	0	0	2	0	0	0	0	2	0	0	0	0	2	7.7	7.7	7.7	55.292	520	520;754;740;769;773;788;445;674;686;704;431;446;705	112												3	1
Cat	Catalase	P24270	P24270	3	3	3	sp|P24270|CATA_MOUSE Catalase OS=Mus musculus OX=10090 GN=Cat PE=1 SV=4	1	3	3	3	3	1	1	2	0	3	1	1	2	0	3	1	1	2	0	4.4	4.4	4.4	59.795	527	527	370
Cbl	E3 ubiquitin-protein ligase CBL	A0A0U1RP47;A0A0U1RQ85;P22682	A0A0U1RP47;A0A0U1RQ85;P22682	1;1;1	1;1;1	1;1;1	tr|A0A0U1RP47|A0A0U1RP47_MOUSE E3 ubiquitin-protein ligase CBL OS=Mus musculus OX=10090 GN=Cbl PE=1 SV=1;tr|A0A0U1RQ85|A0A0U1RQ85_MOUSE E3 ubiquitin-protein ligase CBL OS=Mus musculus OX=10090 GN=Cbl PE=1 SV=1;sp|P22682|CBL_MOUSE E3 ubiquitin-protein ligas	3	1	1	1	1	1	1	0	1	1	1	1	0	1	1	1	1	0	1	1.7	1.7	1.7	98.317	895	895;896;913	286											1
Cbr1	Carbonyl reductase [NADPH] 1	P48758;A0A338P684;A0A1B0GRG8	P48758;A0A338P684	6;4;2	5;3;2	5;3;2	sp|P48758|CBR1_MOUSE Carbonyl reductase [NADPH] 1 OS=Mus musculus OX=10090 GN=Cbr1 PE=1 SV=3;tr|A0A338P684|A0A338P684_MOUSE Carbonyl reductase 1 OS=Mus musculus OX=10090 GN=Cbr1 PE=1 SV=1	3	6	5	5	1	2	1	4	3	1	2	1	4	2	1	2	1	4	2	24.2	21.3	21.3	30.641	277	277;134;277	310			1	2	2
Cbr3	Carbonyl reductase [NADPH] 3	Q8K354;A0A338P797	Q8K354	10;4	10;4	9;3	sp|Q8K354|CBR3_MOUSE Carbonyl reductase [NADPH] 3 OS=Mus musculus OX=10090 GN=Cbr3 PE=1 SV=1	2	10	10	9	2	2	3	6	9	2	2	3	6	9	2	2	3	6	8	45.8	45.8	43	30.953	277	277;119	218		2	5	12	11	1
Cbwd1	COBW domain-containing protein 1	Q8VEH6-2;Q8VEH6	Q8VEH6-2;Q8VEH6	2;2	2;2	2;2	sp|Q8VEH6-2|ZNG1_MOUSE Isoform 2 of Zinc-regulated GTPase metalloprotein activator 1 OS=Mus musculus OX=10090 GN=Zng1;sp|Q8VEH6|ZNG1_MOUSE Zinc-regulated GTPase metalloprotein activator 1 OS=Mus musculus OX=10090 GN=Zng1 PE=1 SV=1	2	2	2	2	1	0	0	1	2	1	0	0	1	2	1	0	0	1	2	9.2	9.2	9.2	30.4	272	272;393	232							2
Cbx3	Chromobox protein homolog 3	Q9DCC5;P23198;D3Z1A9;D3Z313;Q7TPM0;Q9CYJ8;P83917	Q9DCC5;P23198	4;4;1;1;1;1;1	4;4;1;1;1;1;1	4;4;1;1;1;1;1	tr|Q9DCC5|Q9DCC5_MOUSE Cbx3 protein OS=Mus musculus OX=10090 GN=Cbx3 PE=1 SV=1;sp|P23198|CBX3_MOUSE Chromobox protein homolog 3 OS=Mus musculus OX=10090 GN=Cbx3 PE=1 SV=2	7	4	4	4	2	0	0	0	3	2	0	0	0	3	2	0	0	0	3	30.1	30.1	30.1	20.811	183	183;183;71;110;138;150;185	183			3
Cbx8	Chromobox protein homolog 8	Q9QXV1	Q9QXV1	2	2	2	sp|Q9QXV1|CBX8_MOUSE Chromobox protein homolog 8 OS=Mus musculus OX=10090 GN=Cbx8 PE=1 SV=1	1	2	2	2	0	0	0	0	2	0	0	0	0	2	0	0	0	0	2	5.2	5.2	5.2	39.859	362	362	106						2
Ccdc181	Coiled-coil domain-containing protein 181	Q80ZU5	Q80ZU5	1	1	1	sp|Q80ZU5|CC181_MOUSE Coiled-coil domain-containing protein 181 OS=Mus musculus OX=10090 GN=Ccdc181 PE=1 SV=1	1	1	1	1	0	0	0	0	1	0	0	0	0	1	0	0	0	0	1	3.7	3.7	3.7	59.241	509	509	108								1	1
Ccdc22	Coiled-coil domain-containing protein 22	Q9JIG7	Q9JIG7	4	4	4	sp|Q9JIG7|CCD22_MOUSE Coiled-coil domain-containing protein 22 OS=Mus musculus OX=10090 GN=Ccdc22 PE=1 SV=1	1	4	4	4	1	1	0	2	1	1	1	0	2	1	1	1	0	2	1	8.5	8.5	8.5	70.843	627	627	350										1
Ccdc47	Coiled-coil domain-containing protein 47	Q9D024-2;Q9D024;B1AR93;F7C265;Q9D024-3	Q9D024-2;Q9D024;B1AR93;F7C265;Q9D024-3	2;2;1;1;1	2;2;1;1;1	2;2;1;1;1	sp|Q9D024-2|CCD47_MOUSE Isoform 2 of PAT complex subunit CCDC47 OS=Mus musculus OX=10090 GN=Ccdc47;sp|Q9D024|CCD47_MOUSE PAT complex subunit CCDC47 OS=Mus musculus OX=10090 GN=Ccdc47 PE=1 SV=2;tr|B1AR93|B1AR93_MOUSE PAT complex subunit CCDC47 (Fragment) OS	5	2	2	2	0	0	1	0	1	0	0	1	0	1	0	0	1	0	1	4.2	4.2	4.2	54.865	477	477;483;138;224;167	158								1
Ccdc50	Coiled-coil domain-containing protein 50	A0A668KL36;Q810U5-3;Q810U5-2;Q810U5;F6UK66	A0A668KL36;Q810U5-3;Q810U5-2;Q810U5;F6UK66	2;2;2;2;1	2;2;2;2;1	2;2;2;2;1	tr|A0A668KL36|A0A668KL36_MOUSE Coiled-coil domain containing 50 OS=Mus musculus OX=10090 GN=Ccdc50 PE=1 SV=1;sp|Q810U5-3|CCD50_MOUSE Isoform 3 of Coiled-coil domain-containing protein 50 OS=Mus musculus OX=10090 GN=Ccdc50;sp|Q810U5-2|CCD50_MOUSE Isoform 2	5	2	2	2	0	0	0	0	2	0	0	0	0	2	0	0	0	0	2	5.2	5.2	5.2	55.664	480	480;264;290;305;256	106						2
Ccdc51	Coiled-coil domain-containing protein 51	Q3URS9-2;Q3URS9	Q3URS9-2;Q3URS9	1;1	1;1	1;1	sp|Q3URS9-2|MITOK_MOUSE Isoform 2 of Mitochondrial potassium channel OS=Mus musculus OX=10090 GN=Ccdc51;sp|Q3URS9|MITOK_MOUSE Mitochondrial potassium channel OS=Mus musculus OX=10090 GN=Ccdc51 PE=1 SV=1	2	1	1	1	1	1	1	1	1	1	1	1	1	1	1	1	1	1	1	5.3	5.3	5.3	41.761	375	375;406	306						1
Ccnl1	Cyclin-L1	Q52KE7-2;Q52KE7	Q52KE7-2;Q52KE7	1;1	1;1	1;1	sp|Q52KE7-2|CCNL1_MOUSE Isoform 2 of Cyclin-L1 OS=Mus musculus OX=10090 GN=Ccnl1;sp|Q52KE7|CCNL1_MOUSE Cyclin-L1 OS=Mus musculus OX=10090 GN=Ccnl1 PE=1 SV=1	2	1	1	1	0	1	0	1	1	0	1	0	1	1	0	1	0	1	1	6	6	6	27.44	252	252;532	340						1	1
Ccny	Cyclin-Y	Q8BGU5-2;Q8BGU5	Q8BGU5-2;Q8BGU5	1;1	1;1	1;1	sp|Q8BGU5-2|CCNY_MOUSE Isoform 2 of Cyclin-Y OS=Mus musculus OX=10090 GN=Ccny;sp|Q8BGU5|CCNY_MOUSE Cyclin-Y OS=Mus musculus OX=10090 GN=Ccny PE=1 SV=1	2	1	1	1	1	1	0	1	1	1	1	0	1	1	1	1	0	1	1	3.5	3.5	3.5	36.561	316	316;341	330					1
Ccs	Copper chaperone for superoxide dismutase	A0A494BB58;A0A494BAJ5;A0A494BBF1;Q9WU84	A0A494BB58;A0A494BAJ5;A0A494BBF1;Q9WU84	4;4;4;4	4;4;4;4	4;4;4;4	tr|A0A494BB58|A0A494BB58_MOUSE Superoxide dismutase copper chaperone OS=Mus musculus OX=10090 GN=Ccs PE=1 SV=1;tr|A0A494BAJ5|A0A494BAJ5_MOUSE Superoxide dismutase [Cu-Zn] OS=Mus musculus OX=10090 GN=Ccs PE=1 SV=1;tr|A0A494BBF1|A0A494BBF1_MOUSE Superoxide d	4	4	4	4	3	1	3	3	1	3	1	3	3	1	3	1	3	3	1	17.1	17.1	17.1	24.23	228	228;228;267;274	323				1	1
Cct2	T-complex protein 1 subunit beta	P80314;A0A1W2P7B7;A0A1W2P6Q3;A0A1W2P828;A0A1W2P871;A0A1W2P8B6	P80314;A0A1W2P7B7	25;14;8;6;5;2	25;14;8;6;5;2	25;14;8;6;5;2	sp|P80314|TCPB_MOUSE T-complex protein 1 subunit beta OS=Mus musculus OX=10090 GN=Cct2 PE=1 SV=4;tr|A0A1W2P7B7|A0A1W2P7B7_MOUSE Chaperonin containing Tcp1, subunit 2 (beta) (Fragment) OS=Mus musculus OX=10090 GN=Cct2 PE=1 SV=1	6	25	25	25	11	15	10	14	20	11	15	10	14	20	11	15	10	14	20	62.1	62.1	62.1	57.477	535	535;217;181;85;64;115	298					1	1	4	24	7	2
Cct3	T-complex protein 1 subunit gamma	P80318;E9Q133;Q3U0I3;F6Q609;F6ZVG8	P80318;E9Q133;Q3U0I3;F6Q609	36;34;32;18;3	36;34;32;18;3	36;34;32;18;3	sp|P80318|TCPG_MOUSE T-complex protein 1 subunit gamma OS=Mus musculus OX=10090 GN=Cct3 PE=1 SV=1;tr|E9Q133|E9Q133_MOUSE T-complex protein 1 subunit gamma OS=Mus musculus OX=10090 GN=Cct3 PE=1 SV=1;tr|Q3U0I3|Q3U0I3_MOUSE T-complex protein 1 subunit gamma O	5	36	36	36	18	27	17	26	34	18	27	17	26	34	18	27	17	26	34	63.1	63.1	63.1	60.629	545	545;507;521;306;85	311	1				3	3	3	5	46	4	3	2
Cct4	T-complex protein 1 subunit delta	P80315;G5E839;G3UYW5;G3UXF3;G3UXG2	P80315;G5E839	27;25;6;3;3	27;25;6;3;3	27;25;6;3;3	sp|P80315|TCPD_MOUSE T-complex protein 1 subunit delta OS=Mus musculus OX=10090 GN=Cct4 PE=1 SV=3;tr|G5E839|G5E839_MOUSE T-complex protein 1 subunit delta OS=Mus musculus OX=10090 GN=Cct4 PE=1 SV=1	5	27	27	27	15	18	12	19	21	15	18	12	19	21	15	18	12	19	21	58.8	58.8	58.8	58.066	539	539;509;120;47;59	321						1	1	27	11	1
Cct5	T-complex protein 1 subunit epsilon	P80316;E0CZA1	P80316	20;7	20;7	20;7	sp|P80316|TCPE_MOUSE T-complex protein 1 subunit epsilon OS=Mus musculus OX=10090 GN=Cct5 PE=1 SV=1	2	20	20	20	7	16	7	14	16	7	16	7	14	16	7	16	7	14	16	37.5	37.5	37.5	59.623	541	541;199	321					1	1	2	3	17	2
Cct6a	T-complex protein 1 subunit zeta	Q52KG9;P80317;Q61390;B1AT05	Q52KG9;P80317	21;21;4;2	21;21;4;2	21;21;4;2	tr|Q52KG9|Q52KG9_MOUSE chaperonin containing Tcp1, subunit 6A (Zeta) OS=Mus musculus OX=10090 GN=Cct6a PE=1 SV=1;sp|P80317|TCPZ_MOUSE T-complex protein 1 subunit zeta OS=Mus musculus OX=10090 GN=Cct6a PE=1 SV=3	4	21	21	21	9	17	7	15	16	9	17	7	15	16	9	17	7	15	16	40.7	40.7	40.7	58.076	531	531;531;531;492	309					3	4	3	19	12	1	1	1	1
Cct7	T-complex protein 1 subunit eta	P80313;A0A0N4SV00;A0A0N4SV22	P80313;A0A0N4SV00	14;12;1	14;12;1	14;12;1	sp|P80313|TCPH_MOUSE T-complex protein 1 subunit eta OS=Mus musculus OX=10090 GN=Cct7 PE=1 SV=1;tr|A0A0N4SV00|A0A0N4SV00_MOUSE T-complex protein 1 subunit eta OS=Mus musculus OX=10090 GN=Cct7 PE=1 SV=1	3	14	14	14	7	12	5	8	8	7	12	5	8	8	7	12	5	8	8	27	27	27	59.652	544	544;502;83	323								11	2	1
Cct8	T-complex protein 1 subunit theta	P42932;H3BL49;H3BJB6;H3BLL1;H3BKG2;H3BKR8	P42932;H3BL49	20;16;9;5;5;3	20;16;9;5;5;3	20;16;9;5;5;3	sp|P42932|TCPQ_MOUSE T-complex protein 1 subunit theta OS=Mus musculus OX=10090 GN=Cct8 PE=1 SV=3;tr|H3BL49|H3BL49_MOUSE T-complex protein 1 subunit theta OS=Mus musculus OX=10090 GN=Cct8 PE=1 SV=1	6	20	20	20	12	13	10	14	11	12	13	10	14	11	12	13	10	14	11	42.7	42.7	42.7	59.555	548	548;489;239;132;158;71	315					1	1	4	11	6	1	1
Cd109	CD109 antigen	Q8R422	Q8R422	18	18	18	sp|Q8R422|CD109_MOUSE CD109 antigen OS=Mus musculus OX=10090 GN=Cd109 PE=1 SV=1	1	18	18	18	6	4	9	18	0	6	4	9	18	0	6	4	9	18	0	16.1	16.1	16.1	161.66	1442	1442	364
Cd200	OX-2 membrane glycoprotein	Q80VX2;O54901;E9QMY1;E9PZI9;Q05D16	Q80VX2;O54901;E9QMY1;E9PZI9;Q05D16	7;7;6;5;5	7;7;6;5;5	7;7;6;5;5	tr|Q80VX2|Q80VX2_MOUSE CD200 antigen OS=Mus musculus OX=10090 GN=Cd200 PE=1 SV=1;sp|O54901|OX2G_MOUSE OX-2 membrane glycoprotein OS=Mus musculus OX=10090 GN=Cd200 PE=1 SV=1;tr|E9QMY1|E9QMY1_MOUSE CD200 antigen OS=Mus musculus OX=10090 GN=Cd200 PE=1 SV=1;tr	5	7	7	7	4	4	4	7	0	4	4	4	7	0	4	4	4	7	0	20.1	20.1	20.1	31.27	278	278;278;269;129;150	373
Cd34	Hematopoietic progenitor cell antigen CD34	Q64314;Q64314-2	Q64314;Q64314-2	5;3	5;3	5;3	sp|Q64314|CD34_MOUSE Hematopoietic progenitor cell antigen CD34 OS=Mus musculus OX=10090 GN=Cd34 PE=1 SV=1;sp|Q64314-2|CD34_MOUSE Isoform Short of Hematopoietic progenitor cell antigen CD34 OS=Mus musculus OX=10090 GN=Cd34	2	5	5	5	3	3	2	4	0	3	3	2	4	0	3	3	2	4	0	12.8	12.8	12.8	40.982	382	382;325	379
Cd38	ADP-ribosyl cyclase/cyclic ADP-ribose hydrolase 1	P56528	P56528	6	6	6	sp|P56528|CD38_MOUSE ADP-ribosyl cyclase/cyclic ADP-ribose hydrolase 1 OS=Mus musculus OX=10090 GN=Cd38 PE=1 SV=2	1	6	6	6	2	2	2	6	0	2	2	2	6	0	2	2	2	6	0	25.7	25.7	25.7	34.407	304	304	377
Cd47	Leukocyte surface antigen CD47	A0A2R8VI30;A0A2R8VK70;A0A2R8W6P0;Q61735;Q61735-2	A0A2R8VI30;A0A2R8VK70;A0A2R8W6P0;Q61735;Q61735-2	1;1;1;1;1	1;1;1;1;1	1;1;1;1;1	tr|A0A2R8VI30|A0A2R8VI30_MOUSE Leukocyte surface antigen CD47 OS=Mus musculus OX=10090 GN=Cd47 PE=1 SV=1;tr|A0A2R8VK70|A0A2R8VK70_MOUSE Leukocyte surface antigen CD47 OS=Mus musculus OX=10090 GN=Cd47 PE=1 SV=1;tr|A0A2R8W6P0|A0A2R8W6P0_MOUSE Leukocyte surfa	5	1	1	1	0	0	0	1	0	0	0	0	1	0	0	0	0	1	0	4.9	4.9	4.9	29.344	267	267;321;342;303;324	407
Cd93	Complement component C1q receptor	O89103	O89103	7	7	7	sp|O89103|C1QR1_MOUSE Complement component C1q receptor OS=Mus musculus OX=10090 GN=Cd93 PE=1 SV=1	1	7	7	7	3	3	3	6	1	3	3	3	6	1	3	3	3	6	1	13.7	13.7	13.7	69.354	644	644	355											1
Cd99l2	CD99 antigen-like protein 2	I7HJQ8;A2AP74;Q8BIF0-2;Q8BIF0	I7HJQ8;A2AP74;Q8BIF0-2;Q8BIF0	1;1;1;1	1;1;1;1	1;1;1;1	tr|I7HJQ8|I7HJQ8_MOUSE CD99 antigen-like 2 OS=Mus musculus OX=10090 GN=Cd99l2 PE=1 SV=1;tr|A2AP74|A2AP74_MOUSE CD99 antigen-like 2 OS=Mus musculus OX=10090 GN=Cd99l2 PE=1 SV=1;sp|Q8BIF0-2|C99L2_MOUSE Isoform 2 of CD99 antigen-like protein 2 OS=Mus musculus	4	1	1	1	1	0	0	1	0	1	0	0	1	0	1	0	0	1	0	8.4	8.4	8.4	20.092	190	190;216;214;237	357
Cda	Cytidine deaminase	P56389	P56389	4	4	4	sp|P56389|CDD_MOUSE Cytidine deaminase OS=Mus musculus OX=10090 GN=Cda PE=1 SV=2	1	4	4	4	3	1	1	3	3	3	1	1	3	3	3	1	1	3	3	40.4	40.4	40.4	16.131	146	146	286	3	2													1	1
Cdc16	Cell division cycle protein 16 homolog	Q8R349;A0A1B0GR68	Q8R349;A0A1B0GR68	2;1	2;1	2;1	sp|Q8R349|CDC16_MOUSE Cell division cycle protein 16 homolog OS=Mus musculus OX=10090 GN=Cdc16 PE=1 SV=1;tr|A0A1B0GR68|A0A1B0GR68_MOUSE CDC16 cell division cycle 16 (Fragment) OS=Mus musculus OX=10090 GN=Cdc16 PE=1 SV=1	2	2	2	2	1	1	1	0	1	1	1	1	0	1	1	1	1	0	1	2.7	2.7	2.7	71.459	620	620;188	329									1
Cdc23	Cell division cycle protein 23 homolog	G3X8W7;A0A0R4J1W7;Q8BGZ4;Q8BGZ4-2	G3X8W7;A0A0R4J1W7;Q8BGZ4;Q8BGZ4-2	2;2;2;1	2;2;2;1	2;2;2;1	tr|G3X8W7|G3X8W7_MOUSE CDC23 cell division cycle 23 OS=Mus musculus OX=10090 GN=Cdc23 PE=1 SV=1;tr|A0A0R4J1W7|A0A0R4J1W7_MOUSE CDC23 cell division cycle 23 OS=Mus musculus OX=10090 GN=Cdc23 PE=1 SV=1;sp|Q8BGZ4|CDC23_MOUSE Cell division cycle protein 23 hom	4	2	2	2	0	1	0	0	1	0	1	0	0	1	0	1	0	0	1	4.4	4.4	4.4	65.877	571	571;597;597;479	309									1
Cdc37	Hsp90 co-chaperone Cdc37;Hsp90 co-chaperone Cdc37, N-terminally processed	Q61081;A0A1L1STC0	Q61081;A0A1L1STC0	9;5	9;5	9;5	sp|Q61081|CDC37_MOUSE Hsp90 co-chaperone Cdc37 OS=Mus musculus OX=10090 GN=Cdc37 PE=1 SV=1;tr|A0A1L1STC0|A0A1L1STC0_MOUSE Hsp90 co-chaperone Cdc37 (Fragment) OS=Mus musculus OX=10090 GN=Cdc37 PE=1 SV=1	2	9	9	9	3	3	2	5	7	3	3	2	5	7	3	3	2	5	7	24.8	24.8	24.8	44.593	379	379;353	271						1	9
Cdc42	Cell division control protein 42 homolog	P60766;P60766-1	P60766;P60766-1	4;3	3;2	3;2	sp|P60766|CDC42_MOUSE Cell division control protein 42 homolog OS=Mus musculus OX=10090 GN=Cdc42 PE=1 SV=2;sp|P60766-1|CDC42_MOUSE Isoform 1 of Cell division control protein 42 homolog OS=Mus musculus OX=10090 GN=Cdc42	2	4	3	3	4	2	2	1	1	3	1	1	1	1	3	1	1	1	1	22.5	16.8	16.8	21.258	191	191;191	311			1
Cdc42bpa	Non-specific serine/threonine protein kinase;Serine/threonine-protein kinase MRCK alpha	H7BX44;D3YYN8;E9PVY0;A0A1D5RLQ9;Q3UU96-2;Q3UU96;F6S5Z6;F6Q5A5;F6YZJ7	H7BX44;D3YYN8;E9PVY0;A0A1D5RLQ9;Q3UU96-2;Q3UU96;F6S5Z6;F6Q5A5;F6YZJ7	7;7;7;7;7;7;5;5;4	4;4;4;4;4;4;4;4;3	4;4;4;4;4;4;4;4;3	tr|H7BX44|H7BX44_MOUSE non-specific serine/threonine protein kinase OS=Mus musculus OX=10090 GN=Cdc42bpa PE=1 SV=1;tr|D3YYN8|D3YYN8_MOUSE non-specific serine/threonine protein kinase OS=Mus musculus OX=10090 GN=Cdc42bpa PE=1 SV=1;tr|E9PVY0|E9PVY0_MOUSE non	9	7	4	4	3	5	2	5	4	1	3	1	3	1	1	3	1	3	1	4.4	2.7	2.7	185.78	1638	1638;1691;1732;1748;1534;1719;984;1048;732	395													1
Cdc42bpb	Serine/threonine-protein kinase MRCK beta	Q7TT50;A0A1Y7VLI0;A0A1Y7VM95;A0A1Y7VKD5;D6RI32;E9Q6J9;P54265-4;P54265-6;P54265-5;P54265-7;P54265-10;P54265-2;P54265-3;P54265-9;P54265;P54265-8;Q80UW5	Q7TT50	48;9;4;1;1;1;1;1;1;1;1;1;1;1;1;1;1	48;9;4;1;1;1;1;1;1;1;1;1;1;1;1;1;1	45;9;4;0;0;0;0;0;0;0;0;0;0;0;0;0;0	sp|Q7TT50|MRCKB_MOUSE Serine/threonine-protein kinase MRCK beta OS=Mus musculus OX=10090 GN=Cdc42bpb PE=1 SV=2	17	48	48	45	25	28	22	34	32	25	28	22	34	32	23	26	21	32	29	26.3	26.3	24.6	194.75	1713	1713;249;232;175;588;605;411;532;537;557;562;602;626;627;631;632;1551	314									1	4	15	22	31	22
Cdc42ep1	Cdc42 effector protein 1	A0A0R4J0S1;Q91W92	A0A0R4J0S1;Q91W92	3;3	3;3	3;3	tr|A0A0R4J0S1|A0A0R4J0S1_MOUSE CDC42 effector protein (Rho GTPase binding) 1 OS=Mus musculus OX=10090 GN=Cdc42ep1 PE=1 SV=1;sp|Q91W92|BORG5_MOUSE Cdc42 effector protein 1 OS=Mus musculus OX=10090 GN=Cdc42ep1 PE=1 SV=1	2	3	3	3	3	3	0	2	3	3	3	0	2	3	3	3	0	2	3	11	11	11	43.063	409	409;409	325							3
Cdh13	Cadherin-13	Q9WTR5	Q9WTR5	5	5	5	sp|Q9WTR5|CAD13_MOUSE Cadherin-13 OS=Mus musculus OX=10090 GN=Cdh13 PE=1 SV=2	1	5	5	5	3	2	3	4	0	3	2	3	4	0	3	2	3	4	0	6.7	6.7	6.7	78.185	714	714	338
Cdh5	Cadherin-5	P55284	P55284	19	19	19	sp|P55284|CADH5_MOUSE Cadherin-5 OS=Mus musculus OX=10090 GN=Cdh5 PE=1 SV=2	1	19	19	19	10	5	9	17	2	10	5	9	17	2	10	5	9	17	2	20.2	20.2	20.2	87.902	784	784	365										1	2
Cdipt	CDP-diacylglycerol--inositol 3-phosphatidyltransferase	A0A0U1RP13;Q8VDP6;A0A0U1RP60;A0A0U1RNI6;A0A0U1RPV3;A0A0U1RQ57	A0A0U1RP13;Q8VDP6;A0A0U1RP60;A0A0U1RNI6;A0A0U1RPV3;A0A0U1RQ57	2;2;1;1;1;1	2;2;1;1;1;1	2;2;1;1;1;1	tr|A0A0U1RP13|A0A0U1RP13_MOUSE CDP-diacylglycerol--inositol 3-phosphatidyltransferase OS=Mus musculus OX=10090 GN=Cdipt PE=1 SV=1;sp|Q8VDP6|CDIPT_MOUSE CDP-diacylglycerol--inositol 3-phosphatidyltransferase OS=Mus musculus OX=10090 GN=Cdipt PE=1 SV=1;tr|A0	6	2	2	2	1	2	2	2	2	1	2	2	2	2	1	2	2	2	2	11.4	11.4	11.4	20.292	185	185;213;100;169;170;226	274	1	4	3													3
Cdk1	Cyclin-dependent kinase 1	P11440;D3Z2T9	P11440;D3Z2T9	5;4	4;3	3;2	sp|P11440|CDK1_MOUSE Cyclin-dependent kinase 1 OS=Mus musculus OX=10090 GN=Cdk1 PE=1 SV=3;tr|D3Z2T9|D3Z2T9_MOUSE Cyclin-dependent kinase 1 (Fragment) OS=Mus musculus OX=10090 GN=Cdk1 PE=1 SV=1	2	5	4	3	1	1	2	2	5	0	0	1	1	4	0	0	1	1	3	19.2	16.5	12.8	34.106	297	297;200	205					4
Cdk11b	Cyclin-dependent kinase 11B	A2A9P6;P24788-2;P24788	A2A9P6;P24788-2;P24788	2;2;2	2;2;2	2;2;2	tr|A2A9P6|A2A9P6_MOUSE Cyclin-dependent kinase 11B OS=Mus musculus OX=10090 GN=Cdk11b PE=1 SV=1;sp|P24788-2|CD11B_MOUSE Isoform 2 of Cyclin-dependent kinase 11B OS=Mus musculus OX=10090 GN=Cdk11b;sp|P24788|CD11B_MOUSE Cyclin-dependent kinase 11B OS=Mus mus	3	2	2	2	1	0	1	1	2	1	0	1	1	2	1	0	1	1	2	2.5	2.5	2.5	87.319	750	750;439;784	233							1	2
Cdk17	Cyclin-dependent kinase 17	Q8K0D0;A0A1L1SUS7;Q8K0D0-2	Q8K0D0;A0A1L1SUS7;Q8K0D0-2	12;11;11	7;6;6	7;6;6	sp|Q8K0D0|CDK17_MOUSE Cyclin-dependent kinase 17 OS=Mus musculus OX=10090 GN=Cdk17 PE=1 SV=2;tr|A0A1L1SUS7|A0A1L1SUS7_MOUSE Cyclin-dependent kinase 17 (Fragment) OS=Mus musculus OX=10090 GN=Cdk17 PE=1 SV=1;sp|Q8K0D0-2|CDK17_MOUSE Isoform 2 of Cyclin-depend	3	12	7	7	4	9	4	6	11	1	5	2	3	7	1	5	2	3	7	22.6	14	14	59.505	523	523;481;430	295									9
Cdk18	Cyclin-dependent kinase 18	Q04899;Q04735-2;Q04735	Q04899	12;4;4	12;4;4	7;0;0	sp|Q04899|CDK18_MOUSE Cyclin-dependent kinase 18 OS=Mus musculus OX=10090 GN=Cdk18 PE=1 SV=1	3	12	12	7	4	9	2	10	9	4	9	2	10	9	1	5	0	7	5	30.8	30.8	20.8	51.847	451	451;461;496	328					2	2	4	8	5
Cdk2;Cdk3	Cyclin-dependent kinase 2;Cyclin-dependent kinase 3	P97377-2;P97377;Q80YP0	P97377-2;P97377;Q80YP0	4;4;2	2;2;0	2;2;0	sp|P97377-2|CDK2_MOUSE Isoform CDK2-alpha of Cyclin-dependent kinase 2 OS=Mus musculus OX=10090 GN=Cdk2;sp|P97377|CDK2_MOUSE Cyclin-dependent kinase 2 OS=Mus musculus OX=10090 GN=Cdk2 PE=1 SV=2;sp|Q80YP0|CDK3_MOUSE Cyclin-dependent kinase 3 OS=Mus musculus	3	4	2	2	1	1	1	1	4	0	0	0	0	2	0	0	0	0	2	12.8	6.4	6.4	33.887	298	298;346;304	105					2	1
Cdk4	Cyclin-dependent kinase 4	E9Q9E4;E9PZX7;P30285;D3YWB0;D6RHS5	E9Q9E4;E9PZX7;P30285;D3YWB0;D6RHS5	4;4;4;3;2	3;3;3;3;2	3;3;3;3;2	tr|E9Q9E4|E9Q9E4_MOUSE Cyclin-dependent kinase 4 (Fragment) OS=Mus musculus OX=10090 GN=Cdk4 PE=1 SV=1;tr|E9PZX7|E9PZX7_MOUSE Cyclin-dependent kinase 4 (Fragment) OS=Mus musculus OX=10090 GN=Cdk4 PE=1 SV=1;sp|P30285|CDK4_MOUSE Cyclin-dependent kinase 4 OS=	5	4	3	3	2	1	1	4	4	1	0	0	3	3	1	0	0	3	3	18.2	15	15	28.021	253	253;271;303;158;74	262					3
Cdk5	Cyclin-dependent-like kinase 5	P49615;A0A0G2JDL3;E3W997;E9PVC7;A0A1Y7VLM0;Q64261;O35495-3;O35495-2;Q3V3A1-3;Q3V3A1;O35495;Q14AX6-2;Q69ZA1-2;Q14AX6-3;Q14AX6;Q69ZA1	P49615;A0A0G2JDL3	7;6;1;1;1;1;1;1;1;1;1;1;1;1;1;1	6;5;0;0;0;0;0;0;0;0;0;0;0;0;0;0	6;5;0;0;0;0;0;0;0;0;0;0;0;0;0;0	sp|P49615|CDK5_MOUSE Cyclin-dependent kinase 5 OS=Mus musculus OX=10090 GN=Cdk5 PE=1 SV=1;tr|A0A0G2JDL3|A0A0G2JDL3_MOUSE Cyclin-dependent kinase 5 OS=Mus musculus OX=10090 GN=Cdk5 PE=1 SV=1	16	7	6	6	1	2	1	7	6	0	1	0	6	5	0	1	0	6	5	25	22.3	22.3	33.288	292	292;260;435;451;837;326;367;423;432;433;469;1258;1451;1475;1484;1511	272					7
Cdkn1b	Cyclin-dependent kinase inhibitor 1B	P46414	P46414	1	1	1	sp|P46414|CDN1B_MOUSE Cyclin-dependent kinase inhibitor 1B OS=Mus musculus OX=10090 GN=Cdkn1b PE=1 SV=2	1	1	1	1	0	1	0	1	1	0	1	0	1	1	0	1	0	1	1	6.6	6.6	6.6	22.193	197	197	337				1
Cdv3	Protein CDV3	A0A087WNP6;Q4VAA2-2;Q4VAA2;A0A087WRM0	A0A087WNP6;Q4VAA2-2;Q4VAA2	3;3;3;1	3;3;3;1	3;3;3;1	tr|A0A087WNP6|A0A087WNP6_MOUSE Carnitine deficiency-associated gene expressed in ventricle 3 OS=Mus musculus OX=10090 GN=Cdv3 PE=1 SV=1;sp|Q4VAA2-2|CDV3_MOUSE Isoform 2 of Protein CDV3 OS=Mus musculus OX=10090 GN=Cdv3;sp|Q4VAA2|CDV3_MOUSE Protein CDV3 OS=M	4	3	3	3	1	2	1	1	3	1	2	1	1	3	1	2	1	1	3	21.3	21.3	21.3	24.196	235	235;236;281;154	285					3	1
Cecr5	Cat eye syndrome critical region protein 5 homolog	Q91WM2	Q91WM2	2	2	2	sp|Q91WM2|HDHD5_MOUSE Haloacid dehalogenase-like hydrolase domain-containing 5 OS=Mus musculus OX=10090 GN=Hdhd5 PE=1 SV=1	1	2	2	2	0	0	0	1	2	0	0	0	1	2	0	0	0	1	2	4.8	4.8	4.8	46.306	419	419	206						2
Cep170	Centrosomal protein of 170 kDa	H7BX26;Q6A065;A0A0A6YXK7;A0A0A6YVZ3;A0A0A6YX99;Q6A065-3	H7BX26;Q6A065;A0A0A6YXK7	4;4;3;1;1;1	4;4;3;1;1;1	4;4;3;1;1;1	tr|H7BX26|H7BX26_MOUSE Centrosomal protein 170 OS=Mus musculus OX=10090 GN=Cep170 PE=1 SV=1;sp|Q6A065|CE170_MOUSE Centrosomal protein of 170 kDa OS=Mus musculus OX=10090 GN=Cep170 PE=1 SV=2;tr|A0A0A6YXK7|A0A0A6YXK7_MOUSE Centrosomal protein 170 (Fragment)	6	4	4	4	1	1	0	2	2	1	1	0	2	2	1	1	0	2	2	3	3	3	173.94	1578	1578;1588;787;296;346;321	383													2
Cep41	Centrosomal protein of 41 kDa	H9KUZ8;Q99NF3	H9KUZ8;Q99NF3	1;1	1;1	1;1	tr|H9KUZ8|H9KUZ8_MOUSE Centrosomal protein 41 OS=Mus musculus OX=10090 GN=Cep41 PE=1 SV=1;sp|Q99NF3|CEP41_MOUSE Centrosomal protein of 41 kDa OS=Mus musculus OX=10090 GN=Cep41 PE=1 SV=1	2	1	1	1	0	0	1	0	1	0	0	1	0	1	0	0	1	0	1	5.6	5.6	5.6	33.478	301	301;373	157							1
Cep97	Centrosomal protein of 97 kDa	Q9CZ62-2;Q9CZ62	Q9CZ62-2;Q9CZ62	1;1	1;1	1;1	sp|Q9CZ62-2|CEP97_MOUSE Isoform 2 of Centrosomal protein of 97 kDa OS=Mus musculus OX=10090 GN=Cep97;sp|Q9CZ62|CEP97_MOUSE Centrosomal protein of 97 kDa OS=Mus musculus OX=10090 GN=Cep97 PE=1 SV=1	2	1	1	1	0	1	0	0	0	0	1	0	0	0	0	1	0	0	0	1	1	1	86.895	784	784;856	512
Cept1	Choline/ethanolaminephosphotransferase 1	D3YX12;A0A0A6YXR0;Q8BGS7-2;Q8BGS7;D3Z5Y5	D3YX12;A0A0A6YXR0;Q8BGS7-2;Q8BGS7;D3Z5Y5	2;2;2;2;1	2;2;2;2;1	2;2;2;2;1	tr|D3YX12|D3YX12_MOUSE Choline/ethanolaminephosphotransferase 1 (Fragment) OS=Mus musculus OX=10090 GN=Cept1 PE=1 SV=1;tr|A0A0A6YXR0|A0A0A6YXR0_MOUSE Choline/ethanolaminephosphotransferase 1 (Fragment) OS=Mus musculus OX=10090 GN=Cept1 PE=1 SV=1;sp|Q8BGS7-	5	2	2	2	0	1	1	2	2	0	1	1	2	2	0	1	1	2	2	12.4	12.4	12.4	19.762	178	178;247;416;416;60	322					2	1
Cfap126		F6YI90	F6YI90	1	1	1	tr|F6YI90|F6YI90_MOUSE Protein Flattop OS=Mus musculus OX=10090 GN=Cfap126 PE=1 SV=2	1	1	1	1	0	0	1	0	0	0	0	1	0	0	0	0	1	0	0	6	6	6	25.129	233	233	210
Cfl1	Cofilin-1	F8WGL3;P18760;A0A494B9A7	F8WGL3;P18760;A0A494B9A7	11;11;10	11;11;10	8;8;7	tr|F8WGL3|F8WGL3_MOUSE Cofilin 1, non-muscle OS=Mus musculus OX=10090 GN=Cfl1 PE=1 SV=1;sp|P18760|COF1_MOUSE Cofilin-1 OS=Mus musculus OX=10090 GN=Cfl1 PE=1 SV=3;tr|A0A494B9A7|A0A494B9A7_MOUSE Cofilin 1, non-muscle OS=Mus musculus OX=10090 GN=Cfl1 PE=1 SV=	3	11	11	8	7	6	6	7	8	7	6	6	7	8	5	4	4	5	6	31.7	31.7	21.6	24.576	227	227;166;178	309	4	7	11	2	2	2	2		2						5	8
Cfl2	Cofilin-2	P45591;A0A1Y7VJ71	P45591	4;1	1;1	1;1	sp|P45591|COF2_MOUSE Cofilin-2 OS=Mus musculus OX=10090 GN=Cfl2 PE=1 SV=1	2	4	1	1	2	2	2	3	2	0	0	0	1	0	0	0	0	1	0	19.9	6	6	18.709	166	166;58	403
Cgnl1	Cingulin-like protein 1	Q6AW69;D3Z3H4;Q6AW69-3;Q6AW69-5;D3YUW7;E9QMC1;A0A5F8MPT6;P59242-2;P59242	Q6AW69;D3Z3H4;Q6AW69-3;Q6AW69-5	32;31;31;31;1;1;1;1;1	32;31;31;31;1;1;1;1;1	32;31;31;31;1;1;1;1;1	sp|Q6AW69|CGNL1_MOUSE Cingulin-like protein 1 OS=Mus musculus OX=10090 GN=Cgnl1 PE=1 SV=3;tr|D3Z3H4|D3Z3H4_MOUSE Cingulin-like protein 1 OS=Mus musculus OX=10090 GN=Cgnl1 PE=1 SV=1;sp|Q6AW69-3|CGNL1_MOUSE Isoform 3 of Cingulin-like protein 1 OS=Mus musculu	9	32	32	32	28	1	16	2	1	28	1	16	2	1	28	1	16	2	1	28.8	28.8	28.8	148.17	1297	1297;1226;1226;1294;1183;1191;1192;1183;1191	285												1
Chchd3	MICOS complex subunit Mic19	Q9D9P1;D3Z0L4;Q9CRB9;S4R238	Q9D9P1;D3Z0L4;Q9CRB9;S4R238	2;2;2;1	2;2;2;1	2;2;2;1	tr|Q9D9P1|Q9D9P1_MOUSE Coiled-coil-helix-coiled-coil-helix domain containing 3 OS=Mus musculus OX=10090 GN=Chchd3 PE=1 SV=1;tr|D3Z0L4|D3Z0L4_MOUSE Coiled-coil-helix-coiled-coil-helix domain containing 3 (Fragment) OS=Mus musculus OX=10090 GN=Chchd3 PE=1 SV	4	2	2	2	0	0	0	0	2	0	0	0	0	2	0	0	0	0	2	11.4	11.4	11.4	20.375	175	175;192;227;84	104				2
Chd4;Chd5;Chd3	Chromodomain-helicase-DNA-binding protein 4;Chromodomain-helicase-DNA-binding protein 5	E9QAS4;E9PYU4;E9QAS5;E9PYL1;Q6PDQ2;A2A8L1;F6WR45;F7C528;E9Q614;B1AR17;F6V4V3	E9QAS4;E9PYU4;E9QAS5;E9PYL1;Q6PDQ2;A2A8L1;F6WR45;F7C528;E9Q614;B1AR17	3;3;3;3;3;3;2;2;2;2;1	3;3;3;3;3;3;2;2;2;2;1	3;3;3;3;3;3;2;2;2;2;1	tr|E9QAS4|E9QAS4_MOUSE DNA helicase OS=Mus musculus OX=10090 GN=Chd4 PE=1 SV=1;tr|E9PYU4|E9PYU4_MOUSE DNA helicase OS=Mus musculus OX=10090 GN=Chd5 PE=1 SV=1;tr|E9QAS5|E9QAS5_MOUSE DNA helicase OS=Mus musculus OX=10090 GN=Chd4 PE=1 SV=1;tr|E9PYL1|E9PYL1_MO	11	3	3	3	1	2	1	0	3	1	2	1	0	3	1	2	1	0	3	1.8	1.8	1.8	216.37	1902	1902;1915;1922;1952;1915;1946;444;1886;2021;2055;197	280													3	1
Chek2	Serine/threonine-protein kinase Chk2	Q9Z265	Q9Z265	3	3	3	sp|Q9Z265|CHK2_MOUSE Serine/threonine-protein kinase Chk2 OS=Mus musculus OX=10090 GN=Chek2 PE=1 SV=1	1	3	3	3	1	2	2	1	1	1	2	2	1	1	1	2	2	1	1	5.5	5.5	5.5	61.088	546	546	323									1
Cherp	Calcium homeostasis endoplasmic reticulum protein	A0A1D5RL92;G5E8I8;Q8CGZ0	A0A1D5RL92;G5E8I8;Q8CGZ0	3;3;3	3;3;3	3;3;3	tr|A0A1D5RL92|A0A1D5RL92_MOUSE Calcium homeostasis endoplasmic reticulum protein OS=Mus musculus OX=10090 GN=Cherp PE=1 SV=1;tr|G5E8I8|G5E8I8_MOUSE Calcium homeostasis endoplasmic reticulum protein OS=Mus musculus OX=10090 GN=Cherp PE=1 SV=2;sp|Q8CGZ0|CHER	3	3	3	3	0	0	0	1	3	0	0	0	1	3	0	0	0	1	3	3.7	3.7	3.7	106.41	938	938;949;936	169	1										2	1
Chid1	Chitinase domain-containing protein 1	A0A0R4J242;Q922Q9;A0A1B0GSH5;D3YWG2;G8JL55;A0A0R4J058;Q922Q9-2	A0A0R4J242;Q922Q9;A0A1B0GSH5;D3YWG2;G8JL55;A0A0R4J058;Q922Q9-2	2;2;1;1;1;1;1	2;2;1;1;1;1;1	2;2;1;1;1;1;1	tr|A0A0R4J242|A0A0R4J242_MOUSE Chitinase domain containing 1 OS=Mus musculus OX=10090 GN=Chid1 PE=1 SV=1;sp|Q922Q9|CHID1_MOUSE Chitinase domain-containing protein 1 OS=Mus musculus OX=10090 GN=Chid1 PE=1 SV=1;tr|A0A1B0GSH5|A0A1B0GSH5_MOUSE Chitinase domain	7	2	2	2	0	1	1	1	1	0	1	1	1	1	0	1	1	1	1	5.3	5.3	5.3	45.204	396	396;393;192;263;297;310;307	326						1
Chmp4b	Charged multivesicular body protein 4b	Q9D8B3	Q9D8B3	2	2	2	sp|Q9D8B3|CHM4B_MOUSE Charged multivesicular body protein 4b OS=Mus musculus OX=10090 GN=Chmp4b PE=1 SV=2	1	2	2	2	0	0	0	0	2	0	0	0	0	2	0	0	0	0	2	11.2	11.2	11.2	24.936	224	224	105					2
Chn2		Q3V2R3;A0A0N4SVE7;D3YXQ4	Q3V2R3;A0A0N4SVE7;D3YXQ4	2;1;1	2;1;1	2;1;1	tr|Q3V2R3|Q3V2R3_MOUSE Chimaerin OS=Mus musculus OX=10090 GN=Chn2 PE=1 SV=1;tr|A0A0N4SVE7|A0A0N4SVE7_MOUSE Chimerin 2 OS=Mus musculus OX=10090 GN=Chn2 PE=1 SV=1;tr|D3YXQ4|D3YXQ4_MOUSE Chimerin 2 (Fragment) OS=Mus musculus OX=10090 GN=Chn2 PE=1 SV=1	3	2	2	2	0	1	0	2	0	0	1	0	2	0	0	1	0	2	0	6	6	6	53.837	468	468;58;103	441
Chordc1	Cysteine and histidine-rich domain-containing protein 1	Q9D1P4;A0A1L1STZ1;A0A1L1SU22;A0A1L1STQ1;A0A1L1SSG7	Q9D1P4;A0A1L1STZ1;A0A1L1SU22	6;4;3;1;1	6;4;3;1;1	6;4;3;1;1	sp|Q9D1P4|CHRD1_MOUSE Cysteine and histidine-rich domain-containing protein 1 OS=Mus musculus OX=10090 GN=Chordc1 PE=1 SV=1;tr|A0A1L1STZ1|A0A1L1STZ1_MOUSE Cysteine and histidine-rich domain (CHORD)-containing, zinc-binding protein 1 OS=Mus musculus OX=1009	5	6	6	6	0	0	0	3	3	0	0	0	3	3	0	0	0	3	3	23.3	23.3	23.3	37.35	331	331;184;256;113;119	256						3
Chpf2		Q3UU43	Q3UU43	5	5	5	tr|Q3UU43|Q3UU43_MOUSE Hexosyltransferase OS=Mus musculus OX=10090 GN=Chpf2 PE=1 SV=1	1	5	5	5	1	3	0	0	1	1	3	0	0	1	1	3	0	0	1	7.3	7.3	7.3	85.655	768	768	344										1	1
Chtop	Chromatin target of PRMT1 protein	D3YZA1;D3Z7T7;E9PW20;Q9CY57-5;Q9CY57-4;Q9CY57-3;Q9CY57-2;Q9CY57	D3YZA1;D3Z7T7;E9PW20;Q9CY57-5;Q9CY57-4;Q9CY57-3;Q9CY57-2;Q9CY57	1;1;1;1;1;1;1;1	1;1;1;1;1;1;1;1	1;1;1;1;1;1;1;1	tr|D3YZA1|D3YZA1_MOUSE Chromatin target of PRMT1 (Fragment) OS=Mus musculus OX=10090 GN=Chtop PE=1 SV=8;tr|D3Z7T7|D3Z7T7_MOUSE Chromatin target of PRMT1 (Fragment) OS=Mus musculus OX=10090 GN=Chtop PE=1 SV=1;tr|E9PW20|E9PW20_MOUSE Chromatin target of PRMT1	8	1	1	1	0	0	0	1	0	0	0	0	1	0	0	0	0	1	0	10.6	10.6	10.6	13.447	123	123;195;203;177;178;202;224;249	405
Chuk	Inhibitor of nuclear factor kappa-B kinase subunit alpha	E9Q605;E9QNL4;Q60680-2;Q60680-3;Q60680	E9Q605;E9QNL4;Q60680-2;Q60680-3;Q60680	1;1;1;1;1	1;1;1;1;1	1;1;1;1;1	tr|E9Q605|E9Q605_MOUSE IkappaB kinase OS=Mus musculus OX=10090 GN=Chuk PE=1 SV=1;tr|E9QNL4|E9QNL4_MOUSE Inhibitor of nuclear factor kappa-B kinase subunit alpha OS=Mus musculus OX=10090 GN=Chuk PE=1 SV=1;sp|Q60680-2|IKKA_MOUSE Isoform 2 of Inhibitor of nuc	5	1	1	1	0	0	0	1	0	0	0	0	1	0	0	0	0	1	0	2.1	2.1	2.1	82.225	719	719;745;471;584;745	410
Ciao1	Probable cytosolic iron-sulfur protein assembly protein CIAO1	G3UYR5;Q99KN2;G3UYN9	G3UYR5;Q99KN2;G3UYN9	3;3;2	3;3;2	3;3;2	tr|G3UYR5|G3UYR5_MOUSE Cytosolic iron-sulfur protein assembly 1 OS=Mus musculus OX=10090 GN=Ciao1 PE=1 SV=1;sp|Q99KN2|CIAO1_MOUSE Probable cytosolic iron-sulfur protein assembly protein CIAO1 OS=Mus musculus OX=10090 GN=Ciao1 PE=1 SV=1;tr|G3UYN9|G3UYN9_MOU	3	3	3	3	2	1	2	1	3	2	1	2	1	3	2	1	2	1	3	15.5	15.5	15.5	26.165	233	233;339;176	261						3
Ciapin1	Anamorsin	F7BWP1;Q8WTY4	F7BWP1;Q8WTY4	2;2	2;2	2;2	tr|F7BWP1|F7BWP1_MOUSE Cytokine induced apoptosis inhibitor 1 (Fragment) OS=Mus musculus OX=10090 GN=Ciapin1 PE=1 SV=2;sp|Q8WTY4|CPIN1_MOUSE Anamorsin OS=Mus musculus OX=10090 GN=Ciapin1 PE=1 SV=1	2	2	2	2	0	1	0	1	1	0	1	0	1	1	0	1	0	1	1	10.6	10.6	10.6	27.575	254	254;309	339						1
Ckap4	Cytoskeleton-associated protein 4	Q8BMK4	Q8BMK4	39	39	39	sp|Q8BMK4|CKAP4_MOUSE Cytoskeleton-associated protein 4 OS=Mus musculus OX=10090 GN=Ckap4 PE=1 SV=2	1	39	39	39	24	33	20	34	27	24	33	20	34	27	24	33	20	34	27	64.5	64.5	64.5	63.691	575	575	353					1	1	5	7	31	2	1	1
Ckap5	Cytoskeleton-associated protein 5	Z4YL78;A0A0R4J0K2;K3W4R5;A2AGT5-2;A2AGT5-3;A2AGT5	Z4YL78;A0A0R4J0K2;K3W4R5;A2AGT5-2;A2AGT5-3;A2AGT5	7;7;7;7;7;7	7;7;7;7;7;7	7;7;7;7;7;7	tr|Z4YL78|Z4YL78_MOUSE Cytoskeleton associated protein 5 OS=Mus musculus OX=10090 GN=Ckap5 PE=1 SV=1;tr|A0A0R4J0K2|A0A0R4J0K2_MOUSE Cytoskeleton associated protein 5 OS=Mus musculus OX=10090 GN=Ckap5 PE=1 SV=1;tr|K3W4R5|K3W4R5_MOUSE Cytoskeleton associated	6	7	7	7	0	1	2	4	7	0	1	2	4	7	0	1	2	4	7	4.3	4.3	4.3	218.71	1972	1972;2011;2032;1972;2011;2032	241											1	2	7	1
Clcc1	Chloride channel CLIC-like protein 1	A2AEM2;Q99LI2	A2AEM2;Q99LI2	2;2	2;2	2;2	tr|A2AEM2|A2AEM2_MOUSE Chloride channel CLIC-like protein 1 OS=Mus musculus OX=10090 GN=Clcc1 PE=1 SV=1;sp|Q99LI2|CLCC1_MOUSE Chloride channel CLIC-like protein 1 OS=Mus musculus OX=10090 GN=Clcc1 PE=1 SV=1	2	2	2	2	0	1	0	1	0	0	1	0	1	0	0	1	0	1	0	4	4	4	61.239	544	544;539	475
Clec14a	C-type lectin domain family 14 member A	Q8VCP9	Q8VCP9	1	1	1	sp|Q8VCP9|CLC14_MOUSE C-type lectin domain family 14 member A OS=Mus musculus OX=10090 GN=Clec14a PE=1 SV=2	1	1	1	1	0	0	0	1	0	0	0	0	1	0	0	0	0	1	0	2.8	2.8	2.8	49.065	459	459	410
Clec1a	C-type lectin domain family 1 member A	A0A0N4SVE6;A0A0N4SV03;Q8BWY2	A0A0N4SVE6;A0A0N4SV03;Q8BWY2	1;1;1	1;1;1	1;1;1	tr|A0A0N4SVE6|A0A0N4SVE6_MOUSE C-type lectin domain family 1, member a (Fragment) OS=Mus musculus OX=10090 GN=Clec1a PE=1 SV=3;tr|A0A0N4SV03|A0A0N4SV03_MOUSE C-type lectin domain family 1, member a OS=Mus musculus OX=10090 GN=Clec1a PE=1 SV=1;sp|Q8BWY2|CLC	3	1	1	1	0	0	0	1	0	0	0	0	1	0	0	0	0	1	0	6.1	6.1	6.1	18.816	164	164;206;269	406
Clic1	Chloride intracellular channel protein 1	Q9Z1Q5	Q9Z1Q5	11	11	11	sp|Q9Z1Q5|CLIC1_MOUSE Chloride intracellular channel protein 1 OS=Mus musculus OX=10090 GN=Clic1 PE=1 SV=3	1	11	11	11	4	2	3	6	11	4	2	3	6	11	4	2	3	6	11	45.2	45.2	45.2	27.013	241	241	246			3	13	5
Clic4	Chloride intracellular channel protein 4	Q9QYB1	Q9QYB1	8	8	8	sp|Q9QYB1|CLIC4_MOUSE Chloride intracellular channel protein 4 OS=Mus musculus OX=10090 GN=Clic4 PE=1 SV=3	1	8	8	8	2	1	3	4	8	2	1	3	4	8	2	1	3	4	8	47.4	47.4	47.4	28.729	253	253	230	1	2	2	12	1										1	1
Cln6		D6RE34;Q3U466	D6RE34;Q3U466	1;1	1;1	1;1	tr|D6RE34|D6RE34_MOUSE Ceroid-lipofuscinosis, neuronal 6 OS=Mus musculus OX=10090 GN=Cln6 PE=1 SV=1;tr|Q3U466|Q3U466_MOUSE Ceroid-lipofuscinosis, neuronal 6 OS=Mus musculus OX=10090 GN=Cln6 PE=1 SV=1	2	1	1	1	1	0	0	0	0	1	0	0	0	0	1	0	0	0	0	42.5	42.5	42.5	4.31	40	40;308	303
Clpb	Caseinolytic peptidase B protein homolog	Q8CCN6;E9PY58;Q60649	Q8CCN6;E9PY58;Q60649	2;2;2	2;2;2	2;2;2	tr|Q8CCN6|Q8CCN6_MOUSE ClpB caseinolytic peptidase B OS=Mus musculus OX=10090 GN=Clpb PE=1 SV=1;tr|E9PY58|E9PY58_MOUSE ClpB caseinolytic peptidase B OS=Mus musculus OX=10090 GN=Clpb PE=1 SV=1;sp|Q60649|CLPB_MOUSE Caseinolytic peptidase B protein homolog OS	3	2	2	2	0	1	0	0	1	0	1	0	0	1	0	1	0	0	1	3.2	3.2	3.2	76.144	678	678;707;677	309									1
Clpp	ATP-dependent Clp protease proteolytic subunit, mitochondrial	O88696	O88696	3	3	3	sp|O88696|CLPP_MOUSE ATP-dependent Clp protease proteolytic subunit, mitochondrial OS=Mus musculus OX=10090 GN=Clpp PE=1 SV=1	1	3	3	3	1	0	0	0	2	1	0	0	0	2	1	0	0	0	2	14	14	14	29.8	272	272	170				2
Clptm1	Cleft lip and palate transmembrane protein 1 homolog	Q8VBZ3	Q8VBZ3	7	7	7	sp|Q8VBZ3|CLPT1_MOUSE Putative lipid scramblase CLPTM1 OS=Mus musculus OX=10090 GN=Clptm1 PE=1 SV=1	1	7	7	7	1	0	4	5	2	1	0	4	5	2	1	0	4	5	2	13.9	13.9	13.9	75.29	664	664	310										2
Clpx	ATP-dependent Clp protease ATP-binding subunit clpX-like, mitochondrial	Q6P8N8;Q9JHS4;F7BB92	Q6P8N8;Q9JHS4	19;19;8	19;19;8	19;19;8	tr|Q6P8N8|Q6P8N8_MOUSE Caseinolytic mitochondrial matrix peptidase chaperone subunit OS=Mus musculus OX=10090 GN=Clpx PE=1 SV=1;sp|Q9JHS4|CLPX_MOUSE ATP-dependent Clp protease ATP-binding subunit clpX-like, mitochondrial OS=Mus musculus OX=10090 GN=Clpx PE	3	19	19	19	13	16	7	16	18	13	16	7	16	18	13	16	7	16	18	35.6	35.6	35.6	67.335	620	620;634;192	338					1	1	1		23	3	2	2
Cltb	Clathrin light chain B	F7BHJ0;Q6IRU5-3;Q6IRU5-2;Q6IRU5	F7BHJ0;Q6IRU5-3;Q6IRU5-2;Q6IRU5	1;1;1;1	1;1;1;1	1;1;1;1	tr|F7BHJ0|F7BHJ0_MOUSE Clathrin light chain (Fragment) OS=Mus musculus OX=10090 GN=Cltb PE=1 SV=1;sp|Q6IRU5-3|CLCB_MOUSE Isoform 3 of Clathrin light chain B OS=Mus musculus OX=10090 GN=Cltb;sp|Q6IRU5-2|CLCB_MOUSE Isoform 2 of Clathrin light chain B OS=Mus	4	1	1	1	0	1	0	0	0	0	1	0	0	0	0	1	0	0	0	13	13	13	14.191	123	123;155;211;229	510
Cltc	Clathrin heavy chain;Clathrin heavy chain 1	Q5SXR6;Q68FD5;F6Z1R4	Q5SXR6;Q68FD5	38;38;2	38;38;2	38;38;2	tr|Q5SXR6|Q5SXR6_MOUSE Clathrin heavy chain OS=Mus musculus OX=10090 GN=Cltc PE=1 SV=1;sp|Q68FD5|CLH1_MOUSE Clathrin heavy chain 1 OS=Mus musculus OX=10090 GN=Cltc PE=1 SV=3	3	38	38	38	24	17	27	25	27	24	17	27	25	27	24	17	27	25	27	24.8	24.8	24.8	191.98	1679	1679;1675;216	298											8	17	30	14
Cluh	Clustered mitochondria protein homolog	Z4YLI8;A0A0R4J140;Q5SW19-3;Q5SW19;Q5SW19-2	Z4YLI8;A0A0R4J140;Q5SW19-3;Q5SW19;Q5SW19-2	5;5;5;5;4	5;5;5;5;4	5;5;5;5;4	tr|Z4YLI8|Z4YLI8_MOUSE Clustered mitochondria protein homolog OS=Mus musculus OX=10090 GN=Cluh PE=1 SV=1;tr|A0A0R4J140|A0A0R4J140_MOUSE Clustered mitochondria protein homolog OS=Mus musculus OX=10090 GN=Cluh PE=1 SV=1;sp|Q5SW19-3|CLU_MOUSE Isoform 3 of Clu	5	5	5	5	0	2	1	3	4	0	2	1	3	4	0	2	1	3	4	4.1	4.1	4.1	146.02	1302	1302;1353;1264;1315;818	312												4
Clybl	Citrate lyase subunit beta-like protein, mitochondrial	Q8R4N0	Q8R4N0	4	4	4	sp|Q8R4N0|CLYBL_MOUSE Citramalyl-CoA lyase, mitochondrial OS=Mus musculus OX=10090 GN=Clybl PE=1 SV=2	1	4	4	4	0	1	0	3	2	0	1	0	3	2	0	1	0	3	2	12.1	12.1	12.1	37.548	338	338	317					2	1
Cmklr1	Chemokine-like receptor 1	P97468;E9Q8N2	P97468;E9Q8N2	2;1	2;1	2;1	sp|P97468|CML1_MOUSE Chemerin-like receptor 1 OS=Mus musculus OX=10090 GN=Cmklr1 PE=1 SV=1;tr|E9Q8N2|E9Q8N2_MOUSE Chemerin-like receptor 1 (Fragment) OS=Mus musculus OX=10090 GN=Cmklr1 PE=3 SV=1	2	2	2	2	1	1	1	2	1	1	1	1	2	1	1	1	1	2	1	7	7	7	41.814	371	371;301	327					1	1	1
Cmpk1	UMP-CMP kinase	A0A0R4J093;Q9DBP5	A0A0R4J093;Q9DBP5	5;5	5;5	5;5	tr|A0A0R4J093|A0A0R4J093_MOUSE UMP-CMP kinase OS=Mus musculus OX=10090 GN=Cmpk1 PE=1 SV=1;sp|Q9DBP5|KCY_MOUSE UMP-CMP kinase OS=Mus musculus OX=10090 GN=Cmpk1 PE=1 SV=1	2	5	5	5	3	3	2	1	4	3	3	2	1	4	3	3	2	1	4	25.1	25.1	25.1	25.714	227	227;196	283	1	1	5												1	2
Cmpk2	UMP-CMP kinase 2, mitochondrial	Q3U5Q7	Q3U5Q7	6	6	6	sp|Q3U5Q7|CMPK2_MOUSE UMP-CMP kinase 2, mitochondrial OS=Mus musculus OX=10090 GN=Cmpk2 PE=1 SV=2	1	6	6	6	4	6	3	6	5	4	6	3	6	5	4	6	3	6	5	16.6	16.6	16.6	50.036	447	447	328							5
Cmtr1;Gm28043	Cap-specific mRNA (nucleoside-2-O-)-methyltransferase 1	Q9DBC3;A0A3Q4EHZ1;E0CXC2;A0A3Q4EBV9;G3UZ59;A0A3Q4L303;D3Z491;A0A3Q4EIE2;A0A3Q4EGE1;A0A3Q4EH87	Q9DBC3;A0A3Q4EHZ1;E0CXC2	8;7;4;3;2;2;2;2;2;2	8;7;4;3;2;2;2;2;2;2	8;7;4;3;2;2;2;2;2;2	sp|Q9DBC3|CMTR1_MOUSE Cap-specific mRNA (nucleoside-2-O-)-methyltransferase 1 OS=Mus musculus OX=10090 GN=Cmtr1 PE=1 SV=1;tr|A0A3Q4EHZ1|A0A3Q4EHZ1_MOUSE Cap-specific mRNA (nucleoside-2-O-)-methyltransferase 1 (Fragment) OS=Mus musculus OX=10090 GN=Cmtr1	10	8	8	8	0	1	4	1	7	0	1	4	1	7	0	1	4	1	7	9.7	9.7	9.7	95.675	837	837;844;719;369;68;72;99;147;165;225	184											8	1
Cnbp	Cellular nucleic acid-binding protein	P53996;Q9D548	P53996	13;1	1;0	1;0	sp|P53996|CNBP_MOUSE CCHC-type zinc finger nucleic acid binding protein OS=Mus musculus OX=10090 GN=Cnbp PE=1 SV=2	2	13	1	1	7	4	7	5	11	1	0	1	0	1	1	0	1	0	1	69.7	8.4	8.4	19.592	178	178;170	203			1
Cnbp	Cellular nucleic acid-binding protein	P53996-2;P53996-3;A0A0N4SVS6	P53996-2;P53996-3;A0A0N4SVS6	13;13;12	13;13;12	1;1;1	sp|P53996-2|CNBP_MOUSE Isoform 2 of CCHC-type zinc finger nucleic acid binding protein OS=Mus musculus OX=10090 GN=Cnbp;sp|P53996-3|CNBP_MOUSE Isoform 3 of CCHC-type zinc finger nucleic acid binding protein OS=Mus musculus OX=10090 GN=Cnbp;tr|A0A0N4SVS6|A0	3	13	13	1	7	5	7	6	11	7	5	7	6	11	1	1	1	1	1	72.4	72.4	8.2	18.742	170	170;177;171	279	5	7	13	5	5	1									2	2
Cndp2	Cytosolic non-specific dipeptidase	Q9D1A2;A0A494B9S3;A0A494B9U6	Q9D1A2;A0A494B9S3	10;5;1	10;5;1	10;5;1	sp|Q9D1A2|CNDP2_MOUSE Cytosolic non-specific dipeptidase OS=Mus musculus OX=10090 GN=Cndp2 PE=1 SV=1;tr|A0A494B9S3|A0A494B9S3_MOUSE CNDP dipeptidase 2 (metallopeptidase M20 family) (Fragment) OS=Mus musculus OX=10090 GN=Cndp2 PE=1 SV=1	3	10	10	10	6	5	7	6	7	6	5	7	6	7	6	5	7	6	7	25.5	25.5	25.5	52.767	475	475;122;20	306								8
Cnn2	Calponin-2;Calponin	Q08093;D3Z7R6	Q08093;D3Z7R6	13;9	13;9	12;8	sp|Q08093|CNN2_MOUSE Calponin-2 OS=Mus musculus OX=10090 GN=Cnn2 PE=1 SV=1;tr|D3Z7R6|D3Z7R6_MOUSE Calponin OS=Mus musculus OX=10090 GN=Cnn2 PE=1 SV=1	2	13	13	12	6	7	4	13	11	6	7	4	13	11	5	6	3	12	10	35.7	35.7	35.7	33.155	305	305;266	307			2	3	15	4	1
Cnn3	Calponin-3	A0A0G2JDV8;Q9DAW9;A0A0G2JFI6;A0A0G2JFC8;A0A0G2JFG3	A0A0G2JDV8;Q9DAW9;A0A0G2JFI6	10;10;6;1;1	9;9;6;1;1	9;9;6;1;1	tr|A0A0G2JDV8|A0A0G2JDV8_MOUSE Calponin OS=Mus musculus OX=10090 GN=Cnn3 PE=1 SV=1;sp|Q9DAW9|CNN3_MOUSE Calponin-3 OS=Mus musculus OX=10090 GN=Cnn3 PE=1 SV=1;tr|A0A0G2JFI6|A0A0G2JFI6_MOUSE Calponin 3, acidic (Fragment) OS=Mus musculus OX=10090 GN=Cnn3 PE=1	5	10	9	9	6	9	6	6	9	5	8	5	5	8	5	8	5	5	8	37.3	37.3	37.3	31.395	284	284;330;139;49;50	312					5	12	3
Cnnm3	Metal transporter CNNM3	Q32NY4;Q32NY4-2	Q32NY4;Q32NY4-2	3;2	3;2	3;2	sp|Q32NY4|CNNM3_MOUSE Metal transporter CNNM3 OS=Mus musculus OX=10090 GN=Cnnm3 PE=1 SV=2;sp|Q32NY4-2|CNNM3_MOUSE Isoform 2 of Metal transporter CNNM3 OS=Mus musculus OX=10090 GN=Cnnm3	2	3	3	3	0	0	0	3	0	0	0	0	3	0	0	0	0	3	0	6.3	6.3	6.3	76.278	713	713;708	410
Cnnm4	Metal transporter CNNM4	Q69ZF7	Q69ZF7	1	1	1	sp|Q69ZF7|CNNM4_MOUSE Metal transporter CNNM4 OS=Mus musculus OX=10090 GN=Cnnm4 PE=1 SV=2	1	1	1	1	0	1	0	0	0	0	1	0	0	0	0	1	0	0	0	1	1	1	86.625	771	771	509
Cnot1	CCR4-NOT transcription complex subunit 1	B7ZWL1;A0A1D5RMJ8;Q6ZQ08-2;Q6ZQ08;Q6ZQ08-4;A0A1D5RMD8;Q6ZQ08-3;A0A1D5RM04;A0A1D5RML9;A0A1D5RM03	B7ZWL1;A0A1D5RMJ8;Q6ZQ08-2;Q6ZQ08;Q6ZQ08-4;A0A1D5RMD8	18;18;18;18;18;12;3;2;2;1	18;18;18;18;18;12;3;2;2;1	18;18;18;18;18;12;3;2;2;1	tr|B7ZWL1|B7ZWL1_MOUSE CCR4-NOT transcription complex, subunit 1 OS=Mus musculus OX=10090 GN=Cnot1 PE=1 SV=1;tr|A0A1D5RMJ8|A0A1D5RMJ8_MOUSE CCR4-NOT transcription complex, subunit 1 OS=Mus musculus OX=10090 GN=Cnot1 PE=1 SV=1;sp|Q6ZQ08-2|CNOT1_MOUSE Isofor	10	18	18	18	0	6	5	9	12	0	6	5	9	12	0	6	5	9	12	8.6	8.6	8.6	260.95	2326	2326;2369;2371;2375;2376;1614;494;122;823;213	292												2	12	9
Cnot10	CCR4-NOT transcription complex subunit 10	Q8BH15-2;Q8BH15	Q8BH15-2;Q8BH15	1;1	1;1	1;1	sp|Q8BH15-2|CNO10_MOUSE Isoform 2 of CCR4-NOT transcription complex subunit 10 OS=Mus musculus OX=10090 GN=Cnot10;sp|Q8BH15|CNO10_MOUSE CCR4-NOT transcription complex subunit 10 OS=Mus musculus OX=10090 GN=Cnot10 PE=1 SV=1	2	1	1	1	0	0	0	0	1	0	0	0	0	1	0	0	0	0	1	1.9	1.9	1.9	81.73	743	743;744	111										1	1	1
Cnot2	CCR4-NOT transcription complex subunit 2	E9Q8D5;E9Q027;Q8C5L3-3;Q8C5L3-2;Q8C5L3	E9Q8D5;E9Q027;Q8C5L3-3;Q8C5L3-2;Q8C5L3	1;1;1;1;1	1;1;1;1;1	1;1;1;1;1	tr|E9Q8D5|E9Q8D5_MOUSE CCR4-NOT transcription complex, subunit 2 OS=Mus musculus OX=10090 GN=Cnot2 PE=1 SV=1;tr|E9Q027|E9Q027_MOUSE CCR4-NOT transcription complex, subunit 2 OS=Mus musculus OX=10090 GN=Cnot2 PE=1 SV=1;sp|Q8C5L3-3|CNOT2_MOUSE Isoform 3 of C	5	1	1	1	0	0	0	0	1	0	0	0	0	1	0	0	0	0	1	2.2	2.2	2.2	54.278	490	490;499;455;531;540	108								1
Cnp	2,3-cyclic-nucleotide 3-phosphodiesterase	P16330-2;P16330	P16330-2;P16330	5;5	5;5	5;5	sp|P16330-2|CN37_MOUSE Isoform CNPI of 2,3-cyclic-nucleotide 3-phosphodiesterase OS=Mus musculus OX=10090 GN=Cnp;sp|P16330|CN37_MOUSE 2,3-cyclic-nucleotide 3-phosphodiesterase OS=Mus musculus OX=10090 GN=Cnp PE=1 SV=3	2	5	5	5	1	3	1	2	4	1	3	1	2	4	1	3	1	2	4	13.2	13.2	13.2	44.654	400	400;420	287						1	4
Cnpy2	Protein canopy homolog 2	A0A1W2P729;Q9QXT0	A0A1W2P729;Q9QXT0	2;2	2;2	2;2	tr|A0A1W2P729|A0A1W2P729_MOUSE Canopy FGF signaling regulator 2 (Fragment) OS=Mus musculus OX=10090 GN=Cnpy2 PE=1 SV=1;sp|Q9QXT0|CNPY2_MOUSE Protein canopy homolog 2 OS=Mus musculus OX=10090 GN=Cnpy2 PE=1 SV=1	2	2	2	2	2	1	1	0	1	2	1	1	0	1	2	1	1	0	1	19.1	19.1	19.1	15.316	136	136;182	252		1	1													1
Cnpy4	Protein canopy homolog 4	Q8BQ47;D3Z0T5	Q8BQ47;D3Z0T5	2;1	2;1	2;1	sp|Q8BQ47|CNPY4_MOUSE Protein canopy homolog 4 OS=Mus musculus OX=10090 GN=Cnpy4 PE=1 SV=1;tr|D3Z0T5|D3Z0T5_MOUSE Canopy FGF signaling regulator 4 (Fragment) OS=Mus musculus OX=10090 GN=Cnpy4 PE=1 SV=1	2	2	2	2	0	0	1	1	2	0	0	1	1	2	0	0	1	1	2	9	9	9	28.093	245	245;160	204				2
Cnrip1	CB1 cannabinoid receptor-interacting protein 1	F7C0H6;Q5M8N0	F7C0H6;Q5M8N0	1;1	1;1	1;1	tr|F7C0H6|F7C0H6_MOUSE CB1 cannabinoid receptor-interacting protein 1 (Fragment) OS=Mus musculus OX=10090 GN=Cnrip1 PE=1 SV=1;sp|Q5M8N0|CNRP1_MOUSE CB1 cannabinoid receptor-interacting protein 1 OS=Mus musculus OX=10090 GN=Cnrip1 PE=1 SV=1	2	1	1	1	1	0	0	1	1	1	0	0	1	1	1	0	0	1	1	8.7	8.7	8.7	20.726	184	184;164	269			1
Coasy	Bifunctional coenzyme A synthase;Phosphopantetheine adenylyltransferase;Dephospho-CoA kinase	Q9DBL7	Q9DBL7	7	7	7	sp|Q9DBL7|COASY_MOUSE Bifunctional coenzyme A synthase OS=Mus musculus OX=10090 GN=Coasy PE=1 SV=2	1	7	7	7	1	5	1	3	4	1	5	1	3	4	1	5	1	3	4	15.3	15.3	15.3	62.022	563	563	293								3	4
Cog1	Conserved oligomeric Golgi complex subunit 1	Q9Z160;Q810S7;F6V3F1;F6QQB5;A2A6N9	Q9Z160;Q810S7	4;3;1;1;1	4;3;1;1;1	4;3;1;1;1	sp|Q9Z160|COG1_MOUSE Conserved oligomeric Golgi complex subunit 1 OS=Mus musculus OX=10090 GN=Cog1 PE=1 SV=3;tr|Q810S7|Q810S7_MOUSE Conserved oligomeric Golgi complex subunit 1 OS=Mus musculus OX=10090 GN=Cog1 PE=1 SV=1	5	4	4	4	0	1	0	1	3	0	1	0	1	3	0	1	0	1	3	4.2	4.2	4.2	109.05	980	980;396;117;204;217	251											3
Cog3		E9QL65	E9QL65	1	1	1	tr|E9QL65|E9QL65_MOUSE Conserved oligomeric Golgi complex subunit 3 OS=Mus musculus OX=10090 GN=Cog3 PE=1 SV=1	1	1	1	1	0	0	0	1	0	0	0	0	1	0	0	0	0	1	0	1.8	1.8	1.8	94.144	828	828	411
Cog4	Conserved oligomeric Golgi complex subunit 4	G3UWX2;Q7TSQ9;G3UWH9;Q8R1U1	G3UWX2;Q7TSQ9;G3UWH9;Q8R1U1	1;1;1;1	1;1;1;1	1;1;1;1	tr|G3UWX2|G3UWX2_MOUSE Component of oligomeric golgi complex 4 (Fragment) OS=Mus musculus OX=10090 GN=Cog4 PE=1 SV=1;tr|Q7TSQ9|Q7TSQ9_MOUSE Conserved oligomeric Golgi complex subunit 4 OS=Mus musculus OX=10090 GN=Cog4 PE=1 SV=1;tr|G3UWH9|G3UWH9_MOUSE Conse	4	1	1	1	0	0	0	0	1	0	0	0	0	1	0	0	0	0	1	7.2	7.2	7.2	20.026	180	180;712;763;785	110										1
Cog5	Conserved oligomeric Golgi complex subunit 5	Q8C0L8	Q8C0L8	2	2	2	sp|Q8C0L8|COG5_MOUSE Conserved oligomeric Golgi complex subunit 5 OS=Mus musculus OX=10090 GN=Cog5 PE=1 SV=3	1	2	2	2	1	2	0	1	0	1	2	0	1	0	1	2	0	1	0	2.5	2.5	2.5	91.39	829	829	436
Cog7	Conserved oligomeric Golgi complex subunit 7	A0A0R4J0Q9;Q3UM29;Q3TR20	A0A0R4J0Q9;Q3UM29;Q3TR20	3;3;2	3;3;2	3;3;2	tr|A0A0R4J0Q9|A0A0R4J0Q9_MOUSE Conserved oligomeric Golgi complex subunit 7 OS=Mus musculus OX=10090 GN=Cog7 PE=1 SV=1;sp|Q3UM29|COG7_MOUSE Conserved oligomeric Golgi complex subunit 7 OS=Mus musculus OX=10090 GN=Cog7 PE=1 SV=1;tr|Q3TR20|Q3TR20_MOUSE Conse	3	3	3	3	0	0	0	1	2	0	0	0	1	2	0	0	0	1	2	4	4	4	86.074	770	770;770;721	185										2	1
Col18a1	Collagen alpha-1(XVIII) chain;Endostatin	E9QPX1;P39061-2;P39061-1;P39061	E9QPX1;P39061-2;P39061-1;P39061	6;6;6;6	6;6;6;6	6;6;6;6	tr|E9QPX1|E9QPX1_MOUSE Collagen, type XVIII, alpha 1 OS=Mus musculus OX=10090 GN=Col18a1 PE=1 SV=1;sp|P39061-2|COIA1_MOUSE Isoform 3 of Collagen alpha-1(XVIII) chain OS=Mus musculus OX=10090 GN=Col18a1;sp|P39061-1|COIA1_MOUSE Isoform 2 of Collagen alpha-1(	4	6	6	6	6	4	1	6	4	6	4	1	6	4	6	4	1	6	4	4.5	4.5	4.5	182.29	1774	1774;1315;1527;1774	357												1	4
Col4a1	Collagen alpha-1(IV) chain;Arresten	P02463;A0A1B0GSI7;A0A1B0GRC0;F7CK55;Q63ZW6	P02463;A0A1B0GSI7	8;7;3;2;2	8;7;3;2;2	8;7;3;2;2	sp|P02463|CO4A1_MOUSE Collagen alpha-1(IV) chain OS=Mus musculus OX=10090 GN=Col4a1 PE=1 SV=4;tr|A0A1B0GSI7|A0A1B0GSI7_MOUSE Collagen, type IV, alpha 1 OS=Mus musculus OX=10090 GN=Col4a1 PE=1 SV=1	5	8	8	8	6	6	5	8	5	6	6	5	8	5	6	6	5	8	5	6.4	6.4	6.4	160.68	1669	1669;1562;328;800;1691	353												1	6	1
Col4a2	Collagen alpha-2(IV) chain;Canstatin	P08122	P08122	14	14	14	sp|P08122|CO4A2_MOUSE Collagen alpha-2(IV) chain OS=Mus musculus OX=10090 GN=Col4a2 PE=1 SV=4	1	14	14	14	8	6	7	11	4	8	6	7	11	4	8	6	7	11	4	10.7	10.7	10.7	167.32	1707	1707	334											1	2	4	1
Colgalt1	Procollagen galactosyltransferase 1	Q8K297	Q8K297	8	8	8	sp|Q8K297|GT251_MOUSE Procollagen galactosyltransferase 1 OS=Mus musculus OX=10090 GN=Colgalt1 PE=1 SV=2	1	8	8	8	5	4	6	6	6	5	4	6	6	6	5	4	6	6	6	14.6	14.6	14.6	71.06	617	617	315									1	6
Comt	Catechol O-methyltransferase	O88587-2;O88587;D3Z227	O88587-2;O88587;D3Z227	2;2;1	2;2;1	2;2;1	sp|O88587-2|COMT_MOUSE Isoform Soluble of Catechol O-methyltransferase OS=Mus musculus OX=10090 GN=Comt;sp|O88587|COMT_MOUSE Catechol O-methyltransferase OS=Mus musculus OX=10090 GN=Comt PE=1 SV=2;tr|D3Z227|D3Z227_MOUSE Catechol-O-methyltransferase (Fragme	3	2	2	2	0	1	1	1	2	0	1	1	1	2	0	1	1	1	2	9.9	9.9	9.9	24.707	222	222;265;171	260			2	1
Copa	Coatomer subunit alpha;Xenin;Proxenin;Coatomer subunit alpha	Q8CIE6;F8WHL2;F6XJN3	Q8CIE6;F8WHL2	40;39;6	40;39;6	40;39;6	sp|Q8CIE6|COPA_MOUSE Coatomer subunit alpha OS=Mus musculus OX=10090 GN=Copa PE=1 SV=2;tr|F8WHL2|F8WHL2_MOUSE Coatomer subunit alpha OS=Mus musculus OX=10090 GN=Copa PE=1 SV=1	3	40	40	40	20	17	23	36	29	20	17	23	36	29	20	17	23	36	29	34.1	34.1	34.1	138.43	1224	1224;1233;143	305										3	15	35	8	4
Copb1	Coatomer subunit beta	Q9JIF7	Q9JIF7	31	31	31	sp|Q9JIF7|COPB_MOUSE Coatomer subunit beta OS=Mus musculus OX=10090 GN=Copb1 PE=1 SV=1	1	31	31	31	12	6	10	25	24	12	6	10	25	24	12	6	10	25	24	34.1	34.1	34.1	107.06	953	953	294								1	5	8	31	10	5	1
Copb2	Coatomer subunit beta	O55029	O55029	9	9	9	sp|O55029|COPB2_MOUSE Coatomer subunit beta OS=Mus musculus OX=10090 GN=Copb2 PE=1 SV=2	1	9	9	9	7	4	4	8	8	7	4	4	8	8	7	4	4	8	8	9.8	9.8	9.8	102.45	905	905	295										1	10
Cope	Coatomer subunit epsilon	D3Z315;F6YFR7;O89079	D3Z315;F6YFR7;O89079	1;1;1	1;1;1	1;1;1	tr|D3Z315|D3Z315_MOUSE Coatomer subunit epsilon (Fragment) OS=Mus musculus OX=10090 GN=Cope PE=1 SV=1;tr|F6YFR7|F6YFR7_MOUSE Coatomer subunit epsilon (Fragment) OS=Mus musculus OX=10090 GN=Cope PE=1 SV=1;sp|O89079|COPE_MOUSE Coatomer subunit epsilon OS=Mus	3	1	1	1	0	0	0	1	0	0	0	0	1	0	0	0	0	1	0	5.3	5.3	5.3	25.37	227	227;234;308	405
Copg1	Coatomer subunit gamma-1	Q9QZE5;Q7TNQ1	Q9QZE5	30;8	30;8	26;6	sp|Q9QZE5|COPG1_MOUSE Coatomer subunit gamma-1 OS=Mus musculus OX=10090 GN=Copg1 PE=1 SV=1	2	30	30	26	10	7	12	21	25	10	7	12	21	25	10	7	10	18	22	38.3	38.3	33.3	97.512	874	874;121	280								1	4	10	30	2	2
Copg2	Coatomer subunit gamma-2	Q9QXK3-4;Q9QXK3;Q9QXK3-3;Q9QXK3-2	Q9QXK3-4;Q9QXK3;Q9QXK3-3;Q9QXK3-2	10;10;8;6	6;6;4;4	6;6;4;4	sp|Q9QXK3-4|COPG2_MOUSE Isoform 4 of Coatomer subunit gamma-2 OS=Mus musculus OX=10090 GN=Copg2;sp|Q9QXK3|COPG2_MOUSE Coatomer subunit gamma-2 OS=Mus musculus OX=10090 GN=Copg2 PE=1 SV=1;sp|Q9QXK3-3|COPG2_MOUSE Isoform 3 of Coatomer subunit gamma-2 OS=Mus	4	10	6	6	0	0	2	4	9	0	0	0	1	6	0	0	0	1	6	11.7	6.7	6.7	97.55	870	870;871;382;250	144										1	6	1
Cops4	COP9 signalosome complex subunit 4	F6QTS1;O88544;D3Z1R9;D3YV99	F6QTS1;O88544	3;3;1;1	3;3;1;1	3;3;1;1	tr|F6QTS1|F6QTS1_MOUSE COP9 signalosome subunit 4 (Fragment) OS=Mus musculus OX=10090 GN=Cops4 PE=1 SV=1;sp|O88544|CSN4_MOUSE COP9 signalosome complex subunit 4 OS=Mus musculus OX=10090 GN=Cops4 PE=1 SV=1	4	3	3	3	1	0	0	2	0	1	0	0	2	0	1	0	0	2	0	15.8	15.8	15.8	29.167	253	253;406;206;244	373
Coq5	2-methoxy-6-polyprenyl-1,4-benzoquinol methylase, mitochondrial	Q9CXI0;F6X4L9	Q9CXI0	3;1	3;1	3;1	sp|Q9CXI0|COQ5_MOUSE 2-methoxy-6-polyprenyl-1,4-benzoquinol methylase, mitochondrial OS=Mus musculus OX=10090 GN=Coq5 PE=1 SV=2	2	3	3	3	0	0	0	3	1	0	0	0	3	1	0	0	0	3	1	9.5	9.5	9.5	37.335	327	327;135	322				1	1	1
Coq7	5-demethoxyubiquinone hydroxylase, mitochondrial	P97478	P97478	1	1	1	sp|P97478|COQ7_MOUSE 5-demethoxyubiquinone hydroxylase, mitochondrial OS=Mus musculus OX=10090 GN=Coq7 PE=1 SV=3	1	1	1	1	1	0	1	0	0	1	0	1	0	0	1	0	1	0	0	7.4	7.4	7.4	24.041	217	217	243
Coq9	Ubiquinone biosynthesis protein COQ9, mitochondrial	F6SFF5;Q8K1Z0	F6SFF5;Q8K1Z0	2;2	2;2	2;2	tr|F6SFF5|F6SFF5_MOUSE Ubiquinone biosynthesis protein (Fragment) OS=Mus musculus OX=10090 GN=Coq9 PE=1 SV=2;sp|Q8K1Z0|COQ9_MOUSE Ubiquinone biosynthesis protein COQ9, mitochondrial OS=Mus musculus OX=10090 GN=Coq9 PE=1 SV=1	2	2	2	2	0	0	0	2	0	0	0	0	2	0	0	0	0	2	0	11.1	11.1	11.1	30.282	270	270;313	405
Coro1b	Coronin-1B	Q9WUM3;A0A494B9Y4;D3YUG6	Q9WUM3;A0A494B9Y4	6;3;1	6;3;1	6;3;1	sp|Q9WUM3|COR1B_MOUSE Coronin-1B OS=Mus musculus OX=10090 GN=Coro1b PE=1 SV=1;tr|A0A494B9Y4|A0A494B9Y4_MOUSE Coronin (Fragment) OS=Mus musculus OX=10090 GN=Coro1b PE=1 SV=1	3	6	6	6	3	3	5	1	2	3	3	5	1	2	3	3	5	1	2	10.3	10.3	10.3	53.912	484	484;251;173	301								1					1	2
Coro1c	Coronin-1C	Q9WUM4;E9PX03;E9PZJ0;E9PVJ1;B9EIZ7;Q920M5-3;Q920M5-2;Q920M5;Q920M5-4	Q9WUM4	23;5;3;3;2;2;2;2;2	23;5;3;3;2;2;2;2;2	23;5;3;3;2;2;2;2;2	sp|Q9WUM4|COR1C_MOUSE Coronin-1C OS=Mus musculus OX=10090 GN=Coro1c PE=1 SV=2	9	23	23	23	18	12	17	18	15	18	12	17	18	15	18	12	17	18	15	33.8	33.8	33.8	53.12	474	474;159;66;85;432;431;471;471;472	316				1	2	6	14	15	3	2	1
Coro7	Coronin-7	Q9D2V7;G3X9L5;E9PYU1	Q9D2V7	9;2;2	9;2;2	9;2;2	sp|Q9D2V7|CORO7_MOUSE Coronin-7 OS=Mus musculus OX=10090 GN=Coro7 PE=1 SV=2	3	9	9	9	2	2	6	6	5	2	2	6	6	5	2	2	6	6	5	12.6	12.6	12.6	100.81	922	922;288;298	284											5
Cox4i1	Cytochrome c oxidase subunit 4 isoform 1, mitochondrial	P19783;M0QWX7	P19783	4;1	4;1	4;1	sp|P19783|COX41_MOUSE Cytochrome c oxidase subunit 4 isoform 1, mitochondrial OS=Mus musculus OX=10090 GN=Cox4i1 PE=1 SV=2	2	4	4	4	1	1	0	1	4	1	1	0	1	4	1	1	0	1	4	20.7	20.7	20.7	19.53	169	169;92	230	4
Cox5a	Cytochrome c oxidase subunit 5A, mitochondrial	P12787	P12787	1	1	1	sp|P12787|COX5A_MOUSE Cytochrome c oxidase subunit 5A, mitochondrial OS=Mus musculus OX=10090 GN=Cox5a PE=1 SV=2	1	1	1	1	0	1	0	0	0	0	1	0	0	0	0	1	0	0	0	4.8	4.8	4.8	16.101	146	146	512
Cox5b	Cytochrome c oxidase subunit 5B, mitochondrial	Q9D881;P19536;F7C106;A0A0A6YVR0	Q9D881;P19536	4;4;1;1	4;4;1;1	4;4;1;1	tr|Q9D881|Q9D881_MOUSE Cytochrome c oxidase subunit 5B, mitochondrial OS=Mus musculus OX=10090 GN=Cox5b-ps PE=1 SV=1;sp|P19536|COX5B_MOUSE Cytochrome c oxidase subunit 5B, mitochondrial OS=Mus musculus OX=10090 GN=Cox5b PE=1 SV=1	4	4	4	4	0	0	0	1	4	0	0	0	1	4	0	0	0	1	4	29.5	29.5	29.5	13.847	129	129;128;85;98	151	5
Cpn10-rs1;Hspe1	10 kDa heat shock protein, mitochondrial	Q9JI95;Q64433	Q9JI95;Q64433	3;3	3;3	3;3	tr|Q9JI95|Q9JI95_MOUSE CPN10-like protein OS=Mus musculus OX=10090 GN=Hspe1-rs1 PE=3 SV=1;sp|Q64433|CH10_MOUSE 10 kDa heat shock protein, mitochondrial OS=Mus musculus OX=10090 GN=Hspe1 PE=1 SV=2	2	3	3	3	0	0	0	3	0	0	0	0	3	0	0	0	0	3	0	27.5	27.5	27.5	10.978	102	102;102	401
Cpne1	Copine-1	Q8C166;B7ZCP4;B7ZCP6;E9Q806;B7ZCP7;A3KGK7;F6R587;B7ZCP5;V9GWY2;V9GXM6;V9GX86;B7ZCP8	Q8C166;B7ZCP4;B7ZCP6;E9Q806;B7ZCP7	11;9;7;7;6;5;4;4;3;2;1;1	11;9;7;7;6;5;4;4;3;2;1;1	11;9;7;7;6;5;4;4;3;2;1;1	sp|Q8C166|CPNE1_MOUSE Copine-1 OS=Mus musculus OX=10090 GN=Cpne1 PE=1 SV=1;tr|B7ZCP4|B7ZCP4_MOUSE Copine I OS=Mus musculus OX=10090 GN=Cpne1 PE=1 SV=1;tr|B7ZCP6|B7ZCP6_MOUSE Copine I (Fragment) OS=Mus musculus OX=10090 GN=Cpne1 PE=1 SV=2;tr|E9Q806|E9Q806_M	12	11	11	11	4	6	6	6	10	4	6	6	6	10	4	6	6	6	10	16.2	16.2	16.2	58.886	536	536;480;230;350;178;378;211;325;161;197;123;127	256						1	1	7	9	4
Cpped1	Serine/threonine-protein phosphatase CPPED1	Q8BFS6;Q8BFS6-3;Q8BFS6-4;Q8BFS6-2;D3Z7F7;Q8BFS6-5	Q8BFS6;Q8BFS6-3;Q8BFS6-4;Q8BFS6-2;D3Z7F7	4;3;3;3;2;1	4;3;3;3;2;1	4;3;3;3;2;1	sp|Q8BFS6|CPPED_MOUSE Serine/threonine-protein phosphatase CPPED1 OS=Mus musculus OX=10090 GN=Cpped1 PE=1 SV=1;sp|Q8BFS6-3|CPPED_MOUSE Isoform 3 of Serine/threonine-protein phosphatase CPPED1 OS=Mus musculus OX=10090 GN=Cpped1;sp|Q8BFS6-4|CPPED_MOUSE Isofo	6	4	4	4	1	1	2	4	4	1	1	2	4	4	1	1	2	4	4	13.5	13.5	13.5	35.247	312	312;153;266;298;240;172	276				1	5
Cpsf3l	Integrator complex subunit 11	A8Y5J3;Q9CWS4	A8Y5J3;Q9CWS4	1;1	1;1	1;1	tr|A8Y5J3|A8Y5J3_MOUSE Integrator complex subunit 11 OS=Mus musculus OX=10090 GN=Ints11 PE=1 SV=1;sp|Q9CWS4|INT11_MOUSE Integrator complex subunit 11 OS=Mus musculus OX=10090 GN=Ints11 PE=1 SV=1	2	1	1	1	0	0	0	0	1	0	0	0	0	1	0	0	0	0	1	1.9	1.9	1.9	65.42	578	578;600	109									1
Cpsf6	Cleavage and polyadenylation specificity factor subunit 6	H3BJ30;H3BJW3;Q6NVF9;H3BKW0;H3BLM9	H3BJ30;H3BJW3;Q6NVF9	13;13;13;6;2	13;13;13;6;2	13;13;13;6;2	tr|H3BJ30|H3BJ30_MOUSE Cleavage and polyadenylation specificity factor subunit 6 OS=Mus musculus OX=10090 GN=Cpsf6 PE=1 SV=1;tr|H3BJW3|H3BJW3_MOUSE Cleavage and polyadenylation specificity factor subunit 6 OS=Mus musculus OX=10090 GN=Cpsf6 PE=1 SV=1;sp|Q6N	5	13	13	13	8	10	8	8	13	8	10	8	8	13	8	10	8	8	13	25.9	25.9	25.9	59.308	552	552;588;551;182;91	285								4	18	4
Cpt1a	Carnitine O-palmitoyltransferase 1, liver isoform	P97742;A0A494BAD3;A0A494BBF2;A0A494BAC7	P97742;A0A494BAD3	15;11;4;4	15;11;4;4	15;11;4;4	sp|P97742|CPT1A_MOUSE Carnitine O-palmitoyltransferase 1, liver isoform OS=Mus musculus OX=10090 GN=Cpt1a PE=1 SV=4;tr|A0A494BAD3|A0A494BAD3_MOUSE carnitine O-palmitoyltransferase (Fragment) OS=Mus musculus OX=10090 GN=Cpt1a PE=1 SV=1	4	15	15	15	4	3	5	13	10	4	3	5	13	10	4	3	5	13	10	21	21	21	88.25	773	773;401;185;251	292									3	11	1
Cpt2	Carnitine O-palmitoyltransferase 2, mitochondrial	P52825;A2A8E8;A2A8E7;A2A8E9	P52825	12;4;3;1	12;4;3;1	12;4;3;1	sp|P52825|CPT2_MOUSE Carnitine O-palmitoyltransferase 2, mitochondrial OS=Mus musculus OX=10090 GN=Cpt2 PE=1 SV=2	4	12	12	12	4	7	2	6	11	4	7	2	6	11	4	7	2	6	11	22.5	22.5	22.5	73.98	658	658;265;223;88	309									11
Cr1l	Complement component receptor 1-like protein	Q64735-2;Q64735;A0A0A6YXR6;A0A0A6YVT1;A0A0A6YXN9;A0A0A6YY75	Q64735-2;Q64735;A0A0A6YXR6;A0A0A6YVT1;A0A0A6YXN9;A0A0A6YY75	2;2;1;1;1;1	2;2;1;1;1;1	2;2;1;1;1;1	sp|Q64735-2|CR1L_MOUSE Isoform 2 of Complement component receptor 1-like protein OS=Mus musculus OX=10090 GN=Cr1l;sp|Q64735|CR1L_MOUSE Complement component receptor 1-like protein OS=Mus musculus OX=10090 GN=Cr1l PE=1 SV=1;tr|A0A0A6YXR6|A0A0A6YXR6_MOUSE Co	6	2	2	2	1	2	2	2	0	1	2	2	2	0	1	2	2	2	0	6.4	6.4	6.4	49.074	440	440;483;164;255;356;429	377
Cracr2b	EF-hand calcium-binding domain-containing protein 4A	Q80ZJ8	Q80ZJ8	1	1	1	sp|Q80ZJ8|EFC4A_MOUSE EF-hand calcium-binding domain-containing protein 4A OS=Mus musculus OX=10090 GN=Cracr2b PE=2 SV=2	1	1	1	1	1	0	1	0	1	1	0	1	0	1	1	0	1	0	1	3	3	3	44.437	394	394	207							1
Crat	Carnitine O-acetyltransferase	H7BX88;P47934;B7ZDD7;F7BF80;A2AWJ5	H7BX88;P47934;B7ZDD7	12;12;6;4;1	12;12;6;4;1	12;12;6;4;1	tr|H7BX88|H7BX88_MOUSE Carnitine acetyltransferase OS=Mus musculus OX=10090 GN=Crat PE=1 SV=1;sp|P47934|CACP_MOUSE Carnitine O-acetyltransferase OS=Mus musculus OX=10090 GN=Crat PE=1 SV=3;tr|B7ZDD7|B7ZDD7_MOUSE Carnitine acetyltransferase (Fragment) OS=Mus	5	12	12	12	5	10	3	9	11	5	10	3	9	11	5	10	3	9	11	24.6	24.6	24.6	68.644	605	605;626;205;201;132	321									13
Crip2	Cysteine-rich protein 2	Q9DCT8;A0A0G2JF37	Q9DCT8	4;1	4;1	4;1	sp|Q9DCT8|CRIP2_MOUSE Cysteine-rich protein 2 OS=Mus musculus OX=10090 GN=Crip2 PE=1 SV=1	2	4	4	4	2	1	1	2	4	2	1	1	2	4	2	1	1	2	4	41.3	41.3	41.3	22.727	208	208;84	235			1	6	3	1
Crkl	Crk-like protein	P47941;A0A338P6Q0;A0A338P675	P47941;A0A338P6Q0;A0A338P675	9;5;5	9;5;5	9;5;5	sp|P47941|CRKL_MOUSE Crk-like protein OS=Mus musculus OX=10090 GN=Crkl PE=1 SV=2;tr|A0A338P6Q0|A0A338P6Q0_MOUSE V-crk avian sarcoma virus CT10 oncogene homolog-like OS=Mus musculus OX=10090 GN=Crkl PE=1 SV=1;tr|A0A338P675|A0A338P675_MOUSE V-crk avian sarco	3	9	9	9	1	6	1	8	9	1	6	1	8	9	1	6	1	8	9	35.3	35.3	35.3	33.83	303	303;108;148	297				1	10	7
Crmp1	Dihydropyrimidinase-related protein 1	P97427;Q6P1J1	P97427;Q6P1J1	15;14	10;9	10;9	sp|P97427|DPYL1_MOUSE Dihydropyrimidinase-related protein 1 OS=Mus musculus OX=10090 GN=Crmp1 PE=1 SV=1;tr|Q6P1J1|Q6P1J1_MOUSE Collapsin response mediator protein 1 OS=Mus musculus OX=10090 GN=Crmp1 PE=1 SV=1	2	15	10	10	10	12	9	11	14	6	8	4	7	9	6	8	4	7	9	26.9	18.2	18.2	62.167	572	572;686	312									9
Crocc	Rootletin	Q8CJ40-2;Q8CJ40-3;Q8CJ40	Q8CJ40-2;Q8CJ40-3;Q8CJ40	2;2;2	2;2;2	2;2;2	sp|Q8CJ40-2|CROCC_MOUSE Isoform 2 of Rootletin OS=Mus musculus OX=10090 GN=Crocc;sp|Q8CJ40-3|CROCC_MOUSE Isoform 3 of Rootletin OS=Mus musculus OX=10090 GN=Crocc;sp|Q8CJ40|CROCC_MOUSE Rootletin OS=Mus musculus OX=10090 GN=Crocc PE=1 SV=2	3	2	2	2	1	1	0	0	0	1	1	0	0	0	1	1	0	0	0	0.9	0.9	0.9	208.27	1845	1845;1988;2009	363
Crtap	Cartilage-associated protein	Q9CYD3	Q9CYD3	2	2	2	sp|Q9CYD3|CRTAP_MOUSE Cartilage-associated protein OS=Mus musculus OX=10090 GN=Crtap PE=1 SV=3	1	2	2	2	1	0	0	2	0	1	0	0	2	0	1	0	0	2	0	7	7	7	46.169	400	400	374
Cryab	Alpha-crystallin B chain	A0A1L1SRG5;P23927	A0A1L1SRG5;P23927	2;2	2;2	2;2	tr|A0A1L1SRG5|A0A1L1SRG5_MOUSE Crystallin, alpha B (Fragment) OS=Mus musculus OX=10090 GN=Cryab PE=1 SV=1;sp|P23927|CRYAB_MOUSE Alpha-crystallin B chain OS=Mus musculus OX=10090 GN=Cryab PE=1 SV=2	2	2	2	2	2	0	0	0	0	2	0	0	0	0	2	0	0	0	0	18.5	18.5	18.5	15.385	130	130;175	303
Cs	Citrate synthase, mitochondrial	Q9CZU6	Q9CZU6	16	16	9	sp|Q9CZU6|CISY_MOUSE Citrate synthase, mitochondrial OS=Mus musculus OX=10090 GN=Cs PE=1 SV=1	1	16	16	9	11	13	8	14	14	11	13	8	14	14	6	7	4	7	8	32.8	32.8	17.2	51.736	464	464	309	4	4	5	4	8	10	21	3	2	2	2	2	2	1		1
Csde1	Cold shock domain-containing protein E1	Q91W50;Q8JZN2;A0A0G2JF72	Q91W50;Q8JZN2;A0A0G2JF72	11;10;8	11;10;8	11;10;8	sp|Q91W50|CSDE1_MOUSE Cold shock domain-containing protein E1 OS=Mus musculus OX=10090 GN=Csde1 PE=1 SV=1;tr|Q8JZN2|Q8JZN2_MOUSE Cold shock domain containing E1, RNA binding OS=Mus musculus OX=10090 GN=Csde1 PE=1 SV=1;tr|A0A0G2JF72|A0A0G2JF72_MOUSE Cold sh	3	11	11	11	7	3	7	7	10	7	3	7	7	10	7	3	7	7	10	14.7	14.7	14.7	88.79	798	798;767;668	280										2	10	2
Cse1l	Exportin-2	E9Q1T9;Q9ERK4;F6ZEW4;E9QAX7	E9Q1T9;Q9ERK4;F6ZEW4	9;9;7;4	9;9;7;4	9;9;7;4	tr|E9Q1T9|E9Q1T9_MOUSE Exportin-2 OS=Mus musculus OX=10090 GN=Cse1l PE=1 SV=1;sp|Q9ERK4|XPO2_MOUSE Exportin-2 OS=Mus musculus OX=10090 GN=Cse1l PE=1 SV=1;tr|F6ZEW4|F6ZEW4_MOUSE Chromosome segregation 1-like (S. cerevisiae) (Fragment) OS=Mus musculus OX=100	4	9	9	9	2	3	3	3	9	2	3	3	3	9	2	3	3	3	9	10.6	10.6	10.6	103.89	915	915;971;658;415	241										1	10
Csgalnact1	Chondroitin sulfate N-acetylgalactosaminyltransferase 1	A0A0R4J1S7;Q8BJQ9	A0A0R4J1S7;Q8BJQ9	3;3	3;3	3;3	tr|A0A0R4J1S7|A0A0R4J1S7_MOUSE Hexosyltransferase (Fragment) OS=Mus musculus OX=10090 GN=Csgalnact1 PE=1 SV=1;sp|Q8BJQ9|CGAT1_MOUSE Chondroitin sulfate N-acetylgalactosaminyltransferase 1 OS=Mus musculus OX=10090 GN=Csgalnact1 PE=2 SV=1	2	3	3	3	0	1	0	1	3	0	1	0	1	3	0	1	0	1	3	11	11	11	34.323	300	300;530	242								2	3	2
Csk	Tyrosine-protein kinase CSK	P41241;A0A1L1SR46;A0A1L1STA1;A0A1L1SQQ5	P41241	5;2;2;1	5;2;2;1	5;2;2;1	sp|P41241|CSK_MOUSE Tyrosine-protein kinase CSK OS=Mus musculus OX=10090 GN=Csk PE=1 SV=2	4	5	5	5	3	0	2	3	1	3	0	2	3	1	3	0	2	3	1	14	14	14	50.716	450	450;108;139;91	274								1
Csl	Citrate synthase	Q80X68	Q80X68	8	1	1	tr|Q80X68|Q80X68_MOUSE Citrate synthase OS=Mus musculus OX=10090 GN=Csl PE=1 SV=1	1	8	1	1	5	6	4	8	7	0	0	0	1	1	0	0	0	1	1	17.8	2.4	2.4	52.325	466	466	182						1	2
Csnk1a1	Casein kinase I isoform alpha	H7BXB1;E9Q4G7;E9Q2U6;E9Q3W1;E9PWB2;Q8BK63-2;Q8BK63	H7BXB1;E9Q4G7;E9Q2U6;E9Q3W1;E9PWB2;Q8BK63-2;Q8BK63	3;3;3;3;3;3;3	3;3;3;3;3;3;3	3;3;3;3;3;3;3	tr|H7BXB1|H7BXB1_MOUSE Casein kinase 1, alpha 1 OS=Mus musculus OX=10090 GN=Csnk1a1 PE=1 SV=1;tr|E9Q4G7|E9Q4G7_MOUSE Casein kinase 1, alpha 1 OS=Mus musculus OX=10090 GN=Csnk1a1 PE=1 SV=1;tr|E9Q2U6|E9Q2U6_MOUSE Casein kinase 1, alpha 1 OS=Mus musculus OX=1	7	3	3	3	0	0	0	1	2	0	0	0	1	2	0	0	0	1	2	7.5	7.5	7.5	38.559	334	334;336;353;365;374;325;337	166					2	2
Csnk1d		F6VU53	F6VU53	1	1	1	tr|F6VU53|F6VU53_MOUSE Casein kinase 1, delta (Fragment) OS=Mus musculus OX=10090 GN=Csnk1d PE=1 SV=1	1	1	1	1	0	1	0	1	0	0	1	0	1	0	0	1	0	1	0	16.2	16.2	16.2	7.2633	68	68	463
Csnk1d	Casein kinase I isoform delta	Q9DC28;Q3USK2;Q9DC28-2;Q3TYE1;F7A4U8;A0A668KLW3;A0A2R8W6S2;A8Y2Z5;A8Y2Z9	Q9DC28;Q3USK2;Q9DC28-2	9;8;8;4;3;3;2;1;1	9;8;8;4;3;3;2;1;1	5;4;4;0;1;0;0;0;0	sp|Q9DC28|KC1D_MOUSE Casein kinase I isoform delta OS=Mus musculus OX=10090 GN=Csnk1d PE=1 SV=2;tr|Q3USK2|Q3USK2_MOUSE Casein kinase 1, delta OS=Mus musculus OX=10090 GN=Csnk1d PE=1 SV=1;sp|Q9DC28-2|KC1D_MOUSE Isoform 2 of Casein kinase I isoform delta OS=	9	9	9	5	6	6	4	7	7	6	6	4	7	7	4	5	3	4	4	23.1	23.1	12.5	47.316	415	415;428;409;368;218;327;188;118;141	294					1	2	7
Csnk1e	Casein kinase I isoform epsilon	Q9JMK2	Q9JMK2	5	1	1	sp|Q9JMK2|KC1E_MOUSE Casein kinase I isoform epsilon OS=Mus musculus OX=10090 GN=Csnk1e PE=1 SV=2	1	5	1	1	3	2	1	3	4	1	1	0	0	1	1	1	0	0	1	13.7	3.1	3.1	47.321	416	416	307							1
Csnk2a2	Casein kinase II subunit alpha	O54833	O54833	1	1	1	sp|O54833|CSK22_MOUSE Casein kinase II subunit alpha OS=Mus musculus OX=10090 GN=Csnk2a2 PE=1 SV=1	1	1	1	1	0	0	1	0	1	0	0	1	0	1	0	0	1	0	1	2.6	2.6	2.6	41.215	350	350	173						1
Csrp1	Cysteine and glycine-rich protein 1	P97315	P97315	10	10	10	sp|P97315|CSRP1_MOUSE Cysteine and glycine-rich protein 1 OS=Mus musculus OX=10090 GN=Csrp1 PE=1 SV=3	1	10	10	10	10	3	3	2	3	10	3	3	2	3	10	3	3	2	3	64.8	64.8	64.8	20.583	193	193	297	1	1	4	4											1	1
Csrp2	Cysteine and glycine-rich protein 2	P97314;A0A1W2P845;A0A1W2P758;A0A1W2P6I3;A0A1W2P7N8;A0A1W2P780	P97314;A0A1W2P845;A0A1W2P758;A0A1W2P6I3	13;12;9;7;6;2	13;12;9;7;6;2	13;12;9;7;6;2	sp|P97314|CSRP2_MOUSE Cysteine and glycine-rich protein 2 OS=Mus musculus OX=10090 GN=Csrp2 PE=1 SV=3;tr|A0A1W2P845|A0A1W2P845_MOUSE Cysteine and glycine-rich protein 2 OS=Mus musculus OX=10090 GN=Csrp2 PE=1 SV=1;tr|A0A1W2P758|A0A1W2P758_MOUSE Cysteine and	6	13	13	13	11	3	6	6	10	11	3	6	6	10	11	3	6	6	10	72	72	72	20.926	193	193;197;136;114;84;59	257	4	4	13	9	8	5	2								1	1
Cstb	Cystatin-B	Q62426	Q62426	6	6	6	sp|Q62426|CYTB_MOUSE Cystatin-B OS=Mus musculus OX=10090 GN=Cstb PE=1 SV=1	1	6	6	6	0	0	0	1	6	0	0	0	1	6	0	0	0	1	6	69.4	69.4	69.4	11.045	98	98	134	7	1
Ctage5;Mia2	Melanoma inhibitory activity protein 2	H3BK44;E9PY90;H3BK48;E9Q3S2;H3BKH2;H3BJS0;A0A1W2P711;Q91ZV0-3;Q91ZV0;H3BKL6;H3BL19;H3BJI6;H3BJ71;H3BJ35;H3BJY7;H3BJS5	H3BK44;E9PY90;H3BK48;E9Q3S2;H3BKH2;H3BJS0;A0A1W2P711;Q91ZV0-3;Q91ZV0;H3BKL6;H3BL19;H3BJI6;H3BJ71	7;7;7;7;7;7;7;7;7;6;6;6;5;3;1;1	7;7;7;7;7;7;7;7;7;6;6;6;5;3;1;1	7;7;7;7;7;7;7;7;7;6;6;6;5;3;1;1	tr|H3BK44|H3BK44_MOUSE MIA SH3 domain ER export factor 2 OS=Mus musculus OX=10090 GN=Mia2 PE=1 SV=1;tr|E9PY90|E9PY90_MOUSE MIA SH3 domain ER export factor 2 OS=Mus musculus OX=10090 GN=Mia2 PE=1 SV=1;tr|H3BK48|H3BK48_MOUSE MIA SH3 domain ER export factor 2	16	7	7	7	1	0	1	5	6	1	0	1	5	6	1	0	1	5	6	11.4	11.4	11.4	85.621	761	761;772;785;794;796;805;1397;777;1396;701;725;753;514;147;185;269	249											6
Ctbp1	C-terminal-binding protein 1	A0A0J9YUM4;A0A0J9YU62;O88712-2;O88712;O88712-3;A0A0J9YTW3;A0A0J9YUR5	A0A0J9YUM4;A0A0J9YU62;O88712-2;O88712;O88712-3;A0A0J9YTW3	11;11;11;11;9;6;3	4;4;4;4;4;3;1	4;4;4;4;4;3;1	tr|A0A0J9YUM4|A0A0J9YUM4_MOUSE C-terminal binding protein 1 OS=Mus musculus OX=10090 GN=Ctbp1 PE=1 SV=1;tr|A0A0J9YU62|A0A0J9YU62_MOUSE C-terminal binding protein 1 OS=Mus musculus OX=10090 GN=Ctbp1 PE=1 SV=1;sp|O88712-2|CTBP1_MOUSE Isoform 2 of C-terminal-	7	11	4	4	6	6	4	7	9	2	3	2	3	4	2	3	2	3	4	27	12.5	12.5	37.006	337	337;429;430;441;367;180;117	274						2	5
Ctbp2	C-terminal-binding protein 2	Q91YZ2;P56546;P56546-2;E9PWQ9;E9Q0T4;A0A0J9YU66;A0A0J9YVI3;A0A0J9YVC3	Q91YZ2;P56546;P56546-2;E9PWQ9	16;16;16;11;7;2;2;1	16;16;16;11;7;2;2;1	9;9;9;6;3;0;0;0	tr|Q91YZ2|Q91YZ2_MOUSE C-terminal binding protein 2 OS=Mus musculus OX=10090 GN=Ctbp2 PE=1 SV=1;sp|P56546|CTBP2_MOUSE C-terminal-binding protein 2 OS=Mus musculus OX=10090 GN=Ctbp2 PE=1 SV=2;sp|P56546-2|CTBP2_MOUSE Isoform 2 of C-terminal-binding protein 2	8	16	16	9	10	5	6	9	13	10	5	6	9	13	6	2	4	5	8	33.1	33.1	21.4	45.971	420	420;445;988;188;176;77;85;31	281						2	16	4
Ctc1	CST complex subunit CTC1	E0CXE7;Q5SUQ9-3;Q5SUQ9-2;Q5SUQ9	E0CXE7;Q5SUQ9-3;Q5SUQ9-2;Q5SUQ9	11;11;11;11	11;11;11;11	11;11;11;11	tr|E0CXE7|E0CXE7_MOUSE CST complex subunit CTC1 OS=Mus musculus OX=10090 GN=Ctc1 PE=1 SV=1;sp|Q5SUQ9-3|CTC1_MOUSE Isoform 3 of CST complex subunit CTC1 OS=Mus musculus OX=10090 GN=Ctc1;sp|Q5SUQ9-2|CTC1_MOUSE Isoform 2 of CST complex subunit CTC1 OS=Mus mus	4	11	11	11	1	2	1	5	8	1	2	1	5	8	1	2	1	5	8	13.3	13.3	13.3	106.47	965	965;966;1211;1212	281												8
Ctdnep1	CTD nuclear envelope phosphatase 1	Q3TP92;J3QPC9	Q3TP92;J3QPC9	2;1	2;1	2;1	sp|Q3TP92|CNEP1_MOUSE CTD nuclear envelope phosphatase 1 OS=Mus musculus OX=10090 GN=Ctdnep1 PE=1 SV=2;tr|J3QPC9|J3QPC9_MOUSE CTD nuclear envelope phosphatase 1 (Fragment) OS=Mus musculus OX=10090 GN=Ctdnep1 PE=1 SV=1	2	2	2	2	0	0	0	0	2	0	0	0	0	2	0	0	0	0	2	7.8	7.8	7.8	28.391	244	244;89	104				2
Ctnna1	Catenin alpha-1	P26231;A0A494BAD0;E0CXB9;Q61301-2;Q61301-3;Q61301;A0A494BAM5;Q8BS72;A0A494BA24;A0A494BBB4;Q65CL1	P26231	22;10;5;5;5;5;4;3;1;1;1	22;10;5;5;5;5;4;3;1;1;1	22;10;5;5;5;5;4;3;1;1;1	sp|P26231|CTNA1_MOUSE Catenin alpha-1 OS=Mus musculus OX=10090 GN=Ctnna1 PE=1 SV=1	11	22	22	22	16	4	11	12	7	16	4	11	12	7	16	4	11	12	7	25.6	25.6	25.6	100.11	906	906;415;966;905;918;953;156;356;37;122;895	315											8
Ctnnb1	Catenin beta-1	Q02248;E9Q6A9;F7BAC9;F6QZ47;D3YUH4;F7CRC6;D3Z7S6;D3Z5Q1;E9PW26	Q02248;E9Q6A9	20;17;7;5;3;3;1;1;1	18;15;7;5;3;3;1;1;1	18;15;7;5;3;3;1;1;1	sp|Q02248|CTNB1_MOUSE Catenin beta-1 OS=Mus musculus OX=10090 GN=Ctnnb1 PE=1 SV=1;tr|E9Q6A9|E9Q6A9_MOUSE Catenin (cadherin associated protein), beta 1 OS=Mus musculus OX=10090 GN=Ctnnb1 PE=1 SV=1	9	20	18	18	10	5	11	19	3	9	5	10	18	2	9	5	10	18	2	29.1	26.9	26.9	85.47	781	781;607;169;145;174;174;42;83;90	354									1	1	2
Ctnnbl1	Beta-catenin-like protein 1	Q9CWL8	Q9CWL8	2	2	2	sp|Q9CWL8|CTBL1_MOUSE Beta-catenin-like protein 1 OS=Mus musculus OX=10090 GN=Ctnnbl1 PE=1 SV=1	1	2	2	2	0	1	0	0	2	0	1	0	0	2	0	1	0	0	2	5.5	5.5	5.5	64.979	563	563	242									2
Ctnnd1	Catenin delta-1	G3X9V2;E9Q8Z6;E9Q8Z8;P30999;E9Q8Z4;E9Q8Z9;D3Z2H2;E9Q901;E9Q904;E9Q8Z5;P30999-2;P30999-3;E9Q903;E9Q986;D3Z7H6;E9Q907;E9Q905;E9Q906;D3Z2H7	G3X9V2;E9Q8Z6;E9Q8Z8;P30999;E9Q8Z4;E9Q8Z9;D3Z2H2;E9Q901;E9Q904;E9Q8Z5;P30999-2;P30999-3;E9Q903;E9Q986;D3Z7H6;E9Q907;E9Q905;E9Q906;D3Z2H7	24;24;24;24;23;23;23;23;23;23;23;23;22;21;21;21;21;20;15	24;24;24;24;23;23;23;23;23;23;23;23;22;21;21;21;21;20;15	24;24;24;24;23;23;23;23;23;23;23;23;22;21;21;21;21;20;15	tr|G3X9V2|G3X9V2_MOUSE Catenin (cadherin associated protein), delta 1 OS=Mus musculus OX=10090 GN=Ctnnd1 PE=1 SV=1;tr|E9Q8Z6|E9Q8Z6_MOUSE Catenin (cadherin associated protein), delta 1 OS=Mus musculus OX=10090 GN=Ctnnd1 PE=1 SV=1;tr|E9Q8Z8|E9Q8Z8_MOUSE Cat	19	24	24	24	19	7	14	18	16	19	7	14	18	16	19	7	14	18	16	27.4	27.4	27.4	104.1	932	932;961;967;938;868;878;884;907;913;940;911;917;892;830;837;860;866;839;609	285									1	1	17	3	1
Ctps1	CTP synthase 1	P70698	P70698	11	11	10	sp|P70698|PYRG1_MOUSE CTP synthase 1 OS=Mus musculus OX=10090 GN=Ctps1 PE=1 SV=2	1	11	11	10	1	2	2	2	10	1	2	2	2	10	1	1	2	2	9	23.2	23.2	21.2	66.682	591	591	196									10	8	1	1
Ctps2	CTP synthase 2	P70303;P70303-3;P70303-2;A2AEQ5	P70303;P70303-3;P70303-2	8;5;5;3	7;4;4;3	7;4;4;3	sp|P70303|PYRG2_MOUSE CTP synthase 2 OS=Mus musculus OX=10090 GN=Ctps2 PE=1 SV=1;sp|P70303-3|PYRG2_MOUSE Isoform 3 of CTP synthase 2 OS=Mus musculus OX=10090 GN=Ctps2;sp|P70303-2|PYRG2_MOUSE Isoform 2 of CTP synthase 2 OS=Mus musculus OX=10090 GN=Ctps2	4	8	7	7	2	3	0	6	5	2	2	0	6	4	2	2	0	6	4	13.1	11.1	11.1	65.514	586	586;521;535;151	347									4
Ctsa	Carboxypeptidase;Lysosomal protective protein;Lysosomal protective protein 32 kDa chain;Lysosomal protective protein 20 kDa chain	G3X8T3;P16675;A2A5J8;A2A5J9	G3X8T3;P16675	5;5;1;1	5;5;1;1	5;5;1;1	tr|G3X8T3|G3X8T3_MOUSE Carboxypeptidase OS=Mus musculus OX=10090 GN=Ctsa PE=1 SV=1;sp|P16675|PPGB_MOUSE Lysosomal protective protein OS=Mus musculus OX=10090 GN=Ctsa PE=1 SV=1	4	5	5	5	3	1	3	3	3	3	1	3	3	3	3	1	3	3	3	10	10	10	55.726	492	492;474;215;219	288		2	3													4
Ctsb	Cathepsin B;Cathepsin B light chain;Cathepsin B heavy chain	P10605	P10605	3	3	3	sp|P10605|CATB_MOUSE Cathepsin B OS=Mus musculus OX=10090 GN=Ctsb PE=1 SV=2	1	3	3	3	0	0	0	2	2	0	0	0	2	2	0	0	0	2	2	10	10	10	37.279	339	339	224			1	2
Ctsd	Cathepsin D	F8WIR1;P18242;A0A1B0GT66;F6Y6L6	F8WIR1;P18242	5;5;2;2	5;5;2;2	5;5;2;2	tr|F8WIR1|F8WIR1_MOUSE Cathepsin D OS=Mus musculus OX=10090 GN=Ctsd PE=1 SV=2;sp|P18242|CATD_MOUSE Cathepsin D OS=Mus musculus OX=10090 GN=Ctsd PE=1 SV=1	4	5	5	5	5	4	0	3	2	5	4	0	3	2	5	4	0	3	2	15.1	15.1	15.1	44.215	404	404;410;273;278	357				2		1	1
Ctsh	Pro-cathepsin H;Cathepsin H mini chain;Cathepsin H;Cathepsin H heavy chain;Cathepsin H light chain	P49935;A0A087WR20;D3Z437	P49935;A0A087WR20	3;2;1	3;2;1	3;2;1	sp|P49935|CATH_MOUSE Pro-cathepsin H OS=Mus musculus OX=10090 GN=Ctsh PE=1 SV=2;tr|A0A087WR20|A0A087WR20_MOUSE Cathepsin H (Fragment) OS=Mus musculus OX=10090 GN=Ctsh PE=1 SV=6	3	3	3	3	2	0	1	2	1	2	0	1	2	1	2	0	1	2	1	11.1	11.1	11.1	37.17	333	333;290;198	304			1	1
Ctsz	Cathepsin Z	Q9WUU7	Q9WUU7	2	2	2	sp|Q9WUU7|CATZ_MOUSE Cathepsin Z OS=Mus musculus OX=10090 GN=Ctsz PE=1 SV=1	1	2	2	2	1	1	1	2	1	1	1	1	2	1	1	1	1	2	1	7.8	7.8	7.8	33.996	306	306	341					1
Cttn	Src substrate cortactin	Q60598;Q921L6	Q60598;Q921L6	17;14	17;14	17;14	sp|Q60598|SRC8_MOUSE Src substrate cortactin OS=Mus musculus OX=10090 GN=Cttn PE=1 SV=2;tr|Q921L6|Q921L6_MOUSE Cortactin OS=Mus musculus OX=10090 GN=Cttn PE=1 SV=1	2	17	17	17	6	5	7	12	14	6	5	7	12	14	6	5	7	12	14	35.7	35.7	35.7	61.249	546	546;509	266			2	2	3	6	7	7	10	18	3	3	1	1
Cttnbp2nl	CTTNBP2 N-terminal-like protein	Q99LJ0;A0A0G2JFS0	Q99LJ0	12;3	12;3	12;3	sp|Q99LJ0|CT2NL_MOUSE CTTNBP2 N-terminal-like protein OS=Mus musculus OX=10090 GN=Cttnbp2nl PE=1 SV=1	2	12	12	12	9	4	6	6	9	9	4	6	6	9	9	4	6	6	9	19.7	19.7	19.7	69.84	638	638;167	288									1	9
Ctu2	Cytoplasmic tRNA 2-thiolation protein 2	D3Z2M0;G3UXB4;Q3U308	D3Z2M0;G3UXB4;Q3U308	2;2;2	2;2;2	2;2;2	tr|D3Z2M0|D3Z2M0_MOUSE Cytosolic thiouridylase subunit 2 (Fragment) OS=Mus musculus OX=10090 GN=Ctu2 PE=1 SV=1;tr|G3UXB4|G3UXB4_MOUSE Cytoplasmic tRNA 2-thiolation protein 2 OS=Mus musculus OX=10090 GN=Ctu2 PE=1 SV=1;sp|Q3U308|CTU2_MOUSE Cytoplasmic tRNA 2	3	2	2	2	1	2	0	1	0	1	2	0	1	0	1	2	0	1	0	10.8	10.8	10.8	27.294	249	249;410;514	434
Cul3	Cullin-3	E9Q4T8;Q9JLV5	E9Q4T8;Q9JLV5	4;4	4;4	4;4	tr|E9Q4T8|E9Q4T8_MOUSE Cullin 3 OS=Mus musculus OX=10090 GN=Cul3 PE=1 SV=1;sp|Q9JLV5|CUL3_MOUSE Cullin-3 OS=Mus musculus OX=10090 GN=Cul3 PE=1 SV=1	2	4	4	4	0	1	0	2	2	0	1	0	2	2	0	1	0	2	2	7.3	7.3	7.3	81.11	702	702;768	296										2	1
Cul4a	Cullin-4A	Q3TCH7;E9PXT5	Q3TCH7	5;2	5;2	3;2	sp|Q3TCH7|CUL4A_MOUSE Cullin-4A OS=Mus musculus OX=10090 GN=Cul4a PE=1 SV=1	2	5	5	3	0	1	1	1	4	0	1	1	1	4	0	0	0	1	2	6.7	6.7	4.2	87.752	759	759;265	210									1	4	5
Cul4b	Cullin-4B	E9PXY1;A2A432-2;A2A432;J3QJX0	E9PXY1;A2A432-2;A2A432	4;4;4;1	2;2;2;1	2;2;2;1	tr|E9PXY1|E9PXY1_MOUSE Cullin 4B OS=Mus musculus OX=10090 GN=Cul4b PE=1 SV=2;sp|A2A432-2|CUL4B_MOUSE Isoform 2 of Cullin-4B OS=Mus musculus OX=10090 GN=Cul4b;sp|A2A432|CUL4B_MOUSE Cullin-4B OS=Mus musculus OX=10090 GN=Cul4b PE=1 SV=1	4	4	2	2	0	1	1	0	4	0	0	0	0	2	0	0	0	0	2	5.2	3.1	3.1	102.41	896	896;941;970;552	111											2
Cul5	Cullin-5	E9PV12;G3X914;Q9D5V5;E9Q6Z0	E9PV12;G3X914;Q9D5V5;E9Q6Z0	8;8;8;7	8;8;8;7	8;8;8;7	tr|E9PV12|E9PV12_MOUSE Cullin 5 OS=Mus musculus OX=10090 GN=Cul5 PE=1 SV=2;tr|G3X914|G3X914_MOUSE Cullin 5 OS=Mus musculus OX=10090 GN=Cul5 PE=1 SV=1;sp|Q9D5V5|CUL5_MOUSE Cullin-5 OS=Mus musculus OX=10090 GN=Cul5 PE=1 SV=3;tr|E9Q6Z0|E9Q6Z0_MOUSE Cullin 5 O	4	8	8	8	5	1	2	5	5	5	1	2	5	5	5	1	2	5	5	11.2	11.2	11.2	87.783	753	753;855;780;651	347										5	4
Cutc	Copper homeostasis protein cutC homolog	D3YY50;F8WHX2;Q9D8X1	D3YY50;F8WHX2;Q9D8X1	2;2;2	2;2;2	2;2;2	tr|D3YY50|D3YY50_MOUSE Copper homeostasis protein cutC homolog (Fragment) OS=Mus musculus OX=10090 GN=Cutc PE=1 SV=1;tr|F8WHX2|F8WHX2_MOUSE Copper homeostasis protein cutC homolog OS=Mus musculus OX=10090 GN=Cutc PE=1 SV=1;sp|Q9D8X1|CUTC_MOUSE Copper homeo	3	2	2	2	0	0	0	0	2	0	0	0	0	2	0	0	0	0	2	10.6	10.6	10.6	27.153	254	254;262;272	104				2
Cwc25	Pre-mRNA-splicing factor CWC25 homolog	Q9DBF7;F7BY36;Q9DBF7-2	Q9DBF7;F7BY36;Q9DBF7-2	2;1;1	2;1;1	2;1;1	sp|Q9DBF7|CWC25_MOUSE Pre-mRNA-splicing factor CWC25 homolog OS=Mus musculus OX=10090 GN=Cwc25 PE=2 SV=2;tr|F7BY36|F7BY36_MOUSE CWC25 spliceosome-associated protein (Fragment) OS=Mus musculus OX=10090 GN=Cwc25 PE=1 SV=1;sp|Q9DBF7-2|CWC25_MOUSE Isoform 2 of	3	2	2	2	0	1	0	0	1	0	1	0	0	1	0	1	0	0	1	5.5	5.5	5.5	48.811	416	416;132;78	441	1
Cwf19l1	CWF19-like protein 1	Q8CI33-2;Q8CI33;A0A494B9Q5	Q8CI33-2;Q8CI33;A0A494B9Q5	5;5;3	5;5;3	5;5;3	sp|Q8CI33-2|C19L1_MOUSE Isoform 2 of CWF19-like protein 1 OS=Mus musculus OX=10090 GN=Cwf19l1;sp|Q8CI33|C19L1_MOUSE CWF19-like protein 1 OS=Mus musculus OX=10090 GN=Cwf19l1 PE=1 SV=2;tr|A0A494B9Q5|A0A494B9Q5_MOUSE CWF19-like 1, cell cycle control (S. pombe	3	5	5	5	1	2	1	2	4	1	2	1	2	4	1	2	1	2	4	14.3	14.3	14.3	45.119	399	399;537;296	279									4
Cyb5r3	NADH-cytochrome b5 reductase;NADH-cytochrome b5 reductase 3;NADH-cytochrome b5 reductase 3 membrane-bound form;NADH-cytochrome b5 reductase 3 soluble form	F2Z456;Q9DCN2-2;Q9DCN2	F2Z456;Q9DCN2-2;Q9DCN2	6;6;6	6;6;6	6;6;6	tr|F2Z456|F2Z456_MOUSE NADH-cytochrome b5 reductase OS=Mus musculus OX=10090 GN=Cyb5r3 PE=1 SV=1;sp|Q9DCN2-2|NB5R3_MOUSE Isoform 2 of NADH-cytochrome b5 reductase 3 OS=Mus musculus OX=10090 GN=Cyb5r3;sp|Q9DCN2|NB5R3_MOUSE NADH-cytochrome b5 reductase 3 OS=	3	6	6	6	0	0	2	5	4	0	0	2	5	4	0	0	2	5	4	15	15	15	34.929	313	313;278;301	258					7
Cyfip1	Cytoplasmic FMR1-interacting protein 1	Q7TMB8;Q7TMB8-2;A0A0R4J119;A0A0U1RQ05;Q5SQX6;F6QD74;G3UZI5	Q7TMB8;Q7TMB8-2;A0A0R4J119;A0A0U1RQ05	35;33;31;28;15;9;2	35;33;31;28;15;9;2	35;33;31;28;15;9;2	sp|Q7TMB8|CYFP1_MOUSE Cytoplasmic FMR1-interacting protein 1 OS=Mus musculus OX=10090 GN=Cyfip1 PE=1 SV=1;sp|Q7TMB8-2|CYFP1_MOUSE Isoform 2 of Cytoplasmic FMR1-interacting protein 1 OS=Mus musculus OX=10090 GN=Cyfip1;tr|A0A0R4J119|A0A0R4J119_MOUSE Cytoplas	7	35	35	35	15	13	15	26	33	15	13	15	26	33	15	13	15	26	33	28.9	28.9	28.9	145.24	1253	1253;1251;1251;969;1253;948;229	296					1	1	1	1	2	2	12	37	10	8
Cyp20a1	Cytochrome P450 20A1	Q8BKE6	Q8BKE6	4	4	4	sp|Q8BKE6|CP20A_MOUSE Cytochrome P450 20A1 OS=Mus musculus OX=10090 GN=Cyp20a1 PE=1 SV=1	1	4	4	4	1	0	0	2	1	1	0	0	2	1	1	0	0	2	1	8.9	8.9	8.9	52.149	462	462	307							1
Cyp2b23;Cyp2b19	Cytochrome P450 2B19	E9Q593;O55071	E9Q593;O55071	2;2	2;2	2;2	tr|E9Q593|E9Q593_MOUSE Cytochrome P450 OS=Mus musculus OX=10090 GN=Cyp2b23 PE=3 SV=1;sp|O55071|CP2BJ_MOUSE Cytochrome P450 2B19 OS=Mus musculus OX=10090 GN=Cyp2b19 PE=2 SV=1	2	2	2	2	2	2	2	2	2	2	2	2	2	2	2	2	2	2	2	2	2	2	55.858	491	491;492	310					1	2	1	2	2	3	2	1
Cyth1	Cytohesin-1	Q3TZ02;A2A517;Q9QX11-2;Q9QX11	Q3TZ02;A2A517;Q9QX11-2;Q9QX11	1;1;1;1	1;1;1;1	1;1;1;1	tr|Q3TZ02|Q3TZ02_MOUSE Cytohesin 1 OS=Mus musculus OX=10090 GN=Cyth1 PE=1 SV=1;tr|A2A517|A2A517_MOUSE Cytohesin 1 (Fragment) OS=Mus musculus OX=10090 GN=Cyth1 PE=1 SV=1;sp|Q9QX11-2|CYH1_MOUSE Isoform 2 of Cytohesin-1 OS=Mus musculus OX=10090 GN=Cyth1;sp|Q9	4	1	1	1	1	1	0	0	0	1	1	0	0	0	1	1	0	0	0	3.5	3.5	3.5	46.448	400	400;460;397;398	407
Cyth4	Cytohesin-4	Q80YW0	Q80YW0	1	1	1	sp|Q80YW0|CYH4_MOUSE Cytohesin-4 OS=Mus musculus OX=10090 GN=Cyth4 PE=1 SV=1	1	1	1	1	1	1	1	1	1	1	1	1	1	1	1	1	1	1	1	3.6	3.6	3.6	45.284	393	393	294						1	1
D10Jhu81e	ES1 protein homolog, mitochondrial	Q9D172;A0A1W2P7B6;A0A1W2P870	Q9D172;A0A1W2P7B6	4;2;1	4;2;1	4;2;1	sp|Q9D172|GAL3A_MOUSE Glutamine amidotransferase-like class 1 domain-containing protein 3, mitochondrial OS=Mus musculus OX=10090 GN=Gatd3 PE=1 SV=1;tr|A0A1W2P7B6|A0A1W2P7B6_MOUSE Glutamine amidotransferase like class 1 domain containing 3A (Fragment) OS=M	3	4	4	4	2	2	1	2	1	2	2	1	2	1	2	2	1	2	1	13.5	13.5	13.5	28.09	266	266;195;116	325			1	1	1
D230025D16Rik	UPF0183 protein C16orf70 homolog	Q922R1;D6RI91;D6RCI5	Q922R1;D6RI91;D6RCI5	2;1;1	2;1;1	2;1;1	sp|Q922R1|PHAF1_MOUSE Phagosome assembly factor 1 OS=Mus musculus OX=10090 GN=Phaf1 PE=1 SV=2;tr|D6RI91|D6RI91_MOUSE Phagosome assembly factor 1 OS=Mus musculus OX=10090 GN=Phaf1 PE=1 SV=1;tr|D6RCI5|D6RCI5_MOUSE Phagosome assembly factor 1 OS=Mus musculus	3	2	2	2	1	2	2	2	2	1	2	2	2	2	1	2	2	2	2	5.9	5.9	5.9	47.416	422	422;121;165	332							2
Dab2	Disabled homolog 2	E9QL31;A0A0R4J104;P98078-2;P98078;E9PX84;Q3TRE6;P98078-3;F6TQN9;Q9DCE6;E0CXT5;E0CZ53;E0CYJ2	E9QL31;A0A0R4J104;P98078-2;P98078;E9PX84;Q3TRE6;P98078-3;F6TQN9;Q9DCE6;E0CXT5	6;6;6;6;5;5;5;4;3;3;2;1	6;6;6;6;5;5;5;4;3;3;2;1	6;6;6;6;5;5;5;4;3;3;2;1	tr|E9QL31|E9QL31_MOUSE Disabled 2, mitogen-responsive phosphoprotein OS=Mus musculus OX=10090 GN=Dab2 PE=1 SV=1;tr|A0A0R4J104|A0A0R4J104_MOUSE Disabled 2, mitogen-responsive phosphoprotein OS=Mus musculus OX=10090 GN=Dab2 PE=1 SV=1;sp|P98078-2|DAB2_MOUSE I	12	6	6	6	0	1	2	1	4	0	1	2	1	4	0	1	2	1	4	10.9	10.9	10.9	79.992	745	745;766;745;766;527;548;548;634;235;236;110;60	201										2	4
Dab2ip	Disabled homolog 2-interacting protein	F6Y0W2;A2AUX3;B7ZD29;Q3UHC7-4;Q3UHC7-3;Q3UHC7	F6Y0W2;A2AUX3;B7ZD29;Q3UHC7-4;Q3UHC7-3;Q3UHC7	1;1;1;1;1;1	1;1;1;1;1;1	1;1;1;1;1;1	tr|F6Y0W2|F6Y0W2_MOUSE Disabled 2 interacting protein (Fragment) OS=Mus musculus OX=10090 GN=Dab2ip PE=1 SV=1;tr|A2AUX3|A2AUX3_MOUSE Disabled 2 interacting protein OS=Mus musculus OX=10090 GN=Dab2ip PE=1 SV=1;tr|B7ZD29|B7ZD29_MOUSE Disabled 2 interacting p	6	1	1	1	1	0	0	0	0	1	0	0	0	0	1	0	0	0	0	11.3	11.3	11.3	10.671	97	97;1132;1154;1132;1138;1189	312
Daglb	Sn1-specific diacylglycerol lipase beta	Q91WC9	Q91WC9	1	1	1	sp|Q91WC9|DGLB_MOUSE Diacylglycerol lipase-beta OS=Mus musculus OX=10090 GN=Daglb PE=1 SV=2	1	1	1	1	1	0	0	0	0	1	0	0	0	0	1	0	0	0	0	1.6	1.6	1.6	73.904	669	669	307
Dak	Bifunctional ATP-dependent dihydroxyacetone kinase/FAD-AMP lyase (cyclizing);ATP-dependent dihydroxyacetone kinase;FAD-AMP lyase (cyclizing)	Q3UTZ4;Q8VC30	Q3UTZ4;Q8VC30	4;4	4;4	4;4	tr|Q3UTZ4|Q3UTZ4_MOUSE Triokinase/FMN cyclase OS=Mus musculus OX=10090 GN=Tkfc PE=1 SV=1;sp|Q8VC30|TKFC_MOUSE Triokinase/FMN cyclase OS=Mus musculus OX=10090 GN=Tkfc PE=1 SV=1	2	4	4	4	0	0	0	0	4	0	0	0	0	4	0	0	0	0	4	10.4	10.4	10.4	54.763	527	527;578	109									4
Dap3	28S ribosomal protein S29, mitochondrial	G3UWM7;G3UWZ6;A0A0R4J1B9;G3X9M0;Q9ER88-2;Q9ER88	G3UWM7;G3UWZ6;A0A0R4J1B9;G3X9M0;Q9ER88-2;Q9ER88	1;1;1;1;1;1	1;1;1;1;1;1	1;1;1;1;1;1	tr|G3UWM7|G3UWM7_MOUSE Death associated protein 3 (Fragment) OS=Mus musculus OX=10090 GN=Dap3 PE=1 SV=1;tr|G3UWZ6|G3UWZ6_MOUSE Death associated protein 3 (Fragment) OS=Mus musculus OX=10090 GN=Dap3 PE=1 SV=1;tr|A0A0R4J1B9|A0A0R4J1B9_MOUSE Death associated	6	1	1	1	0	1	0	1	0	0	1	0	1	0	0	1	0	1	0	5.5	5.5	5.5	25.027	217	217;255;366;396;361;391	456
Dapk2	Death-associated protein kinase 2	Q8VDF3	Q8VDF3	1	1	1	sp|Q8VDF3|DAPK2_MOUSE Death-associated protein kinase 2 OS=Mus musculus OX=10090 GN=Dapk2 PE=1 SV=1	1	1	1	1	0	1	0	1	0	0	1	0	1	0	0	1	0	1	0	4.9	4.9	4.9	42.778	370	370	456
Dapk3	Death-associated protein kinase 3	O54784	O54784	2	2	2	sp|O54784|DAPK3_MOUSE Death-associated protein kinase 3 OS=Mus musculus OX=10090 GN=Dapk3 PE=1 SV=1	1	2	2	2	2	0	0	0	0	2	0	0	0	0	2	0	0	0	0	4.7	4.7	4.7	51.421	448	448	308
Dars	Aspartate--tRNA ligase, cytoplasmic	Q922B2;Q8BJY7	Q922B2	19;4	19;4	19;4	sp|Q922B2|SYDC_MOUSE Aspartate--tRNA ligase, cytoplasmic OS=Mus musculus OX=10090 GN=Dars1 PE=1 SV=2	2	19	19	19	10	13	13	17	17	10	13	13	17	17	10	13	13	17	17	43.9	43.9	43.9	57.147	501	501;87	320							1	18	1
Dars2	Aspartate--tRNA ligase, mitochondrial	Q8BIP0	Q8BIP0	16	16	16	sp|Q8BIP0|SYDM_MOUSE Aspartate--tRNA ligase, mitochondrial OS=Mus musculus OX=10090 GN=Dars2 PE=1 SV=1	1	16	16	16	4	4	3	14	8	4	4	3	14	8	4	4	3	14	8	24.5	24.5	24.5	74.101	653	653	305									8	5
Dazap1	DAZ-associated protein 1	Q3UGB5;Q9JII5-2;Q9JII5;D3Z4J1	Q3UGB5;Q9JII5-2;Q9JII5	5;5;5;2	5;5;5;2	5;5;5;2	tr|Q3UGB5|Q3UGB5_MOUSE DAZ associated protein 1 OS=Mus musculus OX=10090 GN=Dazap1 PE=1 SV=1;sp|Q9JII5-2|DAZP1_MOUSE Isoform 2 of DAZ-associated protein 1 OS=Mus musculus OX=10090 GN=Dazap1;sp|Q9JII5|DAZP1_MOUSE DAZ-associated protein 1 OS=Mus musculus OX=	4	5	5	5	5	4	4	4	4	5	4	4	4	4	5	4	4	4	4	13.5	13.5	13.5	43.157	406	406;405;406;171	290							4	1							1	1
Dbn1	Drebrin	A0A0R4J1E3;Q9QXS6-3;Q9QXS6;F7CPL2;Q9QXS6-2	A0A0R4J1E3;Q9QXS6-3;Q9QXS6	3;3;3;1;1	3;3;3;1;1	3;3;3;1;1	tr|A0A0R4J1E3|A0A0R4J1E3_MOUSE Drebrin 1 OS=Mus musculus OX=10090 GN=Dbn1 PE=1 SV=1;sp|Q9QXS6-3|DREB_MOUSE Isoform E2 of Drebrin OS=Mus musculus OX=10090 GN=Dbn1;sp|Q9QXS6|DREB_MOUSE Drebrin OS=Mus musculus OX=10090 GN=Dbn1 PE=1 SV=4	5	3	3	3	1	0	3	0	1	1	0	3	0	1	1	0	3	0	1	6.5	6.5	6.5	72.544	661	661;660;706;169;368	228											1
Dbnl	Drebrin-like protein	Q62418-3;Q62418-2;Q62418	Q62418-3;Q62418-2;Q62418	12;12;12	12;12;12	12;12;12	sp|Q62418-3|DBNL_MOUSE Isoform 3 of Drebrin-like protein OS=Mus musculus OX=10090 GN=Dbnl;sp|Q62418-2|DBNL_MOUSE Isoform 2 of Drebrin-like protein OS=Mus musculus OX=10090 GN=Dbnl;sp|Q62418|DBNL_MOUSE Drebrin-like protein OS=Mus musculus OX=10090 GN=Dbnl P	3	12	12	12	4	7	5	5	11	4	7	5	5	11	4	7	5	5	11	36.3	36.3	36.3	48.341	432	432;433;436	305								11
Dbt	Lipoamide acyltransferase component of branched-chain alpha-keto acid dehydrogenase complex, mitochondrial	P53395;A0A0G2JGU0	P53395;A0A0G2JGU0	2;1	2;1	2;1	sp|P53395|ODB2_MOUSE Lipoamide acyltransferase component of branched-chain alpha-keto acid dehydrogenase complex, mitochondrial OS=Mus musculus OX=10090 GN=Dbt PE=1 SV=2;tr|A0A0G2JGU0|A0A0G2JGU0_MOUSE Dihydrolipoamide branched chain transacylase E2 (Fragme	2	2	2	2	0	1	0	1	1	0	1	0	1	1	0	1	0	1	1	4.4	4.4	4.4	53.246	482	482;27	450								1
Dcaf7	DDB1- and CUL4-associated factor 7	P61963	P61963	5	5	5	sp|P61963|DCAF7_MOUSE DDB1- and CUL4-associated factor 7 OS=Mus musculus OX=10090 GN=Dcaf7 PE=1 SV=1	1	5	5	5	0	0	1	2	3	0	0	1	2	3	0	0	1	2	3	14.3	14.3	14.3	38.926	342	342	194					1	3	1
Dchs1	Protocadherin-16	E9PVD3	E9PVD3	5	5	5	sp|E9PVD3|PCD16_MOUSE Protocadherin-16 OS=Mus musculus OX=10090 GN=Dchs1 PE=1 SV=1	1	5	5	5	0	3	0	3	0	0	3	0	3	0	0	3	0	3	0	2	2	2	346.38	3291	3291	464
Dct	L-dopachrome tautomerase	P29812	P29812	1	1	1	sp|P29812|TYRP2_MOUSE L-dopachrome tautomerase OS=Mus musculus OX=10090 GN=Dct PE=1 SV=2	1	1	1	1	0	0	0	0	1	0	0	0	0	1	0	0	0	0	1	2.9	2.9	2.9	58.51	517	517	110									1	1
Dctn1	Dynactin subunit 1	E9Q586;E9Q3M3;D3YX34;O08788-2;O08788;D3Z2M9;D3YYG9	E9Q586;E9Q3M3;D3YX34;O08788-2;O08788	18;18;17;17;17;1;1	18;18;17;17;17;1;1	18;18;17;17;17;1;1	tr|E9Q586|E9Q586_MOUSE Dynactin subunit 1 OS=Mus musculus OX=10090 GN=Dctn1 PE=1 SV=1;tr|E9Q3M3|E9Q3M3_MOUSE Dynactin subunit 1 OS=Mus musculus OX=10090 GN=Dctn1 PE=1 SV=1;tr|D3YX34|D3YX34_MOUSE Dynactin 1 OS=Mus musculus OX=10090 GN=Dctn1 PE=1 SV=1;sp|O08	7	18	18	18	2	7	3	9	13	2	7	3	9	13	2	7	3	9	13	17.9	17.9	17.9	136.85	1239	1239;1264;1142;1243;1281;159;189	338											2	13
Dctn5	Dynactin subunit 5	Q9QZB9	Q9QZB9	2	2	2	sp|Q9QZB9|DCTN5_MOUSE Dynactin subunit 5 OS=Mus musculus OX=10090 GN=Dctn5 PE=1 SV=1	1	2	2	2	0	0	0	0	2	0	0	0	0	2	0	0	0	0	2	11.5	11.5	11.5	20.14	182	182	103			2
Dctn6	Dynactin subunit 6	F6XWI6;D3Z6H3;D3Z4E5;Q9WUB4	F6XWI6;D3Z6H3;D3Z4E5;Q9WUB4	1;1;1;1	1;1;1;1	1;1;1;1	tr|F6XWI6|F6XWI6_MOUSE Dynactin subunit 6 (Fragment) OS=Mus musculus OX=10090 GN=Dctn6 PE=1 SV=1;tr|D3Z6H3|D3Z6H3_MOUSE Dynactin subunit 6 OS=Mus musculus OX=10090 GN=Dctn6 PE=1 SV=1;tr|D3Z4E5|D3Z4E5_MOUSE Dynactin subunit 6 OS=Mus musculus OX=10090 GN=Dct	4	1	1	1	0	0	1	0	1	0	0	1	0	1	0	0	1	0	1	6.1	6.1	6.1	17.507	163	163;185;195;190	153			1
Dctpp1	dCTP pyrophosphatase 1	Q9QY93	Q9QY93	1	1	1	sp|Q9QY93|DCTP1_MOUSE dCTP pyrophosphatase 1 OS=Mus musculus OX=10090 GN=Dctpp1 PE=1 SV=1	1	1	1	1	0	0	0	0	1	0	0	0	0	1	0	0	0	0	1	8.8	8.8	8.8	18.795	170	170	103			1
Dcxr	L-xylulose reductase	Q91X52;A2AC16	Q91X52;A2AC16	7;6	7;6	7;6	sp|Q91X52|DCXR_MOUSE L-xylulose reductase OS=Mus musculus OX=10090 GN=Dcxr PE=1 SV=2;tr|A2AC16|A2AC16_MOUSE Dicarbonyl L-xylulose reductase OS=Mus musculus OX=10090 GN=Dcxr PE=1 SV=1	2	7	7	7	1	2	2	2	6	1	2	2	2	6	1	2	2	2	6	27.9	27.9	27.9	25.746	244	244;236	242				6
Ddah2	N(G),N(G)-dimethylarginine dimethylaminohydrolase 2	Q99LD8;O08972;G3UZR0	Q99LD8;O08972	6;5;2	6;5;2	6;5;2	sp|Q99LD8|DDAH2_MOUSE N(G),N(G)-dimethylarginine dimethylaminohydrolase 2 OS=Mus musculus OX=10090 GN=Ddah2 PE=1 SV=1;tr|O08972|O08972_MOUSE dimethylargininase OS=Mus musculus OX=10090 GN=Ddah2 PE=1 SV=1	3	6	6	6	2	3	2	5	5	2	3	2	5	5	2	3	2	5	5	23.9	23.9	23.9	29.645	285	285;244;157	290			2	3	5
Ddi2	Protein DDI1 homolog 2	A2ADY9	A2ADY9	2	2	2	sp|A2ADY9|DDI2_MOUSE Protein DDI1 homolog 2 OS=Mus musculus OX=10090 GN=Ddi2 PE=1 SV=1	1	2	2	2	1	2	1	2	1	1	2	1	2	1	1	2	1	2	1	8.5	8.5	8.5	44.59	399	399	357							1
Ddost	Dolichyl-diphosphooligosaccharide--protein glycosyltransferase 48 kDa subunit	O54734	O54734	4	4	4	sp|O54734|OST48_MOUSE Dolichyl-diphosphooligosaccharide--protein glycosyltransferase 48 kDa subunit OS=Mus musculus OX=10090 GN=Ddost PE=1 SV=2	1	4	4	4	2	2	1	4	4	2	2	1	4	4	2	2	1	4	4	9.5	9.5	9.5	49.027	441	441	283					2	3	4
Ddx1	ATP-dependent RNA helicase DDX1	Q91VR5;A0A1Y7VM48	Q91VR5	15;3	15;3	15;3	sp|Q91VR5|DDX1_MOUSE ATP-dependent RNA helicase DDX1 OS=Mus musculus OX=10090 GN=Ddx1 PE=1 SV=1	2	15	15	15	8	3	11	9	13	8	3	11	9	13	8	3	11	9	13	24.3	24.3	24.3	82.499	740	740;190	254									2	14	8	2
Ddx17	Probable ATP-dependent RNA helicase DDX17	Q3U741;Q501J6;Q3TU25;Q501J6-2	Q3U741;Q501J6;Q3TU25;Q501J6-2	27;27;20;20	17;17;11;11	17;17;11;11	tr|Q3U741|Q3U741_MOUSE RNA helicase OS=Mus musculus OX=10090 GN=Ddx17 PE=1 SV=1;sp|Q501J6|DDX17_MOUSE Probable ATP-dependent RNA helicase DDX17 OS=Mus musculus OX=10090 GN=Ddx17 PE=1 SV=1;tr|Q3TU25|Q3TU25_MOUSE RNA helicase OS=Mus musculus OX=10090 GN=Ddx1	4	27	17	17	15	18	17	23	25	7	8	8	14	15	7	8	8	14	15	38.2	26.5	26.5	72.584	652	652;650;418;407	303							1	1	10	19	1
Ddx19a;Ddx19b	ATP-dependent RNA helicase DDX19A	Q61655;Q8R3C7;Q8BZY3;Q9QY15;Q9QY15-2	Q61655;Q8R3C7;Q8BZY3	9;6;6;2;1	9;6;6;2;1	9;6;6;2;1	sp|Q61655|DD19A_MOUSE ATP-dependent RNA helicase DDX19A OS=Mus musculus OX=10090 GN=Ddx19a PE=1 SV=2;tr|Q8R3C7|Q8R3C7_MOUSE RNA helicase OS=Mus musculus OX=10090 GN=Ddx19b PE=1 SV=1;tr|Q8BZY3|Q8BZY3_MOUSE RNA helicase OS=Mus musculus OX=10090 GN=Ddx19b PE=	5	9	9	9	4	4	4	6	6	4	4	4	6	6	4	4	4	6	6	21.3	21.3	21.3	53.932	478	478;479;494;484;369	300								8	1
Ddx21	Nucleolar RNA helicase 2	Q9JIK5	Q9JIK5	2	2	2	sp|Q9JIK5|DDX21_MOUSE Nucleolar RNA helicase 2 OS=Mus musculus OX=10090 GN=Ddx21 PE=1 SV=3	1	2	2	2	0	0	0	0	2	0	0	0	0	2	0	0	0	0	2	3.1	3.1	3.1	93.55	851	851	111										1	2	1
Ddx23		D3Z0M9	D3Z0M9	12	12	12	tr|D3Z0M9|D3Z0M9_MOUSE RNA helicase OS=Mus musculus OX=10090 GN=Ddx23 PE=1 SV=1	1	12	12	12	6	4	5	6	10	6	4	5	6	10	6	4	5	6	10	14.8	14.8	14.8	95.493	819	819	284									2	10	9	1
Ddx39a;Ddx39	ATP-dependent RNA helicase DDX39A	Q8VDW0;D6RHT5;Q8VDW0-2	Q8VDW0;D6RHT5	8;4;3	8;4;3	2;1;1	sp|Q8VDW0|DX39A_MOUSE ATP-dependent RNA helicase DDX39A OS=Mus musculus OX=10090 GN=Ddx39a PE=1 SV=1;tr|D6RHT5|D6RHT5_MOUSE RNA helicase OS=Mus musculus OX=10090 GN=Ddx39a PE=1 SV=1	3	8	8	2	7	4	3	6	6	7	4	3	6	6	2	2	2	2	2	20.1	20.1	6.1	49.067	427	427;208;182	331							4	4							1	1
Ddx39b	Spliceosome RNA helicase Ddx39b	Q9Z1N5;G3UXI6	Q9Z1N5	8;3	2;1	2;1	sp|Q9Z1N5|DX39B_MOUSE Spliceosome RNA helicase Ddx39b OS=Mus musculus OX=10090 GN=Ddx39b PE=1 SV=1	2	8	2	2	7	4	2	6	6	2	2	1	2	2	2	2	1	2	2	20.1	6.1	6.1	49.035	428	428;148	337							2
Ddx3x;D1Pas1	ATP-dependent RNA helicase DDX3X;Putative ATP-dependent RNA helicase Pl10	Q62167;P16381	Q62167;P16381	45;33	45;33	16;4	sp|Q62167|DDX3X_MOUSE ATP-dependent RNA helicase DDX3X OS=Mus musculus OX=10090 GN=Ddx3x PE=1 SV=3;sp|P16381|DDX3L_MOUSE Putative ATP-dependent RNA helicase Pl10 OS=Mus musculus OX=10090 GN=D1Pas1 PE=1 SV=1	2	45	45	16	30	27	30	36	38	30	27	30	36	38	10	10	7	11	12	56.5	56.5	22.4	73.101	662	662;660	307			3	3	4	6	9	14	33	53	14	12	4	4
Ddx3y	ATP-dependent RNA helicase DDX3Y	Q62095;Q3V086;Q61496	Q62095	30;2;2	1;0;0	1;0;0	sp|Q62095|DDX3Y_MOUSE ATP-dependent RNA helicase DDX3Y OS=Mus musculus OX=10090 GN=Ddx3y PE=1 SV=2	3	30	1	1	21	18	24	26	27	1	1	1	1	1	1	1	1	1	1	37.4	1.5	1.5	73.427	658	658;728;702	279				1	1	1	1	1	2	2	1	1	1
Ddx41	Probable ATP-dependent RNA helicase DDX41	A0A1S6GWJ4;Q91VN6	A0A1S6GWJ4;Q91VN6	34;34	34;34	34;34	tr|A0A1S6GWJ4|A0A1S6GWJ4_MOUSE RNA helicase OS=Mus musculus OX=10090 GN=Ddx41 PE=1 SV=1;sp|Q91VN6|DDX41_MOUSE Probable ATP-dependent RNA helicase DDX41 OS=Mus musculus OX=10090 GN=Ddx41 PE=1 SV=2	2	34	34	34	17	19	21	18	29	17	19	21	18	29	17	19	21	18	29	58.5	58.5	58.5	71.1	633	633;622	274					1	2	2	6	29	37	7	2
Ddx42	ATP-dependent RNA helicase DDX42	Q810A7-2;Q810A7	Q810A7-2;Q810A7	6;6	6;6	6;6	sp|Q810A7-2|DDX42_MOUSE Isoform 2 of ATP-dependent RNA helicase DDX42 OS=Mus musculus OX=10090 GN=Ddx42;sp|Q810A7|DDX42_MOUSE ATP-dependent RNA helicase DDX42 OS=Mus musculus OX=10090 GN=Ddx42 PE=1 SV=3	2	6	6	6	3	3	1	3	1	3	3	1	3	1	3	3	1	3	1	8.1	8.1	8.1	89.141	810	810;929	334										1	1	1
Ddx46	Probable ATP-dependent RNA helicase DDX46	Q569Z5;F8WHR6;Q569Z5-2;A0A2R8VHK2	Q569Z5;F8WHR6;Q569Z5-2	32;30;30;3	32;30;30;3	32;30;30;3	sp|Q569Z5|DDX46_MOUSE Probable ATP-dependent RNA helicase DDX46 OS=Mus musculus OX=10090 GN=Ddx46 PE=1 SV=2;tr|F8WHR6|F8WHR6_MOUSE ATP-dependent RNA helicase OS=Mus musculus OX=10090 GN=Ddx46 PE=1 SV=1;sp|Q569Z5-2|DDX46_MOUSE Isoform 2 of Probable ATP-depe	4	32	32	32	17	10	19	21	28	17	10	19	21	28	17	10	19	21	28	32.4	32.4	32.4	117.45	1032	1032;1028;1027;144	274				2	1	1	1	2	6	20	25	33	11	10
Ddx5	Probable ATP-dependent RNA helicase DDX5	Q8BTS0;Q61656;S4R1I6;B1ARB9;B1ARC0;S4R1E3	Q8BTS0;Q61656;S4R1I6	41;41;31;10;9;5	40;40;30;10;9;5	31;31;22;9;9;5	tr|Q8BTS0|Q8BTS0_MOUSE Probable ATP-dependent RNA helicase DDX5 OS=Mus musculus OX=10090 GN=Ddx5 PE=1 SV=1;sp|Q61656|DDX5_MOUSE Probable ATP-dependent RNA helicase DDX5 OS=Mus musculus OX=10090 GN=Ddx5 PE=1 SV=2;tr|S4R1I6|S4R1I6_MOUSE RNA helicase OS=Mus m	6	41	40	31	25	31	26	30	38	24	30	25	29	37	17	21	17	21	28	54	52.2	41.6	69.265	615	615;614;406;182;167;71	306		1	1	2	7	7	9	15	49	17	14	10	5	1
Ddx58	Probable ATP-dependent RNA helicase DDX58	Q6Q899;Q6Q899-2;A2AP29;Q6Q899-3;Q6Q899-4	Q6Q899;Q6Q899-2;A2AP29	13;10;8;3;2	13;10;8;3;2	13;10;8;3;2	sp|Q6Q899|RIGI_MOUSE Antiviral innate immune response receptor RIG-I OS=Mus musculus OX=10090 GN=Rigi PE=1 SV=2;sp|Q6Q899-2|RIGI_MOUSE Isoform 2 of Antiviral innate immune response receptor RIG-I OS=Mus musculus OX=10090 GN=Rigi;tr|A2AP29|A2AP29_MOUSE DEAD	5	13	13	13	3	2	1	4	11	3	2	1	4	11	3	2	1	4	11	14.8	14.8	14.8	105.97	926	926;472;707;410;227	220									2	4	14	10	2
Ddx6	Probable ATP-dependent RNA helicase DDX6	P54823	P54823	10	10	10	sp|P54823|DDX6_MOUSE Probable ATP-dependent RNA helicase DDX6 OS=Mus musculus OX=10090 GN=Ddx6 PE=1 SV=1	1	10	10	10	6	5	6	6	5	6	5	6	6	5	6	5	6	6	5	27.5	27.5	27.5	54.191	483	483	316					1	1	1	7
Decr1	2,4-dienoyl-CoA reductase, mitochondrial	Q9CQ62	Q9CQ62	6	6	6	sp|Q9CQ62|DECR_MOUSE 2,4-dienoyl-CoA reductase [(3E)-enoyl-CoA-producing], mitochondrial OS=Mus musculus OX=10090 GN=Decr1 PE=1 SV=1	1	6	6	6	1	0	1	5	5	1	0	1	5	5	1	0	1	5	5	21.5	21.5	21.5	36.213	335	335	258					5	1
Dek	Protein DEK	E9Q8Y1;D3YVJ6;Q7TNV0	E9Q8Y1;D3YVJ6;Q7TNV0	1;1;1	1;1;1	1;1;1	tr|E9Q8Y1|E9Q8Y1_MOUSE DEK proto-oncogene (DNA binding) (Fragment) OS=Mus musculus OX=10090 GN=Dek PE=1 SV=1;tr|D3YVJ6|D3YVJ6_MOUSE DEK proto-oncogene (DNA binding) (Fragment) OS=Mus musculus OX=10090 GN=Dek PE=1 SV=1;sp|Q7TNV0|DEK_MOUSE Protein DEK OS=Mus	3	1	1	1	0	0	0	1	1	0	0	0	1	1	0	0	0	1	1	5	5	5	23.048	202	202;258;380	225			1	1	1
Dennd3	DENN domain-containing protein 3	A2RT67;G3UYA1;F6SUD2	A2RT67;G3UYA1	14;13;3	14;13;3	14;13;3	sp|A2RT67|DEND3_MOUSE DENN domain-containing protein 3 OS=Mus musculus OX=10090 GN=Dennd3 PE=1 SV=2;tr|G3UYA1|G3UYA1_MOUSE DENN/MADD domain containing 3 OS=Mus musculus OX=10090 GN=Dennd3 PE=1 SV=1	3	14	14	14	0	3	4	6	13	0	3	4	6	13	0	3	4	6	13	12.7	12.7	12.7	143.89	1274	1274;1139;134	249											2	13	1	2
Dennd4b	DENN domain-containing protein 4B	F6RXE7;A0A0R4J172;Q3U1Y4-2;Q3U1Y4-3;Q3U1Y4	F6RXE7;A0A0R4J172;Q3U1Y4-2;Q3U1Y4-3;Q3U1Y4	2;2;2;2;2	2;2;2;2;2	2;2;2;2;2	tr|F6RXE7|F6RXE7_MOUSE DENN/MADD domain containing 4B (Fragment) OS=Mus musculus OX=10090 GN=Dennd4b PE=1 SV=1;tr|A0A0R4J172|A0A0R4J172_MOUSE DENN/MADD domain containing 4B OS=Mus musculus OX=10090 GN=Dennd4b PE=1 SV=1;sp|Q3U1Y4-2|DEN4B_MOUSE Isoform 2 of	5	2	2	2	0	0	0	0	2	0	0	0	0	2	0	0	0	0	2	8.3	8.3	8.3	27.998	264	264;1510;1213;1384;1499	113													2
Denr	Density-regulated protein	E9Q0G1;Q9CQJ6	E9Q0G1;Q9CQJ6	4;4	4;4	4;4	tr|E9Q0G1|E9Q0G1_MOUSE Density-regulated protein (Fragment) OS=Mus musculus OX=10090 GN=Denr PE=1 SV=8;sp|Q9CQJ6|DENR_MOUSE Density-regulated protein OS=Mus musculus OX=10090 GN=Denr PE=1 SV=1	2	4	4	4	0	1	1	4	1	0	1	1	4	1	0	1	1	4	1	29.1	29.1	29.1	20.396	182	182;198	334			1	1	1
Deptor	DEP domain-containing mTOR-interacting protein	B2ZRS5;Q570Y9-3;Q570Y9	B2ZRS5;Q570Y9-3;Q570Y9	1;1;1	1;1;1	1;1;1	tr|B2ZRS5|B2ZRS5_MOUSE DEP domain containing MTOR-interacting protein OS=Mus musculus OX=10090 GN=Deptor PE=1 SV=1;sp|Q570Y9-3|DPTOR_MOUSE Isoform 3 of DEP domain-containing mTOR-interacting protein OS=Mus musculus OX=10090 GN=Deptor;sp|Q570Y9|DPTOR_MOUSE	3	1	1	1	0	0	0	0	1	0	0	0	0	1	0	0	0	0	1	3	3	3	45.05	401	401;401;409	107							1
Dgcr8	Microprocessor complex subunit DGCR8	Q9EQM6	Q9EQM6	1	1	1	sp|Q9EQM6|DGCR8_MOUSE Microprocessor complex subunit DGCR8 OS=Mus musculus OX=10090 GN=Dgcr8 PE=1 SV=2	1	1	1	1	0	0	0	0	1	0	0	0	0	1	0	0	0	0	1	1.6	1.6	1.6	86.32	773	773	110										1
Dhfr	Dihydrofolate reductase	P00375	P00375	1	1	1	sp|P00375|DYR_MOUSE Dihydrofolate reductase OS=Mus musculus OX=10090 GN=Dhfr PE=1 SV=3	1	1	1	1	0	1	0	0	1	0	1	0	0	1	0	1	0	0	1	5.3	5.3	5.3	21.606	187	187	303			1
Dhrs1	Dehydrogenase/reductase SDR family member 1	Q99L04	Q99L04	11	11	11	sp|Q99L04|DHRS1_MOUSE Dehydrogenase/reductase SDR family member 1 OS=Mus musculus OX=10090 GN=Dhrs1 PE=1 SV=1	1	11	11	11	3	3	4	10	11	3	3	4	10	11	3	3	4	10	11	32.9	32.9	32.9	34.005	313	313	251					13	2	1
Dhrs7b	Dehydrogenase/reductase SDR family member 7B	Z4YKT6;Q99J47-2;Q99J47	Z4YKT6;Q99J47-2;Q99J47	2;2;2	2;2;2	2;2;2	tr|Z4YKT6|Z4YKT6_MOUSE Dehydrogenase/reductase (SDR family) member 7B OS=Mus musculus OX=10090 GN=Dhrs7b PE=1 SV=1;sp|Q99J47-2|DRS7B_MOUSE Isoform 2 of Dehydrogenase/reductase SDR family member 7B OS=Mus musculus OX=10090 GN=Dhrs7b;sp|Q99J47|DRS7B_MOUSE De	3	2	2	2	0	0	0	0	2	0	0	0	0	2	0	0	0	0	2	6.8	6.8	6.8	33.225	308	308;314;323	105					2
Dhx15	Pre-mRNA-splicing factor ATP-dependent RNA helicase DHX15	O35286;Q497W9;A0A0G2JG10;A0A0G2JGQ5;Q05BH3;G3X8X0	O35286;Q497W9;A0A0G2JG10	23;22;19;6;1;1	23;22;19;6;1;1	22;21;18;6;0;0	sp|O35286|DHX15_MOUSE ATP-dependent RNA helicase DHX15 OS=Mus musculus OX=10090 GN=Dhx15 PE=1 SV=2;tr|Q497W9|Q497W9_MOUSE RNA helicase OS=Mus musculus OX=10090 GN=Dhx15 PE=1 SV=1;tr|A0A0G2JG10|A0A0G2JG10_MOUSE RNA helicase OS=Mus musculus OX=10090 GN=Dhx15	6	23	23	22	8	5	17	16	17	8	5	17	16	17	8	5	17	16	16	30.1	30.1	28.9	91.006	795	795;703;608;186;741;1044	260									2	20	18	1
Dhx30	Putative ATP-dependent RNA helicase DHX30	A0A0G2JGL8;Q99PU8-2;Q99PU8;Q99PU8-3;A0A0G2JE53;A0A0G2JGY7;A0A0G2JEY7;A0A0G2JGD9;A0A0G2JGL1	A0A0G2JGL8;Q99PU8-2;Q99PU8;Q99PU8-3	20;20;20;20;4;2;1;1;1	20;20;20;20;4;2;1;1;1	20;20;20;20;4;2;1;1;1	tr|A0A0G2JGL8|A0A0G2JGL8_MOUSE RNA helicase OS=Mus musculus OX=10090 GN=Dhx30 PE=1 SV=1;sp|Q99PU8-2|DHX30_MOUSE Isoform 2 of ATP-dependent RNA helicase DHX30 OS=Mus musculus OX=10090 GN=Dhx30;sp|Q99PU8|DHX30_MOUSE ATP-dependent RNA helicase DHX30 OS=Mus mu	9	20	20	20	5	7	1	18	17	5	7	1	18	17	5	7	1	18	17	18.9	18.9	18.9	133.03	1186	1186;1194;1217;1223;175;134;98;101;239	313										1	3	17
Dhx35		Q8K1G9;A2ACQ1	Q8K1G9;A2ACQ1	2;2	2;2	2;2	tr|Q8K1G9|Q8K1G9_MOUSE RNA helicase OS=Mus musculus OX=10090 GN=Dhx35 PE=1 SV=1;tr|A2ACQ1|A2ACQ1_MOUSE RNA helicase OS=Mus musculus OX=10090 GN=Dhx35 PE=1 SV=1	2	2	2	2	0	0	1	0	2	0	0	1	0	2	0	0	1	0	2	2.8	2.8	2.8	75.876	679	679;703	143										2
Dhx58	Probable ATP-dependent RNA helicase DHX58	Q99J87	Q99J87	3	3	3	sp|Q99J87|DHX58_MOUSE ATP-dependent RNA helicase DHX58 OS=Mus musculus OX=10090 GN=Dhx58 PE=1 SV=2	1	3	3	3	0	1	1	0	2	0	1	1	0	2	0	1	1	0	2	5.6	5.6	5.6	76.708	678	678	235										2
Dhx8	ATP-dependent RNA helicase DHX8	A2A4N9;A2A4P0	A2A4N9;A2A4P0	5;5	4;4	4;4	tr|A2A4N9|A2A4N9_MOUSE RNA helicase (Fragment) OS=Mus musculus OX=10090 GN=Dhx8 PE=1 SV=8;sp|A2A4P0|DHX8_MOUSE ATP-dependent RNA helicase DHX8 OS=Mus musculus OX=10090 GN=Dhx8 PE=2 SV=1	2	5	4	4	1	1	0	1	3	1	1	0	1	2	1	1	0	1	2	4.3	3.6	3.6	134.36	1174	1174;1244	312												2
Dhx9	ATP-dependent RNA helicase A	E9QNN1;A0A087WPL5;O70133-2;O70133;O70133-3;Q3UR42;A0A0R4J2C3;A0A087WRT3	E9QNN1;A0A087WPL5;O70133-2;O70133;O70133-3;Q3UR42	46;45;45;44;34;33;16;3	46;45;45;44;34;33;16;3	46;45;45;44;34;33;16;3	tr|E9QNN1|E9QNN1_MOUSE RNA helicase OS=Mus musculus OX=10090 GN=Dhx9 PE=1 SV=1;tr|A0A087WPL5|A0A087WPL5_MOUSE RNA helicase OS=Mus musculus OX=10090 GN=Dhx9 PE=1 SV=1;sp|O70133-2|DHX9_MOUSE Isoform 2 of ATP-dependent RNA helicase A OS=Mus musculus OX=10090	8	46	46	46	32	26	29	36	33	32	26	29	36	33	32	26	29	36	33	33.8	33.8	33.8	149.69	1384	1384;1383;1381;1380;1164;735;459;47	316									3	6	16	40	10	2
Diap1;Diaph1	Protein diaphanous homolog 1	E9PXV7;E9PV41;O08808;F6XC54;D3Z074	E9PXV7;E9PV41;O08808;F6XC54;D3Z074	3;3;3;2;2	3;3;3;2;2	3;3;3;2;2	tr|E9PXV7|E9PXV7_MOUSE Diaphanous related formin 1 OS=Mus musculus OX=10090 GN=Diaph1 PE=1 SV=1;tr|E9PV41|E9PV41_MOUSE Diaphanous related formin 1 OS=Mus musculus OX=10090 GN=Diaph1 PE=1 SV=1;sp|O08808|DIAP1_MOUSE Protein diaphanous homolog 1 OS=Mus muscul	5	3	3	3	0	0	0	0	3	0	0	0	0	3	0	0	0	0	3	3	3	3	139.33	1255	1255;1264;1255;1220;1220	112											1	3
Diap2;Diaph2	Protein diaphanous homolog 2	Q6W4W7;E9Q4U7;O70566	Q6W4W7;E9Q4U7;O70566	5;5;5	5;5;5	5;5;5	tr|Q6W4W7|Q6W4W7_MOUSE DIA3 OS=Mus musculus OX=10090 GN=Diaph2 PE=1 SV=1;tr|E9Q4U7|E9Q4U7_MOUSE Diaphanous related formin 2 OS=Mus musculus OX=10090 GN=Diaph2 PE=1 SV=1;sp|O70566|DIAP2_MOUSE Protein diaphanous homolog 2 OS=Mus musculus OX=10090 GN=Diaph2 P	3	5	5	5	1	1	0	4	1	1	1	0	4	1	1	1	0	4	1	5.7	5.7	5.7	125.38	1102	1102;1102;1098	374								1
Dip2a	Disco-interacting protein 2 homolog A	F8WI56;D3Z7D3;Q8BWT5;A0A1Y7VMZ0;B7ZMZ7;B2RQ71;E9PWR4	F8WI56;D3Z7D3;Q8BWT5	9;9;9;1;1;1;1	9;9;9;1;1;1;1	8;8;8;1;1;1;1	tr|F8WI56|F8WI56_MOUSE Disco interacting protein 2 homolog A OS=Mus musculus OX=10090 GN=Dip2a PE=1 SV=1;tr|D3Z7D3|D3Z7D3_MOUSE Disco interacting protein 2 homolog A OS=Mus musculus OX=10090 GN=Dip2a PE=1 SV=1;sp|Q8BWT5|DIP2A_MOUSE Disco-interacting protei	7	9	9	8	0	1	1	1	9	0	1	1	1	9	0	1	1	1	8	6.9	6.9	6.3	169.52	1562	1562;1572;1523;660;1527;1556;1557	179												9
Dip2b	Disco-interacting protein 2 homolog B	Q3UH60;B2RQC7;Q3UH60-2	Q3UH60;B2RQC7;Q3UH60-2	6;5;5	5;4;4	5;4;4	sp|Q3UH60|DIP2B_MOUSE Disco-interacting protein 2 homolog B OS=Mus musculus OX=10090 GN=Dip2b PE=1 SV=1;tr|B2RQC7|B2RQC7_MOUSE DIP2 disco-interacting protein 2 homolog B (Drosophila) OS=Mus musculus OX=10090 GN=Dip2b PE=1 SV=1;sp|Q3UH60-2|DIP2B_MOUSE Isofo	3	6	5	5	1	2	0	5	2	1	2	0	5	1	1	2	0	5	1	4.2	3.6	3.6	171.12	1574	1574;1340;1341	402												1
Dis3	Exosome complex exonuclease RRP44	Q9CSH3;A0A2I3BR78	Q9CSH3;A0A2I3BR78	5;3	5;3	5;3	sp|Q9CSH3|RRP44_MOUSE Exosome complex exonuclease RRP44 OS=Mus musculus OX=10090 GN=Dis3 PE=1 SV=4;tr|A0A2I3BR78|A0A2I3BR78_MOUSE DIS3 homolog, exosome endoribonuclease and 3-5 exoribonuclease OS=Mus musculus OX=10090 GN=Dis3 PE=1 SV=1	2	5	5	5	0	0	0	0	5	0	0	0	0	5	0	0	0	0	5	5.9	5.9	5.9	108.84	958	958;566	111											5	3
Disp2	Protein dispatched homolog 2	Q8CIP5	Q8CIP5	1	1	1	sp|Q8CIP5|DISP2_MOUSE Protein dispatched homolog 2 OS=Mus musculus OX=10090 GN=Disp2 PE=1 SV=1	1	1	1	1	0	1	1	0	0	0	1	1	0	0	0	1	1	0	0	1	1	1	147.94	1345	1345	362
Dlat	Dihydrolipoyllysine-residue acetyltransferase component of pyruvate dehydrogenase complex, mitochondrial	Q8BMF4	Q8BMF4	4	4	4	sp|Q8BMF4|ODP2_MOUSE Dihydrolipoyllysine-residue acetyltransferase component of pyruvate dehydrogenase complex, mitochondrial OS=Mus musculus OX=10090 GN=Dlat PE=1 SV=2	1	4	4	4	2	2	0	3	2	2	2	0	3	2	2	2	0	3	2	9	9	9	67.941	642	642	373									2
Dld	Dihydrolipoyl dehydrogenase, mitochondrial	O08749	O08749	23	23	23	sp|O08749|DLDH_MOUSE Dihydrolipoyl dehydrogenase, mitochondrial OS=Mus musculus OX=10090 GN=Dld PE=1 SV=2	1	23	23	23	14	16	10	17	16	14	16	10	17	16	14	16	10	17	16	47.7	47.7	47.7	54.272	509	509	324					1	3	4	22	7
Dlg1	Disks large homolog 1	D3Z3B8;H7BWY4;E9Q9H0;Q811D0-2;Q811D0;Q811D0-3;F6UDT8;S4R2T8;D3YWU0;D3YUZ8;E9Q2L2;A0A571BEK3;A0A571BEZ4;A0A338P6J0;Q91XM9-3;Q91XM9-6;Q91XM9-8;Q91XM9;Q91XM9-2;Q91XM9-4;Q91XM9-7	D3Z3B8;H7BWY4;E9Q9H0;Q811D0-2;Q811D0;Q811D0-3;F6UDT8;S4R2T8	6;6;6;6;6;6;4;3;1;1;1;1;1;1;1;1;1;1;1;1;1	6;6;6;6;6;6;4;3;1;1;1;1;1;1;1;1;1;1;1;1;1	6;6;6;6;6;6;4;3;1;1;1;1;1;1;1;1;1;1;1;1;1	tr|D3Z3B8|D3Z3B8_MOUSE Discs large MAGUK scaffold protein 1 OS=Mus musculus OX=10090 GN=Dlg1 PE=1 SV=1;tr|H7BWY4|H7BWY4_MOUSE Discs large MAGUK scaffold protein 1 OS=Mus musculus OX=10090 GN=Dlg1 PE=1 SV=1;tr|E9Q9H0|E9Q9H0_MOUSE Discs large MAGUK scaffold	21	6	6	6	1	1	2	5	0	1	1	2	5	0	1	1	2	5	0	8.6	8.6	8.6	91.622	834	834;872;912;893;905;927;358;558;481;755;870;901;919;994;791;810;852;852;859;887;976	373
Dll1	Delta-like protein 1	Q61483	Q61483	2	2	2	sp|Q61483|DLL1_MOUSE Delta-like protein 1 OS=Mus musculus OX=10090 GN=Dll1 PE=1 SV=2	1	2	2	2	2	0	1	1	0	2	0	1	1	0	2	0	1	1	0	2.9	2.9	2.9	78.449	722	722	327
Dlst	Dihydrolipoyllysine-residue succinyltransferase component of 2-oxoglutarate dehydrogenase complex, mitochondrial	Q9D2G2;Q9D2G2-2	Q9D2G2;Q9D2G2-2	4;3	4;3	4;3	sp|Q9D2G2|ODO2_MOUSE Dihydrolipoyllysine-residue succinyltransferase component of 2-oxoglutarate dehydrogenase complex, mitochondrial OS=Mus musculus OX=10090 GN=Dlst PE=1 SV=1;sp|Q9D2G2-2|ODO2_MOUSE Isoform 2 of Dihydrolipoyllysine-residue succinyltransfe	2	4	4	4	4	3	1	4	3	4	3	1	4	3	4	3	1	4	3	8.4	8.4	8.4	48.994	454	454;201	317					1	1	4	3	1	1	1	1	1
Dnaja1	DnaJ homolog subfamily A member 1	P63037;B1AXY0;B1AXY1;B1AXX9	P63037;B1AXY0;B1AXY1	8;5;5;2	8;5;5;2	8;5;5;2	sp|P63037|DNJA1_MOUSE DnaJ homolog subfamily A member 1 OS=Mus musculus OX=10090 GN=Dnaja1 PE=1 SV=1;tr|B1AXY0|B1AXY0_MOUSE DnaJ heat shock protein family (Hsp40) member A1 (Fragment) OS=Mus musculus OX=10090 GN=Dnaja1 PE=1 SV=1;tr|B1AXY1|B1AXY1_MOUSE DnaJ	4	8	8	8	4	3	3	5	8	4	3	3	5	8	4	3	3	5	8	21.4	21.4	21.4	44.868	397	397;208;278;128	259						1	9
Dnaja2	DnaJ homolog subfamily A member 2	Q9QYJ0	Q9QYJ0	4	4	4	sp|Q9QYJ0|DNJA2_MOUSE DnaJ homolog subfamily A member 2 OS=Mus musculus OX=10090 GN=Dnaja2 PE=1 SV=1	1	4	4	4	1	2	1	2	4	1	2	1	2	4	1	2	1	2	4	10	10	10	45.745	412	412	298							4
Dnaja3	DnaJ homolog subfamily A member 3, mitochondrial	Q99M87;Q99M87-3;Q99M87-2	Q99M87;Q99M87-3;Q99M87-2	8;7;7	8;7;7	8;7;7	sp|Q99M87|DNJA3_MOUSE DnaJ homolog subfamily A member 3, mitochondrial OS=Mus musculus OX=10090 GN=Dnaja3 PE=1 SV=1;sp|Q99M87-3|DNJA3_MOUSE Isoform 3 of DnaJ homolog subfamily A member 3, mitochondrial OS=Mus musculus OX=10090 GN=Dnaja3;sp|Q99M87-2|DNJA3_M	3	8	8	8	2	5	2	7	4	2	5	2	7	4	2	5	2	7	4	17.5	17.5	17.5	52.443	480	480;429;453	325			1	1	3	5	5
Dnajb11	DnaJ homolog subfamily B member 11	Q99KV1;A0A338P778	Q99KV1	11;3	11;3	11;3	sp|Q99KV1|DJB11_MOUSE DnaJ homolog subfamily B member 11 OS=Mus musculus OX=10090 GN=Dnajb11 PE=1 SV=1	2	11	11	11	2	7	2	10	5	2	7	2	10	5	2	7	2	10	5	33	33	33	40.555	358	358;127	357						6	1	1	1
Dnajc10	DnaJ homolog subfamily C member 10	Q9DC23	Q9DC23	23	23	23	sp|Q9DC23|DJC10_MOUSE DnaJ homolog subfamily C member 10 OS=Mus musculus OX=10090 GN=Dnajc10 PE=1 SV=2	1	23	23	23	8	7	11	21	15	8	7	11	21	15	8	7	11	21	15	26.5	26.5	26.5	90.582	793	793	308								1	4	17	12	9	2
Dnajc11	DnaJ homolog subfamily C member 11	Q5U458;A2A8D1;E9Q8B3	Q5U458;A2A8D1;E9Q8B3	2;1;1	2;1;1	2;1;1	sp|Q5U458|DJC11_MOUSE DnaJ homolog subfamily C member 11 OS=Mus musculus OX=10090 GN=Dnajc11 PE=1 SV=2;tr|A2A8D1|A2A8D1_MOUSE DnaJ heat shock protein family (Hsp40) member C11 (Fragment) OS=Mus musculus OX=10090 GN=Dnajc11 PE=1 SV=1;tr|E9Q8B3|E9Q8B3_MOUSE	3	2	2	2	0	2	0	0	0	0	2	0	0	0	0	2	0	0	0	4.8	4.8	4.8	63.232	559	559;127;402	509
Dnajc13		G3X922;D4AFX7;A0A1L1STR9;A0A087WRC9;A0A087WS25	G3X922;D4AFX7	32;32;2;2;1	32;32;2;2;1	32;32;2;2;1	tr|G3X922|G3X922_MOUSE DnaJ heat shock protein family (Hsp40) member C13 OS=Mus musculus OX=10090 GN=Dnajc13 PE=1 SV=1;tr|D4AFX7|D4AFX7_MOUSE DnaJ heat shock protein family (Hsp40) member C13 OS=Mus musculus OX=10090 GN=Dnajc13 PE=1 SV=1	5	32	32	32	5	17	11	22	19	5	17	11	22	19	5	17	11	22	19	16.9	16.9	16.9	254.44	2243	2243;2248;96;174;184	332												2	22	4
Dnajc2	DnaJ homolog subfamily C member 2;DnaJ homolog subfamily C member 2, N-terminally processed	E9Q9H2;P54103;E9Q9H3;Q3TRX6	E9Q9H2;P54103;E9Q9H3	4;4;3;1	4;4;3;1	4;4;3;1	tr|E9Q9H2|E9Q9H2_MOUSE DnaJ homolog subfamily C member 2 OS=Mus musculus OX=10090 GN=Dnajc2 PE=1 SV=1;sp|P54103|DNJC2_MOUSE DnaJ homolog subfamily C member 2 OS=Mus musculus OX=10090 GN=Dnajc2 PE=1 SV=2;tr|E9Q9H3|E9Q9H3_MOUSE DnaJ homolog subfamily C membe	4	4	4	4	1	0	0	0	3	1	0	0	0	3	1	0	0	0	3	8.4	8.4	8.4	63.44	547	547;621;619;191	160										3
Dnajc3	DnaJ homolog subfamily C member 3	Q91YW3	Q91YW3	5	5	5	sp|Q91YW3|DNJC3_MOUSE DnaJ homolog subfamily C member 3 OS=Mus musculus OX=10090 GN=Dnajc3 PE=1 SV=1	1	5	5	5	1	4	3	4	1	1	4	3	4	1	1	4	3	4	1	13.3	13.3	13.3	57.463	504	504	365								1
Dnajc7	DnaJ homolog subfamily C member 7	A2A5E1;A0A6I8MX00;A0A6I8MWX8;Q9QYI3;A0A6I8MWZ1;F7BTP8;A0A6I8MWZ9;A0A6I8MWY7;A0A6I8MWZ5;A0A6I8MWW2;A0A6I8MX31	A2A5E1;A0A6I8MX00;A0A6I8MWX8;Q9QYI3;A0A6I8MWZ1;F7BTP8;A0A6I8MWZ9;A0A6I8MWY7	8;8;8;8;7;6;6;6;3;3;3	8;8;8;8;7;6;6;6;3;3;3	8;8;8;8;7;6;6;6;3;3;3	tr|A2A5E1|A2A5E1_MOUSE DnaJ heat shock protein family (Hsp40) member C7 OS=Mus musculus OX=10090 GN=Dnajc7 PE=1 SV=2;tr|A0A6I8MX00|A0A6I8MX00_MOUSE DnaJ heat shock protein family (Hsp40) member C7 OS=Mus musculus OX=10090 GN=Dnajc7 PE=1 SV=1;tr|A0A6I8MWX8|	11	8	8	8	0	8	4	5	2	0	8	4	5	2	0	8	4	5	2	20.1	20.1	20.1	55.058	478	478;484;579;494;438;268;315;347;115;156;159	365								2	1
Dnm1l	Dynamin-1-like protein	E9PUD2;Q8K1M6-3;Q8K1M6-2;Q8K1M6;A0A2U3TZ67;Q8K1M6-4;Q8K1M6-5	E9PUD2;Q8K1M6-3;Q8K1M6-2;Q8K1M6;A0A2U3TZ67;Q8K1M6-4	10;10;10;10;8;8;3	10;10;10;10;8;8;3	10;10;10;10;8;8;3	tr|E9PUD2|E9PUD2_MOUSE Dynamin 1-like OS=Mus musculus OX=10090 GN=Dnm1l PE=1 SV=1;sp|Q8K1M6-3|DNM1L_MOUSE Isoform 3 of Dynamin-1-like protein OS=Mus musculus OX=10090 GN=Dnm1l;sp|Q8K1M6-2|DNM1L_MOUSE Isoform 2 of Dynamin-1-like protein OS=Mus musculus OX=1	7	10	10	10	5	2	4	9	5	5	2	4	9	5	5	2	4	9	5	17	17	17	79.532	712	712;699;716;742;587;612;221	303										5	1
Dnm2	Dynamin-2	Q3T9X3;Q3TCR7;G3X9G4;P39054;F8WIV5;P39054-2;G3UZZ3;G3UXX2;A0A0J9YUE9;A0A0J9YUN4;P39053-5;P39053-3;P39053-6;P39053-4;P39053;G3UY64;D6RH60;F6W8Z8	Q3T9X3;Q3TCR7;G3X9G4;P39054;F8WIV5;P39054-2;G3UZZ3	19;19;19;19;18;18;16;6;4;4;4;4;4;4;4;2;1;1	19;19;19;19;18;18;16;6;4;4;4;4;4;4;4;2;1;1	16;16;16;16;15;15;14;5;3;3;3;3;3;3;3;1;0;1	tr|Q3T9X3|Q3T9X3_MOUSE dynamin GTPase OS=Mus musculus OX=10090 GN=Dnm2 PE=1 SV=1;tr|Q3TCR7|Q3TCR7_MOUSE dynamin GTPase OS=Mus musculus OX=10090 GN=Dnm2 PE=1 SV=1;tr|G3X9G4|G3X9G4_MOUSE dynamin GTPase OS=Mus musculus OX=10090 GN=Dnm2 PE=1 SV=1;sp|P39054|DYN	18	19	19	16	10	4	7	12	15	10	4	7	12	15	8	4	7	11	13	22.2	22.2	19	97.194	860	860;869;870;870;870;866;807;248;835;864;851;851;864;864;867;69;59;283	286								1	2	7	17	3
Dnm3	Dynamin-3	E9QLL2;Q8BZ98-2;Q8BZ98;F2Z460;E0CXZ8	E9QLL2;Q8BZ98-2;Q8BZ98	7;7;7;2;2	4;4;4;1;1	4;4;4;1;1	tr|E9QLL2|E9QLL2_MOUSE dynamin GTPase OS=Mus musculus OX=10090 GN=Dnm3 PE=1 SV=1;sp|Q8BZ98-2|DYN3_MOUSE Isoform 2 of Dynamin-3 OS=Mus musculus OX=10090 GN=Dnm3;sp|Q8BZ98|DYN3_MOUSE Dynamin-3 OS=Mus musculus OX=10090 GN=Dnm3 PE=1 SV=1	5	7	4	4	3	0	0	5	3	1	0	0	4	1	1	0	0	4	1	8.7	5.4	5.4	97.272	863	863;859;863;319;319	331											2
Dnpep	Aspartyl aminopeptidase	Q3TVK3;Q9Z2W0;Q8BPW9;A0A087WSU0;A0A087WNX3;A0A087WSD3;A0A087WRC1;A0A087WS31;A0A087WSE6	Q3TVK3;Q9Z2W0;Q8BPW9	4;4;3;1;1;1;1;1;1	4;4;3;1;1;1;1;1;1	4;4;3;1;1;1;1;1;1	tr|Q3TVK3|Q3TVK3_MOUSE Aspartyl aminopeptidase OS=Mus musculus OX=10090 GN=Dnpep PE=1 SV=1;sp|Q9Z2W0|DNPEP_MOUSE Aspartyl aminopeptidase OS=Mus musculus OX=10090 GN=Dnpep PE=1 SV=2;tr|Q8BPW9|Q8BPW9_MOUSE Aspartyl aminopeptidase OS=Mus musculus OX=10090 GN=	9	4	4	4	0	1	0	1	3	0	1	0	1	3	0	1	0	1	3	9.3	9.3	9.3	52.466	475	475;473;470;56;85;92;210;222;271	291								3
Dock1	Dedicator of cytokinesis protein 1	Q8BUR4;Q8BUR4-2;A0A1B0GSI1;B2RY04	Q8BUR4;Q8BUR4-2	13;12;6;1	13;12;6;1	13;12;6;1	sp|Q8BUR4|DOCK1_MOUSE Dedicator of cytokinesis protein 1 OS=Mus musculus OX=10090 GN=Dock1 PE=1 SV=3;sp|Q8BUR4-2|DOCK1_MOUSE Isoform 2 of Dedicator of cytokinesis protein 1 OS=Mus musculus OX=10090 GN=Dock1	4	13	13	13	4	5	2	12	6	4	5	2	12	6	4	5	2	12	6	8.4	8.4	8.4	215.08	1865	1865;1572;713;1868	343												3	6	4
Dock4	Dedicator of cytokinesis protein 4	P59764;A0A1Y7VLY2;P59764-2;F8VPQ1;Q8CIQ7;F6YXW9	P59764;A0A1Y7VLY2;P59764-2	23;21;21;3;3;1	23;21;21;3;3;1	23;21;21;3;3;1	sp|P59764|DOCK4_MOUSE Dedicator of cytokinesis protein 4 OS=Mus musculus OX=10090 GN=Dock4 PE=1 SV=1;tr|A0A1Y7VLY2|A0A1Y7VLY2_MOUSE Dedicator of cytokinesis 4 OS=Mus musculus OX=10090 GN=Dock4 PE=1 SV=1;sp|P59764-2|DOCK4_MOUSE Isoform 2 of Dedicator of cyt	6	23	23	23	5	12	13	15	18	5	12	13	15	18	5	12	13	15	18	13.5	13.5	13.5	226.55	1978	1978;1940;1936;2030;2027;241	307											1	4	19	7
Dock6	Dedicator of cytokinesis protein 6	A0A1L1SQR4;Q8VDR9;Q8VDR9-2;A0A1L1ST98;Q8VDR9-3;A0A1L1STJ1	A0A1L1SQR4;Q8VDR9;Q8VDR9-2	34;34;17;6;6;5	34;34;17;6;6;5	29;29;14;5;5;5	tr|A0A1L1SQR4|A0A1L1SQR4_MOUSE Dedicator of cytokinesis 6 OS=Mus musculus OX=10090 GN=Dock6 PE=1 SV=1;sp|Q8VDR9|DOCK6_MOUSE Dedicator of cytokinesis protein 6 OS=Mus musculus OX=10090 GN=Dock6 PE=1 SV=4;sp|Q8VDR9-2|DOCK6_MOUSE Isoform 2 of Dedicator of cyt	6	34	34	29	14	16	24	30	26	14	16	24	30	26	13	14	22	25	25	19.6	19.6	17.7	236.56	2111	2111;2080;1027;577;244;477	304										1	3	10	28	18
Dock7	Dedicator of cytokinesis protein 7	A0A0U1RNK7;E9PX48;A2A9M5;A2A9M4;Q8R1A4-2;Q8R1A4;A2AW79;F6ZJ55;A0A0U1RNY4	A0A0U1RNK7;E9PX48;A2A9M5;A2A9M4;Q8R1A4-2;Q8R1A4	5;5;5;5;5;5;1;1;1	1;1;1;1;1;1;1;1;1	1;1;1;1;1;1;1;1;1	tr|A0A0U1RNK7|A0A0U1RNK7_MOUSE Dedicator of cytokinesis 7 OS=Mus musculus OX=10090 GN=Dock7 PE=1 SV=1;tr|E9PX48|E9PX48_MOUSE Dedicator of cytokinesis 7 OS=Mus musculus OX=10090 GN=Dock7 PE=1 SV=2;tr|A2A9M5|A2A9M5_MOUSE Dedicator of cytokinesis 7 OS=Mus mus	9	5	1	1	2	2	3	4	1	1	0	1	0	0	1	0	1	0	0	2	0.5	0.5	238.09	2098	2098;2100;2128;2130;2128;2130;247;255;811	299
Dock8	Dedicator of cytokinesis protein 8	Q8C147;Q8C147-2	Q8C147;Q8C147-2	4;2	3;1	3;1	sp|Q8C147|DOCK8_MOUSE Dedicator of cytokinesis protein 8 OS=Mus musculus OX=10090 GN=Dock8 PE=1 SV=4;sp|Q8C147-2|DOCK8_MOUSE Isoform 2 of Dedicator of cytokinesis protein 8 OS=Mus musculus OX=10090 GN=Dock8	2	4	3	3	0	2	0	3	0	0	2	0	2	0	0	2	0	2	0	2	1.6	1.6	238.98	2100	2100;678	473
Dock9	Dedicator of cytokinesis protein 9	E9QMR2;A0A1D5RLE0;A0A5F8MPL9;A0A1D5RMM1;F8VPN7;Q8BIK4;Q8BIK4-2;Q8BIK4-3;A0A1D5RLB8;A0A571BG77;A2AF67;A2AF47	E9QMR2;A0A1D5RLE0;A0A5F8MPL9;A0A1D5RMM1;F8VPN7;Q8BIK4;Q8BIK4-2	17;15;15;15;15;15;15;4;2;1;1;1	17;15;15;15;15;15;15;4;2;1;1;1	17;15;15;15;15;15;15;4;2;1;1;1	tr|E9QMR2|E9QMR2_MOUSE Dedicator of cytokinesis 9 OS=Mus musculus OX=10090 GN=Dock9 PE=1 SV=1;tr|A0A1D5RLE0|A0A1D5RLE0_MOUSE Dedicator of cytokinesis 9 OS=Mus musculus OX=10090 GN=Dock9 PE=1 SV=1;tr|A0A5F8MPL9|A0A5F8MPL9_MOUSE Dedicator of cytokinesis 9 OS	12	17	17	17	2	7	2	13	11	2	7	2	13	11	2	7	2	13	11	9.9	9.9	9.9	234.91	2058	2058;2042;2055;2088;2113;2055;2128;689;166;133;1902;2073	333											1	3	11	3
Dpysl2	Dihydropyrimidinase-related protein 2	O08553;Q71H75	O08553	17;1	14;1	13;0	sp|O08553|DPYL2_MOUSE Dihydropyrimidinase-related protein 2 OS=Mus musculus OX=10090 GN=Dpysl2 PE=1 SV=2	2	17	14	13	14	16	11	16	14	11	13	8	13	11	10	12	7	12	10	39.9	34.4	32.2	62.277	572	572;191	335					1	1	1	1	12
Dpysl3	Dihydropyrimidinase-related protein 3	E9PWE8;Q3TT92;Q62188	E9PWE8;Q3TT92;Q62188	34;24;24	34;24;24	29;19;19	tr|E9PWE8|E9PWE8_MOUSE Dihydropyrimidinase-like 3 OS=Mus musculus OX=10090 GN=Dpysl3 PE=1 SV=1;tr|Q3TT92|Q3TT92_MOUSE Dihydropyrimidinase-like 3 OS=Mus musculus OX=10090 GN=Dpysl3 PE=1 SV=1;sp|Q62188|DPYL3_MOUSE Dihydropyrimidinase-related protein 3 OS=Mus	3	34	34	29	23	25	28	28	20	23	25	28	28	20	19	21	23	24	15	57.4	57.4	52.1	73.884	683	683;568;570	322	1	1	1	1	2	2	2	1	16	25	3	3	3	2
Drg1	Developmentally-regulated GTP-binding protein 1	P32233	P32233	5	4	4	sp|P32233|DRG1_MOUSE Developmentally-regulated GTP-binding protein 1 OS=Mus musculus OX=10090 GN=Drg1 PE=1 SV=1	1	5	4	4	0	2	0	3	3	0	1	0	3	2	0	1	0	3	2	16.9	14.4	14.4	40.512	367	367	292						3
Drg2	Developmentally-regulated GTP-binding protein 2	Q9QXB9	Q9QXB9	10	10	9	sp|Q9QXB9|DRG2_MOUSE Developmentally-regulated GTP-binding protein 2 OS=Mus musculus OX=10090 GN=Drg2 PE=1 SV=1	1	10	10	9	1	4	0	6	9	1	4	0	6	9	1	3	0	6	8	26.1	26.1	23.6	40.718	364	364	273					2	11	1
Dsg1a;Dsg1b	Desmoglein-1-alpha;Desmoglein-1-beta	Q61495;Q7TSF1;Q7TSF0	Q61495;Q7TSF1	3;3;1	3;3;1	3;3;1	sp|Q61495|DSG1A_MOUSE Desmoglein-1-alpha OS=Mus musculus OX=10090 GN=Dsg1a PE=2 SV=2;sp|Q7TSF1|DSG1B_MOUSE Desmoglein-1-beta OS=Mus musculus OX=10090 GN=Dsg1b PE=1 SV=1	3	3	3	3	3	1	1	2	3	3	1	1	2	3	3	1	1	2	3	2.5	2.5	2.5	114.6	1057	1057;1060;911	293			3	3	2	2	3	2	2	1	1	1	1
Dsp	Desmoplakin	E9Q557;E9PZW0	E9Q557;E9PZW0	81;53	81;53	81;53	sp|E9Q557|DESP_MOUSE Desmoplakin OS=Mus musculus OX=10090 GN=Dsp PE=1 SV=1;tr|E9PZW0|E9PZW0_MOUSE Desmoplakin OS=Mus musculus OX=10090 GN=Dsp PE=1 SV=1	2	81	81	81	66	16	12	61	17	66	16	12	61	17	66	16	12	61	17	25	25	25	332.91	2883	2883;2284	327	5	9	12	7	11	10	10	3	9	12	14	13	11	25		1
Dst	Dystonin	E9Q9X1;S4R1P5;Q91ZU6;Q91ZU6-3;Q91ZU6-4;A0A087WPR7;A0A087WSP0;Q91ZU6-2	E9Q9X1;S4R1P5;Q91ZU6;Q91ZU6-3;Q91ZU6-4;A0A087WPR7	3;3;3;3;3;2;1;1	3;3;3;3;3;2;1;1	3;3;3;3;3;2;1;1	tr|E9Q9X1|E9Q9X1_MOUSE Dystonin OS=Mus musculus OX=10090 GN=Dst PE=1 SV=2;tr|S4R1P5|S4R1P5_MOUSE Dystonin OS=Mus musculus OX=10090 GN=Dst PE=1 SV=1;sp|Q91ZU6|DYST_MOUSE Dystonin OS=Mus musculus OX=10090 GN=Dst PE=1 SV=2;sp|Q91ZU6-3|DYST_MOUSE Isoform 3 of	8	3	3	3	2	0	0	1	0	2	0	0	1	0	2	0	0	1	0	0.4	0.4	0.4	835.68	7406	7406;7717;7393;7400;7406;2987;5175;5379	337
Dstn	Destrin	Q9R0P5	Q9R0P5	11	9	9	sp|Q9R0P5|DEST_MOUSE Destrin OS=Mus musculus OX=10090 GN=Dstn PE=1 SV=3	1	11	9	9	7	4	8	6	9	6	3	7	5	8	6	3	7	5	8	49.7	42.4	42.4	18.521	165	165	261	2	9	8	2	1	1									2	8
Dtnb	Dystrobrevin;Dystrobrevin beta	G3UZJ3;G3UXK0;G3UY34;Q8K0N0;Q8C8Z9;G3UZ87;G3UYM7;O70585-2;O70585;G3UZ85;G3UXP7;G3UX96;G3UYN2;G3UXH9;G3UXI3;G3UYK9	G3UZJ3;G3UXK0;G3UY34;Q8K0N0;Q8C8Z9;G3UZ87;G3UYM7;O70585-2;O70585;G3UZ85;G3UXP7;G3UX96;G3UYN2;G3UXH9;G3UXI3;G3UYK9	2;2;2;2;2;2;2;2;2;1;1;1;1;1;1;1	2;2;2;2;2;2;2;2;2;1;1;1;1;1;1;1	2;2;2;2;2;2;2;2;2;1;1;1;1;1;1;1	tr|G3UZJ3|G3UZJ3_MOUSE Dystrobrevin, beta OS=Mus musculus OX=10090 GN=Dtnb PE=1 SV=1;tr|G3UXK0|G3UXK0_MOUSE Dystrobrevin OS=Mus musculus OX=10090 GN=Dtnb PE=1 SV=1;tr|G3UY34|G3UY34_MOUSE Dystrobrevin OS=Mus musculus OX=10090 GN=Dtnb PE=1 SV=1;tr|Q8K0N0|Q8K	16	2	2	2	2	0	0	0	0	2	0	0	0	0	2	0	0	0	0	4.1	4.1	4.1	63.41	559	559;566;596;602;608;609;626;615;659;63;90;123;138;149;265;490	304
Dtx3l	E3 ubiquitin-protein ligase DTX3L	Q3UIR3;Q3UIR3-2	Q3UIR3;Q3UIR3-2	8;5	8;5	8;5	sp|Q3UIR3|DTX3L_MOUSE E3 ubiquitin-protein ligase DTX3L OS=Mus musculus OX=10090 GN=Dtx3l PE=1 SV=1;sp|Q3UIR3-2|DTX3L_MOUSE Isoform 2 of E3 ubiquitin-protein ligase DTX3L OS=Mus musculus OX=10090 GN=Dtx3l	2	8	8	8	2	2	2	2	8	2	2	2	2	8	2	2	2	2	8	12.8	12.8	12.8	83.043	748	748;691	232										2	8
Dus3l	tRNA-dihydrouridine(47) synthase [NAD(P)(+)]-like	A0A0R4IZY9;Q91XI1;Q91XI1-2	A0A0R4IZY9;Q91XI1;Q91XI1-2	5;4;3	5;4;3	5;4;3	tr|A0A0R4IZY9|A0A0R4IZY9_MOUSE tRNA-dihydrouridine(47) synthase [NAD(P)(+)] OS=Mus musculus OX=10090 GN=Dus3l PE=1 SV=1;sp|Q91XI1|DUS3L_MOUSE tRNA-dihydrouridine(47) synthase [NAD(P)(+)]-like OS=Mus musculus OX=10090 GN=Dus3l PE=1 SV=1;sp|Q91XI1-2|DUS3L_MO	3	5	5	5	0	1	2	3	1	0	1	2	3	1	0	1	2	3	1	10.4	10.4	10.4	71.15	637	637;637;426	335										1
Dusp19		Q99N12	Q99N12	1	1	1	tr|Q99N12|Q99N12_MOUSE Dual specificity phosphatase 19 OS=Mus musculus OX=10090 GN=Dusp19 PE=1 SV=1	1	1	1	1	0	0	0	0	1	0	0	0	0	1	0	0	0	0	1	4.1	4.1	4.1	24.101	220	220	103			1
Dusp3	Dual specificity protein phosphatase 3	H3BKL8;B1AQF4;Q9D7X3;Q3V2Y9;H3BKD1	H3BKL8;B1AQF4;Q9D7X3	3;3;3;1;1	3;3;3;1;1	3;3;3;1;1	tr|H3BKL8|H3BKL8_MOUSE Dual specificity protein phosphatase OS=Mus musculus OX=10090 GN=Dusp3 PE=1 SV=1;tr|B1AQF4|B1AQF4_MOUSE Dual specificity protein phosphatase OS=Mus musculus OX=10090 GN=Dusp3 PE=1 SV=1;sp|Q9D7X3|DUS3_MOUSE Dual specificity protein ph	5	3	3	3	3	0	0	0	1	3	0	0	0	1	3	0	0	0	1	29	29	29	16.013	145	145;210;185;117;118	274			1
Dut		Q9CQ43	Q9CQ43	3	1	1	sp|Q9CQ43|DUT_MOUSE Deoxyuridine 5-triphosphate nucleotidohydrolase OS=Mus musculus OX=10090 GN=Dut PE=1 SV=1	1	3	1	1	2	0	2	2	3	0	0	0	0	1	0	0	0	0	1	19.8	8.6	8.6	17.384	162	162	102		1
Dut		Q9CQ43-2	Q9CQ43-2	3	3	1	sp|Q9CQ43-2|DUT_MOUSE Isoform 2 of Deoxyuridine 5-triphosphate nucleotidohydrolase OS=Mus musculus OX=10090 GN=Dut	1	3	3	1	3	1	3	2	3	3	1	3	2	3	1	1	1	0	1	14.5	14.5	5.5	21.251	200	200	250	1	3	3													3
Dync1h1	Cytoplasmic dynein 1 heavy chain 1	Q9JHU4;F6ZX84	Q9JHU4	135;8	135;8	135;8	sp|Q9JHU4|DYHC1_MOUSE Cytoplasmic dynein 1 heavy chain 1 OS=Mus musculus OX=10090 GN=Dync1h1 PE=1 SV=2	2	135	135	135	72	72	51	95	127	72	72	51	95	127	72	72	51	95	127	28.4	28.4	28.4	532.04	4644	4644;252	302						1	1		2	4	27	58	116	271
Dync1i1	Cytoplasmic dynein 1 intermediate chain 1	D3Z0M6;O88485-2;O88485;Q3TYJ3	D3Z0M6;O88485-2;O88485;Q3TYJ3	3;3;3;2	2;2;2;1	2;2;2;1	tr|D3Z0M6|D3Z0M6_MOUSE Dynein cytoplasmic 1 intermediate chain 1 OS=Mus musculus OX=10090 GN=Dync1i1 PE=1 SV=1;sp|O88485-2|DC1I1_MOUSE Isoform 1B of Cytoplasmic dynein 1 intermediate chain 1 OS=Mus musculus OX=10090 GN=Dync1i1;sp|O88485|DC1I1_MOUSE Cytopla	4	3	2	2	1	1	0	3	1	0	0	0	2	0	0	0	0	2	0	7	5.1	5.1	72.889	645	645;608;628;617	410
Dync1i2	Cytoplasmic dynein 1 intermediate chain 2	A2BFF8;Q3TPJ8;A2BFF5;A2BFF9;O88487	A2BFF8;Q3TPJ8;A2BFF5;A2BFF9;O88487	4;4;4;4;4	4;4;4;4;4	3;3;3;3;3	tr|A2BFF8|A2BFF8_MOUSE Dynein cytoplasmic 1 intermediate chain 2 OS=Mus musculus OX=10090 GN=Dync1i2 PE=1 SV=1;tr|Q3TPJ8|Q3TPJ8_MOUSE Dynein cytoplasmic 1 intermediate chain 2 OS=Mus musculus OX=10090 GN=Dync1i2 PE=1 SV=1;tr|A2BFF5|A2BFF5_MOUSE Dynein cyto	5	4	4	3	2	2	2	3	2	2	2	2	3	2	1	1	2	2	1	10.8	10.8	8.8	68.265	611	611;632;637;638;612	335										2
Dync1li1	Cytoplasmic dynein 1 light intermediate chain 1	Q8R1Q8	Q8R1Q8	8	8	8	sp|Q8R1Q8|DC1L1_MOUSE Cytoplasmic dynein 1 light intermediate chain 1 OS=Mus musculus OX=10090 GN=Dync1li1 PE=1 SV=1	1	8	8	8	3	4	6	5	7	3	4	6	5	7	3	4	6	5	7	20.8	20.8	20.8	56.614	523	523	293								8	2
Dync1li2	Cytoplasmic dynein 1 light intermediate chain 2	Q6PDL0;A0A1D5RMC1;A0A1D5RM94	Q6PDL0;A0A1D5RMC1;A0A1D5RM94	6;5;5	6;5;5	6;5;5	sp|Q6PDL0|DC1L2_MOUSE Cytoplasmic dynein 1 light intermediate chain 2 OS=Mus musculus OX=10090 GN=Dync1li2 PE=1 SV=2;tr|A0A1D5RMC1|A0A1D5RMC1_MOUSE Dynein light intermediate chain (Fragment) OS=Mus musculus OX=10090 GN=Dync1li2 PE=1 SV=1;tr|A0A1D5RM94|A0A1	3	6	6	6	3	4	4	6	4	3	4	4	6	4	3	4	4	6	4	13.6	13.6	13.6	54.218	492	492;406;470	302						1	1	4	1
Dynll1	Dynein light chain 1, cytoplasmic	P63168;Q80ZS7;Q9D0M5	P63168	3;1;1	3;1;1	3;1;1	sp|P63168|DYL1_MOUSE Dynein light chain 1, cytoplasmic OS=Mus musculus OX=10090 GN=Dynll1 PE=1 SV=1	3	3	3	3	1	0	0	2	0	1	0	0	2	0	1	0	0	2	0	51.7	51.7	51.7	10.366	89	89;89;89	368
Dysf	Dysferlin	A0A0N4SVX9;Q9ESD7-2;E9PXU9;A0A0N4SUJ2;A0A0N4SUN3;Q9ESD7-3;E9Q423;A0A0N4SV63;E9QL12;A0A0N4SWH3;A0A0N4SWG7;Q9ESD7	A0A0N4SVX9;Q9ESD7-2;E9PXU9;A0A0N4SUJ2;A0A0N4SUN3;Q9ESD7-3;E9Q423;A0A0N4SV63;E9QL12;A0A0N4SWH3;A0A0N4SWG7;Q9ESD7	39;39;38;38;38;38;37;37;36;36;36;36	39;39;38;38;38;38;37;37;36;36;36;36	38;38;37;37;37;37;36;36;35;35;35;35	tr|A0A0N4SVX9|A0A0N4SVX9_MOUSE Dysferlin OS=Mus musculus OX=10090 GN=Dysf PE=1 SV=1;sp|Q9ESD7-2|DYSF_MOUSE Isoform 2 of Dysferlin OS=Mus musculus OX=10090 GN=Dysf;tr|E9PXU9|E9PXU9_MOUSE Dysferlin OS=Mus musculus OX=10090 GN=Dysf PE=1 SV=1;tr|A0A0N4SUJ2|A0A	12	39	39	38	11	23	20	27	24	11	23	20	27	24	11	23	20	27	23	21.9	21.9	21.2	240.72	2114	2114;2100;2083;2090;2104;2069;2099;2120;2082;2103;2103;2090	333										1	5	14	27	5
Ears2	Probable glutamate--tRNA ligase, mitochondrial	Q9CXJ1	Q9CXJ1	5	5	5	sp|Q9CXJ1|SYEM_MOUSE Probable glutamate--tRNA ligase, mitochondrial OS=Mus musculus OX=10090 GN=Ears2 PE=1 SV=1	1	5	5	5	3	2	0	5	4	3	2	0	5	4	3	2	0	5	4	11.9	11.9	11.9	58.326	523	523	289							1	5
Ech1	Delta(3,5)-Delta(2,4)-dienoyl-CoA isomerase, mitochondrial	O35459;F7B227	O35459;F7B227	7;6	7;6	7;6	sp|O35459|ECH1_MOUSE Delta(3,5)-Delta(2,4)-dienoyl-CoA isomerase, mitochondrial OS=Mus musculus OX=10090 GN=Ech1 PE=1 SV=1;tr|F7B227|F7B227_MOUSE Enoyl coenzyme A hydratase 1, peroxisomal (Fragment) OS=Mus musculus OX=10090 GN=Ech1 PE=1 SV=1	2	7	7	7	1	0	0	3	7	1	0	0	3	7	1	0	0	3	7	19.9	19.9	19.9	36.118	327	327;177	241					7
Echdc1	Ethylmalonyl-CoA decarboxylase	Q9D9V3-2;Q9D9V3;E0CXS3	Q9D9V3-2;Q9D9V3	3;3;1	3;3;1	3;3;1	sp|Q9D9V3-2|ECHD1_MOUSE Isoform 2 of Ethylmalonyl-CoA decarboxylase OS=Mus musculus OX=10090 GN=Echdc1;sp|Q9D9V3|ECHD1_MOUSE Ethylmalonyl-CoA decarboxylase OS=Mus musculus OX=10090 GN=Echdc1 PE=1 SV=2	3	3	3	3	0	0	0	1	3	0	0	0	1	3	0	0	0	1	3	10	10	10	32.727	299	299;322;165	225					3
Echs1	Enoyl-CoA hydratase, mitochondrial	Q8BH95	Q8BH95	12	12	12	sp|Q8BH95|ECHM_MOUSE Enoyl-CoA hydratase, mitochondrial OS=Mus musculus OX=10090 GN=Echs1 PE=1 SV=1	1	12	12	12	4	1	3	6	11	4	1	3	6	11	4	1	3	6	11	38.6	38.6	38.6	31.474	290	290	231	1		3	18	2	1
Eci1	Enoyl-CoA delta isomerase 1, mitochondrial	P42125;A0A3Q4EC00;A0A452J8A5;A0A3Q4EC76	P42125;A0A3Q4EC00;A0A452J8A5	11;9;9;2	11;9;9;2	11;9;9;2	sp|P42125|ECI1_MOUSE Enoyl-CoA delta isomerase 1, mitochondrial OS=Mus musculus OX=10090 GN=Eci1 PE=1 SV=2;tr|A0A3Q4EC00|A0A3Q4EC00_MOUSE Enoyl-Coenzyme A delta isomerase 1 OS=Mus musculus OX=10090 GN=Eci1 PE=1 SV=1;tr|A0A452J8A5|A0A452J8A5_MOUSE Enoyl-Coe	4	11	11	11	4	3	4	5	10	4	3	4	5	10	4	3	4	5	10	34.9	34.9	34.9	32.25	289	289;248;286;128	289			3	16	4
Eci2;Eci3	Enoyl-CoA delta isomerase 2, mitochondrial	Q3TCD4;Q9WUR2-2;Q9WUR2;E9Q7A8;E9PYC6;E9Q858;E9PUY9;E9PYA9;E9PVM6;E9PY42;Q78JN3	Q3TCD4;Q9WUR2-2;Q9WUR2;E9Q7A8;E9PYC6;E9Q858;E9PUY9;E9PYA9;E9PVM6;E9PY42;Q78JN3	4;4;4;3;3;3;3;3;3;3;3	4;4;4;3;3;3;3;3;3;3;3	4;4;4;3;3;3;3;3;3;3;3	tr|Q3TCD4|Q3TCD4_MOUSE Enoyl-Coenzyme A delta isomerase 2 OS=Mus musculus OX=10090 GN=Eci2 PE=1 SV=1;sp|Q9WUR2-2|ECI2_MOUSE Isoform 2 of Enoyl-CoA delta isomerase 2 OS=Mus musculus OX=10090 GN=Eci2;sp|Q9WUR2|ECI2_MOUSE Enoyl-CoA delta isomerase 2 OS=Mus mu	11	4	4	4	1	2	0	1	2	1	2	0	1	2	1	2	0	1	2	10.1	10.1	10.1	41.779	378	378;358;391;119;170;199;202;216;229;260;317	320						2
Ecm1	Extracellular matrix protein 1	F8WI14;Q61508;D3Z772;D3YV22;D3Z0U9;D3Z038;D3YV64;Q61508-2	F8WI14;Q61508;D3Z772;D3YV22;D3Z0U9;D3Z038;D3YV64;Q61508-2	2;2;1;1;1;1;1;1	2;2;1;1;1;1;1;1	2;2;1;1;1;1;1;1	tr|F8WI14|F8WI14_MOUSE Extracellular matrix protein 1 OS=Mus musculus OX=10090 GN=Ecm1 PE=1 SV=1;sp|Q61508|ECM1_MOUSE Extracellular matrix protein 1 OS=Mus musculus OX=10090 GN=Ecm1 PE=1 SV=2;tr|D3Z772|D3Z772_MOUSE Extracellular matrix protein 1 (Fragment)	8	2	2	2	1	1	1	1	2	1	1	1	1	2	1	1	1	1	2	4.3	4.3	4.3	62.717	558	558;559;140;230;251;266;295;434	409									1	2
Ecm29	Proteasome-associated protein ECM29 homolog	Q6PDI5-2;Q6PDI5;A2ALV6;A2ALV7	Q6PDI5-2;Q6PDI5	5;5;2;2	5;5;2;2	5;5;2;2	sp|Q6PDI5-2|ECM29_MOUSE Isoform 2 of Proteasome adapter and scaffold protein ECM29 OS=Mus musculus OX=10090 GN=Ecpas;sp|Q6PDI5|ECM29_MOUSE Proteasome adapter and scaffold protein ECM29 OS=Mus musculus OX=10090 GN=Ecpas PE=1 SV=3	4	5	5	5	0	3	0	2	4	0	3	0	2	4	0	3	0	2	4	3.4	3.4	3.4	203.91	1840	1840;1840;942;1490	333													4
Edc4	Enhancer of mRNA-decapping protein 4	D6RE33;A0A0R4J1Q0;G5E896;Q3UJB9-2;Q3UJB9;F6ZJ27;F6V5I7	D6RE33;A0A0R4J1Q0;G5E896;Q3UJB9-2;Q3UJB9	5;5;5;4;4;2;1	5;5;5;4;4;2;1	5;5;5;4;4;2;1	tr|D6RE33|D6RE33_MOUSE Enhancer of mRNA-decapping protein 4 OS=Mus musculus OX=10090 GN=Edc4 PE=1 SV=1;tr|A0A0R4J1Q0|A0A0R4J1Q0_MOUSE Enhancer of mRNA-decapping protein 4 OS=Mus musculus OX=10090 GN=Edc4 PE=1 SV=1;tr|G5E896|G5E896_MOUSE Enhancer of mRNA-de	7	5	5	5	0	0	1	0	4	0	0	1	0	4	0	0	1	0	4	5.8	5.8	5.8	141.95	1318	1318;1390;1406;1390;1406;427;265	129												4	1
Edem3	alpha-1,2-Mannosidase;ER degradation-enhancing alpha-mannosidase-like protein 3	B7ZNP0;A0A087WQK5;A0A087WR24;Q2HXL6	B7ZNP0;A0A087WQK5;A0A087WR24;Q2HXL6	2;2;2;2	2;2;2;2	2;2;2;2	tr|B7ZNP0|B7ZNP0_MOUSE alpha-1,2-Mannosidase OS=Mus musculus OX=10090 GN=Edem3 PE=1 SV=1;tr|A0A087WQK5|A0A087WQK5_MOUSE alpha-1,2-Mannosidase OS=Mus musculus OX=10090 GN=Edem3 PE=1 SV=1;tr|A0A087WR24|A0A087WR24_MOUSE alpha-1,2-Mannosidase OS=Mus musculus O	4	2	2	2	0	0	0	2	0	0	0	0	2	0	0	0	0	2	0	2.7	2.7	2.7	102.22	913	913;917;947;931	411
Ednrb	Endothelin B receptor	P48302	P48302	1	1	1	sp|P48302|EDNRB_MOUSE Endothelin receptor type B OS=Mus musculus OX=10090 GN=Ednrb PE=2 SV=1	1	1	1	1	0	0	1	0	0	0	0	1	0	0	0	0	1	0	0	2	2	2	49.56	442	442	207
Eea1	Early endosome antigen 1	Q8BL66;A0A1W2P7A6	Q8BL66	21;1	21;1	21;1	sp|Q8BL66|EEA1_MOUSE Early endosome antigen 1 OS=Mus musculus OX=10090 GN=Eea1 PE=1 SV=2	2	21	21	21	4	9	9	17	11	4	9	9	17	11	4	9	9	17	11	15.3	15.3	15.3	160.91	1411	1411;131	329									1	1	1	6	10	4
Eef1a1	Elongation factor 1-alpha 1	P10126;D3YZ68;D3Z3I8;P62631	P10126;D3YZ68;D3Z3I8	27;17;15;10	27;17;15;10	27;17;15;10	sp|P10126|EF1A1_MOUSE Elongation factor 1-alpha 1 OS=Mus musculus OX=10090 GN=Eef1a1 PE=1 SV=3;tr|D3YZ68|D3YZ68_MOUSE Eukaryotic translation elongation factor 1 alpha 1 (Fragment) OS=Mus musculus OX=10090 GN=Eef1a1 PE=1 SV=1;tr|D3Z3I8|D3Z3I8_MOUSE Eukaryot	4	27	27	27	16	18	11	17	25	16	18	11	17	25	16	18	11	17	25	49.4	49.4	49.4	50.113	462	462;249;186;463	302	5	4	5	7	11	14	38	26	10	7	5	6	5	10	4	4
Eef1d	Elongation factor 1-delta	E9QN08;Q80T06;A0A0R4J1E2;P57776;P57776-3;D3YUQ9;A0A0R4J1L2;Q91VK2;F6ZFU0;P57776-2;D3Z7N2;D3YZT9;D3YY68	E9QN08;Q80T06;A0A0R4J1E2;P57776;P57776-3;D3YUQ9;A0A0R4J1L2;Q91VK2;F6ZFU0;P57776-2;D3Z7N2;D3YZT9	4;4;4;4;4;3;3;3;3;3;2;2;1	4;4;4;4;4;3;3;3;3;3;2;2;1	4;4;4;4;4;3;3;3;3;3;2;2;1	tr|E9QN08|E9QN08_MOUSE Eukaryotic translation elongation factor 1 delta (guanine nucleotide exchange protein) (Fragment) OS=Mus musculus OX=10090 GN=Eef1d PE=1 SV=1;tr|Q80T06|Q80T06_MOUSE Eukaryotic translation elongation factor 1 delta (guanine nucleotide	13	4	4	4	1	0	0	1	3	1	0	0	1	3	1	0	0	1	3	23.7	23.7	23.7	27.217	245	245;281;660;281;660;193;257;276;552;257;129;210;190	205					3
Eef1g	Elongation factor 1-gamma	Q9D8N0	Q9D8N0	11	11	11	sp|Q9D8N0|EF1G_MOUSE Elongation factor 1-gamma OS=Mus musculus OX=10090 GN=Eef1g PE=1 SV=3	1	11	11	11	8	6	7	7	8	8	6	7	7	8	8	6	7	7	8	31.4	31.4	31.4	50.06	437	437	308				1		2	10	3
Eef2	Elongation factor 2	P58252;G3UXK8;G3UZ34;A2AH85;O08810	P58252	41;2;2;2;2	41;2;2;2;2	41;2;2;2;2	sp|P58252|EF2_MOUSE Elongation factor 2 OS=Mus musculus OX=10090 GN=Eef2 PE=1 SV=2	5	41	41	41	36	17	29	33	34	36	17	29	33	34	36	17	29	33	34	43.1	43.1	43.1	95.313	858	858;85;962;972;971	300	1	3	5	4	9	7	5	7	12	17	54	24	5	7		1
Eefsec	Selenocysteine-specific elongation factor	A0A0N4SUU3;A0A0N4SUV6;Q9JHW4;A0A0N4SWB3;A0A0N4SWD9	A0A0N4SUU3;A0A0N4SUV6;Q9JHW4;A0A0N4SWB3;A0A0N4SWD9	2;2;2;1;1	2;2;2;1;1	2;2;2;1;1	tr|A0A0N4SUU3|A0A0N4SUU3_MOUSE Eukaryotic elongation factor, selenocysteine-tRNA-specific (Fragment) OS=Mus musculus OX=10090 GN=Eefsec PE=1 SV=1;tr|A0A0N4SUV6|A0A0N4SUV6_MOUSE Eukaryotic elongation factor, selenocysteine-tRNA-specific OS=Mus musculus OX=1	5	2	2	2	0	0	0	2	1	0	0	0	2	1	0	0	0	2	1	10.5	10.5	10.5	28.123	266	266;534;583;125;242	259									2
Efr3a	Protein EFR3 homolog A	A0A1D5RLL3;Q8BG67;Q8BG67-2;Q8BWC5;A0A2I3BR57;A0A1W2P7T9;Q6ZQ18-2;Q6ZQ18	A0A1D5RLL3;Q8BG67;Q8BG67-2	5;5;5;2;1;1;1;1	5;5;5;2;1;1;1;1	5;5;5;2;1;1;1;1	tr|A0A1D5RLL3|A0A1D5RLL3_MOUSE EFR3 homolog A OS=Mus musculus OX=10090 GN=Efr3a PE=1 SV=1;sp|Q8BG67|EFR3A_MOUSE Protein EFR3 homolog A OS=Mus musculus OX=10090 GN=Efr3a PE=1 SV=1;sp|Q8BG67-2|EFR3A_MOUSE Isoform 2 of Protein EFR3 homolog A OS=Mus musculus O	8	5	5	5	2	0	3	3	5	2	0	3	3	5	2	0	3	3	5	7.1	7.1	7.1	95.684	846	846;819;821;174;112;657;773;817	234											5
Eftud1	Elongation factor Tu GTP-binding domain-containing protein 1	Q8C0D5	Q8C0D5	6	6	6	sp|Q8C0D5|EFL1_MOUSE Elongation factor-like GTPase 1 OS=Mus musculus OX=10090 GN=Efl1 PE=1 SV=1	1	6	6	6	0	2	1	2	5	0	2	1	2	5	0	2	1	2	5	6	6	6	125.78	1127	1127	248											1	5
Egr3	Early growth response protein 3	Q3ZB14;P43300	Q3ZB14;P43300	1;1	1;1	1;1	tr|Q3ZB14|Q3ZB14_MOUSE Early growth response 3 OS=Mus musculus OX=10090 GN=Egr3 PE=2 SV=1;sp|P43300|EGR3_MOUSE Early growth response protein 3 OS=Mus musculus OX=10090 GN=Egr3 PE=2 SV=2	2	1	1	1	0	0	1	0	0	0	0	1	0	0	0	0	1	0	0	2.6	2.6	2.6	38.508	349	349;387	213
Ehbp1l1	EH domain-binding protein 1-like protein 1	A0A494BBL8;E9QP49;A0A494B9G7;G5E8Y6;A0A494BA91;Q99MS7-4;Q99MS7-5;Q99MS7-3;Q99MS7-2;Q99MS7	A0A494BBL8;E9QP49;A0A494B9G7;G5E8Y6;A0A494BA91;Q99MS7-4;Q99MS7-5;Q99MS7-3;Q99MS7-2;Q99MS7	2;2;1;1;1;1;1;1;1;1	2;2;1;1;1;1;1;1;1;1	2;2;1;1;1;1;1;1;1;1	tr|A0A494BBL8|A0A494BBL8_MOUSE EH domain binding protein 1-like 1 (Fragment) OS=Mus musculus OX=10090 GN=Ehbp1l1 PE=1 SV=1;tr|E9QP49|E9QP49_MOUSE EH domain binding protein 1-like 1 OS=Mus musculus OX=10090 GN=Ehbp1l1 PE=1 SV=1;tr|A0A494B9G7|A0A494B9G7_MOUS	10	2	2	2	0	0	0	0	2	0	0	0	0	2	0	0	0	0	2	4.4	4.4	4.4	79.554	744	744;1718;762;774;877;759;771;874;877;1716	112											1	1
Ehd1	EH domain-containing protein 1	Q9WVK4	Q9WVK4	8	7	6	sp|Q9WVK4|EHD1_MOUSE EH domain-containing protein 1 OS=Mus musculus OX=10090 GN=Ehd1 PE=1 SV=1	1	8	7	6	2	6	3	4	4	1	5	2	3	3	1	4	2	2	3	16.3	14.6	12.5	60.602	534	534	344								3
Ehd2	EH domain-containing protein 2	Q8BH64;D3Z7U7	Q8BH64	27;2	27;2	24;2	sp|Q8BH64|EHD2_MOUSE EH domain-containing protein 2 OS=Mus musculus OX=10090 GN=Ehd2 PE=1 SV=1	2	27	27	24	9	20	11	15	22	9	20	11	15	22	8	17	10	13	20	46	46	44	61.174	543	543;105	322					1	2	3	6	31
Ehd3	EH domain-containing protein 3	Q9QXY6	Q9QXY6	4	1	1	sp|Q9QXY6|EHD3_MOUSE EH domain-containing protein 3 OS=Mus musculus OX=10090 GN=Ehd3 PE=1 SV=2	1	4	1	1	3	2	1	2	2	1	0	0	0	0	1	0	0	0	0	7.3	1.7	1.7	60.82	535	535	309
Ehd4	EH domain-containing protein 4	Q9EQP2	Q9EQP2	25	23	21	sp|Q9EQP2|EHD4_MOUSE EH domain-containing protein 4 OS=Mus musculus OX=10090 GN=Ehd4 PE=1 SV=1	1	25	23	21	17	21	13	22	21	17	19	13	21	20	15	18	12	20	18	45.3	43.3	41.2	61.48	541	541	332						3	7	6	25	3
Eif2a	Eukaryotic translation initiation factor 2A;Eukaryotic translation initiation factor 2A, N-terminally processed	Q8BJW6;Q8BJW6-2;D6RFN2;D6RGA6	Q8BJW6;Q8BJW6-2	3;2;1;1	3;2;1;1	3;2;1;1	sp|Q8BJW6|EIF2A_MOUSE Eukaryotic translation initiation factor 2A OS=Mus musculus OX=10090 GN=Eif2a PE=1 SV=2;sp|Q8BJW6-2|EIF2A_MOUSE Isoform 2 of Eukaryotic translation initiation factor 2A OS=Mus musculus OX=10090 GN=Eif2a	4	3	3	3	0	2	1	2	3	0	2	1	2	3	0	2	1	2	3	6.9	6.9	6.9	64.403	581	581;487;59;60	296									3
Eif2ak2	Interferon-induced, double-stranded RNA-activated protein kinase	Q03963	Q03963	15	15	15	sp|Q03963|E2AK2_MOUSE Interferon-induced, double-stranded RNA-activated protein kinase OS=Mus musculus OX=10090 GN=Eif2ak2 PE=1 SV=2	1	15	15	15	3	12	2	9	8	3	12	2	9	8	3	12	2	9	8	29.9	29.9	29.9	58.279	515	515	317						1	1	8	6	2
Eif2b1	Translation initiation factor eIF-2B subunit alpha	Q99LC8;D3Z151	Q99LC8;D3Z151	2;1	2;1	2;1	sp|Q99LC8|EI2BA_MOUSE Translation initiation factor eIF-2B subunit alpha OS=Mus musculus OX=10090 GN=Eif2b1 PE=1 SV=1;tr|D3Z151|D3Z151_MOUSE Translation initiation factor eIF-2B subunit alpha (Fragment) OS=Mus musculus OX=10090 GN=Eif2b1 PE=1 SV=8	2	2	2	2	0	0	0	2	1	0	0	0	2	1	0	0	0	2	1	6.6	6.6	6.6	33.816	305	305;185	305					1
Eif2b2	Translation initiation factor eIF-2B subunit beta	D3Z7J6;D3Z487;Q99LD9	D3Z7J6;D3Z487;Q99LD9	1;1;1	1;1;1	1;1;1	tr|D3Z7J6|D3Z7J6_MOUSE Eukaryotic translation initiation factor 2B, subunit 2 beta (Fragment) OS=Mus musculus OX=10090 GN=Eif2b2 PE=1 SV=1;tr|D3Z487|D3Z487_MOUSE Eukaryotic translation initiation factor 2B, subunit 2 beta (Fragment) OS=Mus musculus OX=1009	3	1	1	1	0	0	0	0	1	0	0	0	0	1	0	0	0	0	1	7	7	7	25.369	228	228;302;351	106						1
Eif2b3		B1AUN3;Q3UKV0;B1AUN2	B1AUN3;Q3UKV0;B1AUN2	1;1;1	1;1;1	1;1;1	tr|B1AUN3|B1AUN3_MOUSE Eukaryotic translation initiation factor 2B, subunit 3 OS=Mus musculus OX=10090 GN=Eif2b3 PE=1 SV=1;tr|Q3UKV0|Q3UKV0_MOUSE Eukaryotic translation initiation factor 2B, subunit 3 OS=Mus musculus OX=10090 GN=Eif2b3 PE=1 SV=1;tr|B1AUN2|	3	1	1	1	0	0	0	0	1	0	0	0	0	1	0	0	0	0	1	3.7	3.7	3.7	45.065	401	401;445;452	108								1
Eif2b4	Translation initiation factor eIF-2B subunit delta	D3Z780;Q61749;Q61749-2;F7CPG6;A0A0J9YUY0	D3Z780;Q61749;Q61749-2	5;5;5;2;2	5;5;5;2;2	5;5;5;2;2	tr|D3Z780|D3Z780_MOUSE Eukaryotic translation initiation factor 2B, subunit 4 delta OS=Mus musculus OX=10090 GN=Eif2b4 PE=1 SV=1;sp|Q61749|EI2BD_MOUSE Translation initiation factor eIF-2B subunit delta OS=Mus musculus OX=10090 GN=Eif2b4 PE=1 SV=2;sp|Q61749	5	5	5	5	1	3	1	2	5	1	3	1	2	5	1	3	1	2	5	11.3	11.3	11.3	62.352	566	566;524;544;163;245	284									5
Eif2b5	Translation initiation factor eIF-2B subunit epsilon	Q8CHW4	Q8CHW4	1	1	1	sp|Q8CHW4|EI2BE_MOUSE Translation initiation factor eIF-2B subunit epsilon OS=Mus musculus OX=10090 GN=Eif2b5 PE=1 SV=1	1	1	1	1	0	1	0	0	1	0	1	0	0	1	0	1	0	0	1	1.8	1.8	1.8	80.085	717	717	310										1
Eif2d	Eukaryotic translation initiation factor 2D	E9PUG7;A0A0R4J298;Q61211;Q61211-2;Q8C8I3	E9PUG7;A0A0R4J298;Q61211;Q61211-2;Q8C8I3	2;2;2;2;1	2;2;2;2;1	2;2;2;2;1	tr|E9PUG7|E9PUG7_MOUSE Eukaryotic translation initiation factor 2D OS=Mus musculus OX=10090 GN=Eif2d PE=1 SV=1;tr|A0A0R4J298|A0A0R4J298_MOUSE Eukaryotic translation initiation factor 2D OS=Mus musculus OX=10090 GN=Eif2d PE=1 SV=1;sp|Q61211|EIF2D_MOUSE Euka	5	2	2	2	0	1	0	1	1	0	1	0	1	1	0	1	0	1	1	5.1	5.1	5.1	60.877	552	552;587;570;587;453	342									1
Eif2s1	Eukaryotic translation initiation factor 2 subunit 1	Q6ZWX6	Q6ZWX6	5	5	5	sp|Q6ZWX6|IF2A_MOUSE Eukaryotic translation initiation factor 2 subunit 1 OS=Mus musculus OX=10090 GN=Eif2s1 PE=1 SV=3	1	5	5	5	2	2	1	4	3	2	2	1	4	3	2	2	1	4	3	16.8	16.8	16.8	36.108	315	315	282					3	4
Eif2s2	Eukaryotic translation initiation factor 2 subunit 2	Q99L45	Q99L45	10	10	10	sp|Q99L45|IF2B_MOUSE Eukaryotic translation initiation factor 2 subunit 2 OS=Mus musculus OX=10090 GN=Eif2s2 PE=1 SV=1	1	10	10	10	3	4	3	4	8	3	4	3	4	8	3	4	3	4	8	25.4	25.4	25.4	38.092	331	331	259						1	11
Eif2s3x;Eif2s3y	Eukaryotic translation initiation factor 2 subunit 3, X-linked;Eukaryotic translation initiation factor 2 subunit 3, Y-linked	Q9Z0N1;A2AAW9;Q9Z0N2	Q9Z0N1;A2AAW9;Q9Z0N2	10;7;5	10;7;5	10;7;5	sp|Q9Z0N1|IF2G_MOUSE Eukaryotic translation initiation factor 2 subunit 3, X-linked OS=Mus musculus OX=10090 GN=Eif2s3x PE=1 SV=2;tr|A2AAW9|A2AAW9_MOUSE Eukaryotic translation initiation factor 2, subunit 3, structural gene X-linked OS=Mus musculus OX=1009	3	10	10	10	6	6	7	9	7	6	6	7	9	7	6	6	7	9	7	28.2	28.2	28.2	51.065	472	472;344;472	323								8
Eif3a	Eukaryotic translation initiation factor 3 subunit A	P23116	P23116	12	12	12	sp|P23116|EIF3A_MOUSE Eukaryotic translation initiation factor 3 subunit A OS=Mus musculus OX=10090 GN=Eif3a PE=1 SV=5	1	12	12	12	4	3	3	8	8	4	3	3	8	8	4	3	3	8	8	10.9	10.9	10.9	161.93	1344	1344	314										1	2	9	4
Eif3b	Eukaryotic translation initiation factor 3 subunit B	Q8JZQ9	Q8JZQ9	7	7	7	sp|Q8JZQ9|EIF3B_MOUSE Eukaryotic translation initiation factor 3 subunit B OS=Mus musculus OX=10090 GN=Eif3b PE=1 SV=1	1	7	7	7	2	2	4	3	6	2	2	4	3	6	2	2	4	3	6	13.8	13.8	13.8	91.369	803	803	266										1	6
Eif3c	Eukaryotic translation initiation factor 3 subunit C	Q8R1B4	Q8R1B4	11	11	11	sp|Q8R1B4|EIF3C_MOUSE Eukaryotic translation initiation factor 3 subunit C OS=Mus musculus OX=10090 GN=Eif3c PE=1 SV=1	1	11	11	11	2	1	0	3	10	2	1	0	3	10	2	1	0	3	10	13	13	13	105.53	911	911	188									1	9	9	3
Eif3d	Eukaryotic translation initiation factor 3 subunit D	O70194;A0A2R8VK20	O70194	9;3	9;3	9;3	sp|O70194|EIF3D_MOUSE Eukaryotic translation initiation factor 3 subunit D OS=Mus musculus OX=10090 GN=Eif3d PE=1 SV=2	2	9	9	9	2	8	1	4	6	2	8	1	4	6	2	8	1	4	6	16.8	16.8	16.8	63.988	548	548;169	305									9	1
Eif3e	Eukaryotic translation initiation factor 3 subunit E	P60229	P60229	3	3	3	sp|P60229|EIF3E_MOUSE Eukaryotic translation initiation factor 3 subunit E OS=Mus musculus OX=10090 GN=Eif3e PE=1 SV=1	1	3	3	3	0	1	0	1	3	0	1	0	1	3	0	1	0	1	3	6.7	6.7	6.7	52.22	445	445	247							3
Eif3f	Eukaryotic translation initiation factor 3 subunit F	Q9DCH4	Q9DCH4	4	4	4	sp|Q9DCH4|EIF3F_MOUSE Eukaryotic translation initiation factor 3 subunit F OS=Mus musculus OX=10090 GN=Eif3f PE=1 SV=2	1	4	4	4	0	1	0	3	4	0	1	0	3	4	0	1	0	3	4	13.9	13.9	13.9	37.984	361	361	267							5
Eif3l	Eukaryotic translation initiation factor 3 subunit L	Q8QZY1	Q8QZY1	7	7	7	sp|Q8QZY1|EIF3L_MOUSE Eukaryotic translation initiation factor 3 subunit L OS=Mus musculus OX=10090 GN=Eif3l PE=1 SV=1	1	7	7	7	1	6	1	1	2	1	6	1	1	2	1	6	1	1	2	14.5	14.5	14.5	66.612	564	564	382									2
Eif4a1	Eukaryotic initiation factor 4A-I	P60843	P60843	20	20	11	sp|P60843|IF4A1_MOUSE Eukaryotic initiation factor 4A-I OS=Mus musculus OX=10090 GN=Eif4a1 PE=1 SV=1	1	20	20	11	17	12	13	16	19	17	12	13	16	19	8	6	6	8	10	45.1	45.1	25.9	46.153	406	406	292	1	1	2	3	4	10	33	2	1	1	1	1
Eif4a2	Eukaryotic initiation factor 4A-II;Eukaryotic initiation factor 4A-II, N-terminally processed	P10630;P10630-2;Q8BTU6;E9Q561;A0A338P6X5;D6RJ60;D6RJ11	P10630;P10630-2;Q8BTU6;E9Q561;A0A338P6X5	13;13;11;10;10;1;1	4;4;2;4;2;0;0	4;4;2;4;2;0;0	sp|P10630|IF4A2_MOUSE Eukaryotic initiation factor 4A-II OS=Mus musculus OX=10090 GN=Eif4a2 PE=1 SV=2;sp|P10630-2|IF4A2_MOUSE Isoform 2 of Eukaryotic initiation factor 4A-II OS=Mus musculus OX=10090 GN=Eif4a2;tr|Q8BTU6|Q8BTU6_MOUSE ATP-dependent RNA helica	7	13	4	4	11	8	8	12	11	2	2	1	4	2	2	2	1	4	2	30.2	11.1	11.1	46.402	407	407;408;362;312;322;96;97	319						1	3
Eif4a3	Eukaryotic initiation factor 4A-III;Eukaryotic initiation factor 4A-III, N-terminally processed	Q91VC3;A2AFK7	Q91VC3;A2AFK7	11;8	8;5	1;1	sp|Q91VC3|IF4A3_MOUSE Eukaryotic initiation factor 4A-III OS=Mus musculus OX=10090 GN=Eif4a3 PE=1 SV=3;tr|A2AFK7|A2AFK7_MOUSE RNA helicase (Fragment) OS=Mus musculus OX=10090 GN=Eif4a3 PE=1 SV=1	2	11	8	1	8	5	5	8	9	5	3	2	5	6	1	1	0	1	1	26.5	20.4	3.2	46.839	411	411;299	277						1	7	1
Eif4b	Eukaryotic translation initiation factor 4B	Q8BGD9;B2RWE8;REV__B2RWE8;REV__Q8BGD9	Q8BGD9;B2RWE8	18;13;1;1	18;13;1;1	18;13;1;1	sp|Q8BGD9|IF4B_MOUSE Eukaryotic translation initiation factor 4B OS=Mus musculus OX=10090 GN=Eif4b PE=1 SV=1;tr|B2RWE8|B2RWE8_MOUSE Eif4b protein OS=Mus musculus OX=10090 GN=Eif4b PE=1 SV=1	4	18	18	18	16	12	10	13	17	16	12	10	13	17	16	12	10	13	17	33.4	33.4	33.4	68.839	611	611;403;403;611	311						1	1	3	6	18
Eif4e	Eukaryotic translation initiation factor 4E	A0A0G2JFB4;A0A0G2JGT5;A0A0G2JH04;P63073	A0A0G2JFB4;A0A0G2JGT5;A0A0G2JH04;P63073	1;1;1;1	1;1;1;1	1;1;1;1	tr|A0A0G2JFB4|A0A0G2JFB4_MOUSE Eukaryotic translation initiation factor 4E OS=Mus musculus OX=10090 GN=Eif4e PE=1 SV=1;tr|A0A0G2JGT5|A0A0G2JGT5_MOUSE Eukaryotic translation initiation factor 4E (Fragment) OS=Mus musculus OX=10090 GN=Eif4e PE=1 SV=1;tr|A0A0	4	1	1	1	0	0	0	0	1	0	0	0	0	1	0	0	0	0	1	8.3	8.3	8.3	15.057	132	132;183;185;217	104				1	1
Eif4ebp1	Eukaryotic translation initiation factor 4E-binding protein 1	Q60876	Q60876	1	1	1	sp|Q60876|4EBP1_MOUSE Eukaryotic translation initiation factor 4E-binding protein 1 OS=Mus musculus OX=10090 GN=Eif4ebp1 PE=1 SV=3	1	1	1	1	1	1	1	1	1	1	1	1	1	1	1	1	1	1	1	10.3	10.3	10.3	12.325	117	117	280	1	1													1	1
Eif4g1	Eukaryotic translation initiation factor 4 gamma 1	A0A0J9YUS5;E9PVC6;E9Q9E1;Q6NZJ6;Q6NZJ6-2;A0A0J9YVC1;A0A0J9YUC1;A0A338P7C5	A0A0J9YUS5;E9PVC6;E9Q9E1;Q6NZJ6;Q6NZJ6-2	15;15;15;15;13;5;5;1	1;1;1;1;1;1;1;0	1;1;1;1;1;1;1;0	tr|A0A0J9YUS5|A0A0J9YUS5_MOUSE Eukaryotic translation initiation factor 4, gamma 1 OS=Mus musculus OX=10090 GN=Eif4g1 PE=1 SV=1;tr|E9PVC6|E9PVC6_MOUSE Eukaryotic translation initiation factor 4, gamma 1 OS=Mus musculus OX=10090 GN=Eif4g1 PE=1 SV=1;tr|E9Q9E	8	15	1	1	3	5	4	6	14	0	0	0	0	1	0	0	0	0	1	14.5	0.6	0.6	145.31	1303	1303;1553;1593;1600;1586;795;900;61	112												1	1
Eif4g1		E9PVC5;E9Q770	E9PVC5	15;5	15;5	1;1	tr|E9PVC5|E9PVC5_MOUSE Eukaryotic translation initiation factor 4, gamma 1 OS=Mus musculus OX=10090 GN=Eif4g1 PE=1 SV=1	2	15	15	1	3	5	4	6	14	3	5	4	6	14	0	0	0	0	1	11.9	11.9	0.6	175.46	1594	1594;958	283										1	4	13	17	2
Eif4g2	Eukaryotic translation initiation factor 4 gamma 2	Q62448-2;Q62448;F7CBP1;G3XA17;F7DAB1;F6TW20;F7CHS2	Q62448-2;Q62448;F7CBP1;G3XA17	8;8;7;7;2;2;1	8;8;7;7;2;2;1	8;8;7;7;2;2;1	sp|Q62448-2|IF4G2_MOUSE Isoform 2 of Eukaryotic translation initiation factor 4 gamma 2 OS=Mus musculus OX=10090 GN=Eif4g2;sp|Q62448|IF4G2_MOUSE Eukaryotic translation initiation factor 4 gamma 2 OS=Mus musculus OX=10090 GN=Eif4g2 PE=1 SV=2;tr|F7CBP1|F7CBP	7	8	8	8	2	2	2	4	8	2	2	2	4	8	2	2	2	4	8	10.7	10.7	10.7	97.893	868	868;906;868;906;102;161;29	264											8
Eif4g3	Eukaryotic translation initiation factor 4 gamma 3	Z4YKC4;A0A0R4J112;A2AMI2;A0A0N4SVL0;Q80XI3-2;Q80XI3-4;Q80XI3;Q80XI3-3;A2AMI7;A2AMI6	Z4YKC4;A0A0R4J112;A2AMI2;A0A0N4SVL0;Q80XI3-2;Q80XI3-4;Q80XI3;Q80XI3-3;A2AMI7	7;7;7;7;7;7;7;7;4;2	7;7;7;7;7;7;7;7;4;2	7;7;7;7;7;7;7;7;4;2	tr|Z4YKC4|Z4YKC4_MOUSE Eukaryotic translation initiation factor 4 gamma, 3 OS=Mus musculus OX=10090 GN=Eif4g3 PE=1 SV=1;tr|A0A0R4J112|A0A0R4J112_MOUSE Eukaryotic translation initiation factor 4 gamma, 3 OS=Mus musculus OX=10090 GN=Eif4g3 PE=1 SV=1;tr|A2AMI	10	7	7	7	1	3	1	4	5	1	3	1	4	5	1	3	1	4	5	5.3	5.3	5.3	173.55	1567	1567;1578;1579;1762;1560;1578;1579;1590;1002;509	304											1	3	5
Eif4h	Eukaryotic translation initiation factor 4H	Q9WUK2-2;Q9WUK2	Q9WUK2-2;Q9WUK2	2;2	2;2	2;2	sp|Q9WUK2-2|IF4H_MOUSE Isoform Short of Eukaryotic translation initiation factor 4H OS=Mus musculus OX=10090 GN=Eif4h;sp|Q9WUK2|IF4H_MOUSE Eukaryotic translation initiation factor 4H OS=Mus musculus OX=10090 GN=Eif4h PE=1 SV=3	2	2	2	2	1	0	0	1	2	1	0	0	1	2	1	0	0	1	2	16.2	16.2	16.2	25.186	228	228;248	220				3
Eif5	Eukaryotic translation initiation factor 5	Q8BVV6;P59325;A0A1Y7VKT5;A0A1Y7VNP4;A0A1Y7VJG2	Q8BVV6;P59325;A0A1Y7VKT5;A0A1Y7VNP4;A0A1Y7VJG2	2;2;1;1;1	2;2;1;1;1	2;2;1;1;1	tr|Q8BVV6|Q8BVV6_MOUSE Eukaryotic translation initiation factor 5 OS=Mus musculus OX=10090 GN=Eif5 PE=1 SV=1;sp|P59325|IF5_MOUSE Eukaryotic translation initiation factor 5 OS=Mus musculus OX=10090 GN=Eif5 PE=1 SV=1;tr|A0A1Y7VKT5|A0A1Y7VKT5_MOUSE Eukaryotic	5	2	2	2	1	1	0	2	1	1	1	0	2	1	1	1	0	2	1	7.7	7.7	7.7	42.586	375	375;429;36;146;159	365							1
Eif5a;Eif5a2	Eukaryotic translation initiation factor 5A;Eukaryotic translation initiation factor 5A-2;Eukaryotic translation initiation factor 5A-1	A0A0A0MQM0;Q8BGY2;P63242	A0A0A0MQM0;Q8BGY2;P63242	1;1;1	1;1;1	1;1;1	tr|A0A0A0MQM0|A0A0A0MQM0_MOUSE Eukaryotic translation initiation factor 5A (Fragment) OS=Mus musculus OX=10090 GN=Eif5a PE=1 SV=1;sp|Q8BGY2|IF5A2_MOUSE Eukaryotic translation initiation factor 5A-2 OS=Mus musculus OX=10090 GN=Eif5a2 PE=1 SV=3;sp|P63242|IF5	3	1	1	1	1	0	1	0	1	1	0	1	0	1	1	0	1	0	1	5.4	5.4	5.4	16.302	149	149;153;154	224	1	1													1	1
Eif5b	Eukaryotic translation initiation factor 5B	Q05D44	Q05D44	3	3	3	sp|Q05D44|IF2P_MOUSE Eukaryotic translation initiation factor 5B OS=Mus musculus OX=10090 GN=Eif5b PE=1 SV=2	1	3	3	3	0	0	3	1	1	0	0	3	1	1	0	0	3	1	1	3	3	3	137.61	1216	1216	241										1
Eif6	Eukaryotic translation initiation factor 6	O55135;A6PWZ2;D6RG53;D6RJJ3;B1AZQ4	O55135;A6PWZ2	3;2;1;1;1	3;2;1;1;1	3;2;1;1;1	sp|O55135|IF6_MOUSE Eukaryotic translation initiation factor 6 OS=Mus musculus OX=10090 GN=Eif6 PE=1 SV=2;tr|A6PWZ2|A6PWZ2_MOUSE Eukaryotic translation initiation factor 6 (Fragment) OS=Mus musculus OX=10090 GN=Eif6 PE=1 SV=1	5	3	3	3	3	1	2	1	2	3	1	2	1	2	3	1	2	1	2	17.1	17.1	17.1	26.511	245	245;58;59;71;81	253			1	2
Elac2	Zinc phosphodiesterase ELAC protein 2	Q80Y81-2;Q80Y81;B1ATP9;B1ATP7	Q80Y81-2;Q80Y81;B1ATP9;B1ATP7	2;2;1;1	2;2;1;1	2;2;1;1	sp|Q80Y81-2|RNZ2_MOUSE Isoform 2 of Zinc phosphodiesterase ELAC protein 2 OS=Mus musculus OX=10090 GN=Elac2;sp|Q80Y81|RNZ2_MOUSE Zinc phosphodiesterase ELAC protein 2 OS=Mus musculus OX=10090 GN=Elac2 PE=1 SV=1;tr|B1ATP9|B1ATP9_MOUSE ElaC ribonuclease Z 2	4	2	2	2	0	0	0	0	2	0	0	0	0	2	0	0	0	0	2	3	3	3	92.075	824	824;831;207;823	111											2
Elavl1	ELAV-like protein 1	P70372	P70372	7	7	7	sp|P70372|ELAV1_MOUSE ELAV-like protein 1 OS=Mus musculus OX=10090 GN=Elavl1 PE=1 SV=2	1	7	7	7	2	2	2	6	4	2	2	2	6	4	2	2	2	6	4	22.4	22.4	22.4	36.169	326	326	319			1	1	4	1
Elmo1	Engulfment and cell motility protein 1	Q8BPU7;Q8BPU7-4;Q8BPU7-2;Q8BPU7-3;A0A1Y7VIX9	Q8BPU7	7;3;3;3;2	5;2;2;3;2	5;2;2;3;2	sp|Q8BPU7|ELMO1_MOUSE Engulfment and cell motility protein 1 OS=Mus musculus OX=10090 GN=Elmo1 PE=1 SV=2	5	7	5	5	4	3	3	6	3	3	2	3	4	2	3	2	3	4	2	9.9	7.2	7.2	83.935	727	727;162;247;420;193	317										2
Elmo2	Engulfment and cell motility protein 2	Q8BHL5-2;Q8BHL5;Q8BHL5-3;F6YXR3;Q5GMG0;F6XD63	Q8BHL5-2;Q8BHL5;Q8BHL5-3	9;9;9;4;2;1	9;9;9;4;2;1	7;7;7;3;2;1	sp|Q8BHL5-2|ELMO2_MOUSE Isoform 2 of Engulfment and cell motility protein 2 OS=Mus musculus OX=10090 GN=Elmo2;sp|Q8BHL5|ELMO2_MOUSE Engulfment and cell motility protein 2 OS=Mus musculus OX=10090 GN=Elmo2 PE=1 SV=1;sp|Q8BHL5-3|ELMO2_MOUSE Isoform 3 of Engu	6	9	9	7	3	1	0	7	7	3	1	0	7	7	2	0	0	5	6	14.2	14.2	11.4	82.542	720	720;732;798;290;122;194	285									2	7
Elp4	Elongator complex protein 4	Q9ER73;A2A414	Q9ER73	3;1	3;1	3;1	sp|Q9ER73|ELP4_MOUSE Elongator complex protein 4 OS=Mus musculus OX=10090 GN=Elp4 PE=1 SV=2	2	3	3	3	2	3	3	2	3	2	3	3	2	3	2	3	3	2	3	9.5	9.5	9.5	46.325	422	422;278	299							3
Emc1	ER membrane protein complex subunit 1	Z4YJW0;Q8C7X2-2;Q8C7X2;A0A1Y7VP81;Q8C7X2-3	Z4YJW0;Q8C7X2-2;Q8C7X2	6;6;6;2;2	6;6;6;2;2	6;6;6;2;2	tr|Z4YJW0|Z4YJW0_MOUSE ER membrane protein complex subunit 1 OS=Mus musculus OX=10090 GN=Emc1 PE=1 SV=1;sp|Q8C7X2-2|EMC1_MOUSE Isoform 2 of ER membrane protein complex subunit 1 OS=Mus musculus OX=10090 GN=Emc1;sp|Q8C7X2|EMC1_MOUSE ER membrane protein comp	5	6	6	6	0	0	3	4	2	0	0	3	4	2	0	0	3	4	2	7	7	7	111.56	997	997;994;997;320;362	292												2
Emc8	ER membrane protein complex subunit 8	M0QWY0;M0QWP2;O70378	M0QWY0;M0QWP2;O70378	1;1;1	1;1;1	1;1;1	tr|M0QWY0|M0QWY0_MOUSE ER membrane protein complex subunit 8 (Fragment) OS=Mus musculus OX=10090 GN=Emc8 PE=1 SV=1;tr|M0QWP2|M0QWP2_MOUSE ER membrane protein complex subunit 8 (Fragment) OS=Mus musculus OX=10090 GN=Emc8 PE=1 SV=1;sp|O70378|EMC8_MOUSE ER me	3	1	1	1	1	0	0	0	1	1	0	0	0	1	1	0	0	0	1	7	7	7	14.376	128	128;143;207	203			1
Emcn	Endomucin	Q9R0H2-4;Q9R0H2-3;Q9R0H2-2;Q9R0H2	Q9R0H2-4;Q9R0H2-3;Q9R0H2-2;Q9R0H2	1;1;1;1	1;1;1;1	1;1;1;1	sp|Q9R0H2-4|MUCEN_MOUSE Isoform 4 of Endomucin OS=Mus musculus OX=10090 GN=Emcn;sp|Q9R0H2-3|MUCEN_MOUSE Isoform 3 of Endomucin OS=Mus musculus OX=10090 GN=Emcn;sp|Q9R0H2-2|MUCEN_MOUSE Isoform 2 of Endomucin OS=Mus musculus OX=10090 GN=Emcn;sp|Q9R0H2|MUCEN_	4	1	1	1	1	1	1	1	1	1	1	1	1	1	1	1	1	1	1	6.7	6.7	6.7	22.395	210	210;223;248;261	354									1	1
Eml2	Echinoderm microtubule-associated protein-like 2	D6RGM3;Q7TNG5;Q7TNG5-2;Q7TNG5-3;A0A0U1RQ42	D6RGM3;Q7TNG5;Q7TNG5-2;Q7TNG5-3	6;6;6;6;1	6;6;6;6;1	6;6;6;6;1	tr|D6RGM3|D6RGM3_MOUSE Echinoderm microtubule associated protein like 2 OS=Mus musculus OX=10090 GN=Eml2 PE=1 SV=1;sp|Q7TNG5|EMAL2_MOUSE Echinoderm microtubule-associated protein-like 2 OS=Mus musculus OX=10090 GN=Eml2 PE=1 SV=1;sp|Q7TNG5-2|EMAL2_MOUSE Iso	5	6	6	6	5	1	1	2	1	5	1	1	2	1	5	1	1	2	1	16.2	16.2	16.2	46.745	427	427;649;668;841;150	336									1
Eml4	Echinoderm microtubule-associated protein-like 4	A7ISP9;F8WJ93;Q3UMY5;A0A0R4J0H0;A0A0R4J1G7;A0A3Q4EHV9;Q3UMY5-4;Q3UMY5-2;Q3UMY5-3	A7ISP9;F8WJ93;Q3UMY5;A0A0R4J0H0;A0A0R4J1G7;A0A3Q4EHV9;Q3UMY5-4;Q3UMY5-2;Q3UMY5-3	7;7;7;5;5;5;5;5;5	7;7;7;5;5;5;5;5;5	7;7;7;5;5;5;5;5;5	tr|A7ISP9|A7ISP9_MOUSE EMAP-like protein 4 OS=Mus musculus OX=10090 GN=Eml4 PE=1 SV=1;tr|F8WJ93|F8WJ93_MOUSE Echinoderm microtubule associated protein like 4 OS=Mus musculus OX=10090 GN=Eml4 PE=1 SV=1;sp|Q3UMY5|EMAL4_MOUSE Echinoderm microtubule-associated	9	7	7	7	3	1	3	6	3	3	1	3	6	3	3	1	3	6	3	8.7	8.7	8.7	108.71	977	977;988;988;876;919;941;876;919;934	345												3
Endod1	Endonuclease domain-containing 1 protein	Q8C522;A0A1L1SSA0	Q8C522;A0A1L1SSA0	2;1	2;1	2;1	sp|Q8C522|ENDD1_MOUSE Endonuclease domain-containing 1 protein OS=Mus musculus OX=10090 GN=Endod1 PE=1 SV=2;tr|A0A1L1SSA0|A0A1L1SSA0_MOUSE Endonuclease domain containing 1 OS=Mus musculus OX=10090 GN=Endod1 PE=1 SV=1	2	2	2	2	1	0	1	1	0	1	0	1	1	0	1	0	1	1	0	4.2	4.2	4.2	55.262	501	501;104	292
Eng	Endoglin	F7A1B4;Q3UAM9;Q63961;F7BZW0	F7A1B4;Q3UAM9;Q63961	12;12;12;3	12;12;12;3	12;12;12;3	tr|F7A1B4|F7A1B4_MOUSE Endoglin OS=Mus musculus OX=10090 GN=Eng PE=1 SV=1;tr|Q3UAM9|Q3UAM9_MOUSE Endoglin OS=Mus musculus OX=10090 GN=Eng PE=1 SV=1;sp|Q63961|EGLN_MOUSE Endoglin OS=Mus musculus OX=10090 GN=Eng PE=1 SV=2	4	12	12	12	9	3	7	10	5	9	3	7	10	5	9	3	7	10	5	19.3	19.3	19.3	69.274	641	641;652;653;312	332									1	5
Eno1	Alpha-enolase	P17182;Q6PHC1;B1ARR7;B0QZL1;B1ARR6;A0A0N4SUI6;D3YVD3;D3Z2S4;D3Z6E4;A0A0N4SUX5;P21550;P17183;A0A0N4SUW8;Q5SX61;Q5SX60;J3QPZ9;Q5SX59	P17182;Q6PHC1	32;23;15;14;4;2;2;2;2;2;2;2;1;1;1;1;1	32;23;15;14;4;2;2;2;2;2;2;2;1;1;1;1;1	32;23;15;14;4;2;2;2;2;2;2;2;1;1;1;1;1	sp|P17182|ENOA_MOUSE Alpha-enolase OS=Mus musculus OX=10090 GN=Eno1 PE=1 SV=3;tr|Q6PHC1|Q6PHC1_MOUSE phosphopyruvate hydratase OS=Mus musculus OX=10090 GN=Eno1 PE=1 SV=1	17	32	32	32	26	22	15	26	26	26	22	15	26	26	26	22	15	26	26	57.8	57.8	57.8	47.14	434	434;366;119;221;67;58;121;162;315;391;434;434;37;70;80;190;196	301	4	4	10	11	16	18	38	17	7	1	1	1			3	4
Entpd1	Ectonucleoside triphosphate diphosphohydrolase 1	Q8CDV7;P55772;D6RFA9;F7B9M9;D6RHQ2	Q8CDV7;P55772;D6RFA9;F7B9M9;D6RHQ2	2;2;1;1;1	2;2;1;1;1	2;2;1;1;1	tr|Q8CDV7|Q8CDV7_MOUSE Ectonucleoside triphosphate diphosphohydrolase 1 OS=Mus musculus OX=10090 GN=Entpd1 PE=1 SV=1;sp|P55772|ENTP1_MOUSE Ectonucleoside triphosphate diphosphohydrolase 1 OS=Mus musculus OX=10090 GN=Entpd1 PE=1 SV=1;tr|D6RFA9|D6RFA9_MOUSE	5	2	2	2	1	0	0	2	0	1	0	0	2	0	1	0	0	2	0	4.3	4.3	4.3	60.589	539	539;510;63;235;288	380
Eogt	EGF domain-specific O-linked N-acetylglucosamine transferase	Q8BYW9;D3Z459;A0A0N4SVY8;D3YWW8;D3Z5Q3	Q8BYW9	9;3;2;2;1	9;3;2;2;1	9;3;2;2;1	sp|Q8BYW9|EOGT_MOUSE EGF domain-specific O-linked N-acetylglucosamine transferase OS=Mus musculus OX=10090 GN=Eogt PE=1 SV=1	5	9	9	9	4	6	6	7	4	4	6	6	7	4	4	6	6	7	4	15.2	15.2	15.2	61.445	527	527;148;67;90;49	328								1	4	1	1
Epb4.1l2;Epb41l2	Band 4.1-like protein 2	Q80UE5;O70318;Q80UE4;Q8C928;A0A1W2P6I5;A0A1W2P896;A0A1W2P7H7;A0A1W2P7I4;A0A1W2P7I2	Q80UE5;O70318;Q80UE4;Q8C928;A0A1W2P6I5	4;4;3;3;2;1;1;1;1	4;4;3;3;2;1;1;1;1	4;4;3;3;2;1;1;1;1	tr|Q80UE5|Q80UE5_MOUSE Epb4.1l2 protein OS=Mus musculus OX=10090 GN=Epb41l2 PE=1 SV=1;sp|O70318|E41L2_MOUSE Band 4.1-like protein 2 OS=Mus musculus OX=10090 GN=Epb41l2 PE=1 SV=2;tr|Q80UE4|Q80UE4_MOUSE Epb4.1l2 protein OS=Mus musculus OX=10090 GN=Epb41l2 PE	9	4	4	4	1	1	0	3	2	1	1	0	3	2	1	1	0	3	2	7.8	7.8	7.8	101.81	918	918;988;794;806;513;95;113;144;201	345												2
Epha2	Ephrin type-A receptor 2	Q03145	Q03145	6	4	4	sp|Q03145|EPHA2_MOUSE Ephrin type-A receptor 2 OS=Mus musculus OX=10090 GN=Epha2 PE=1 SV=3	1	6	4	4	4	1	3	5	1	2	0	1	3	0	2	0	1	3	0	7.1	5.1	5.1	108.85	977	977	354
Ephb4	Receptor protein-tyrosine kinase;Ephrin type-B receptor 4	E9PWK7;P54761;Q8C8K1;E0CYA3;P54754;Q6PFV6;E9PUQ4;E9PUQ2;E9PUP9;E9PUQ0;Q60629;Q8CBF3-2;Q8CBF3;A2BDQ4;G1K381;P54763;P54763-4;P54763-2;Q61772-2;Q61772-3;Q61772;O09127;Q62413;A2BDW0;B7ZNN5;Q8BRB1;P35991;P29319	E9PWK7;P54761;Q8C8K1	24;24;23;4;4;3;3;3;3;3;3;3;3;2;2;2;2;2;2;2;2;2;2;1;1;1;1;1	24;24;23;4;4;3;3;3;3;3;3;3;3;2;2;2;2;2;2;2;2;2;2;1;1;1;1;1	22;22;21;2;2;2;2;2;2;2;2;1;1;0;0;0;0;0;0;0;0;1;0;0;0;0;0;0	tr|E9PWK7|E9PWK7_MOUSE receptor protein-tyrosine kinase OS=Mus musculus OX=10090 GN=Ephb4 PE=1 SV=1;sp|P54761|EPHB4_MOUSE Ephrin type-B receptor 4 OS=Mus musculus OX=10090 GN=Ephb4 PE=1 SV=2;tr|Q8C8K1|Q8C8K1_MOUSE receptor protein-tyrosine kinase OS=Mus mu	28	24	24	22	16	9	19	20	8	16	9	19	20	8	14	8	17	18	7	29.4	29.4	27.4	103.15	935	935;987;996;739;993;819;894;1006;1017;1040;876;943;984;994;1130;986;987;987;993;994;998;1004;1035;483;983;984;659;983	339											1	8	2
Ephx1	Epoxide hydrolase 1	E9PWK1;Q9D379;F6YTS6	E9PWK1;Q9D379;F6YTS6	5;5;3	5;5;3	5;5;3	tr|E9PWK1|E9PWK1_MOUSE Epoxide hydrolase OS=Mus musculus OX=10090 GN=Ephx1 PE=1 SV=1;sp|Q9D379|HYEP_MOUSE Epoxide hydrolase 1 OS=Mus musculus OX=10090 GN=Ephx1 PE=1 SV=2;tr|F6YTS6|F6YTS6_MOUSE Epoxide hydrolase 1, microsomal (Fragment) OS=Mus musculus OX=1	3	5	5	5	2	2	1	3	3	2	2	1	3	3	2	2	1	3	3	12.2	12.2	12.2	50.969	441	441;455;247	307							3
Epm2aip1	EPM2A-interacting protein 1	Q8VEH5	Q8VEH5	7	7	7	sp|Q8VEH5|EPMIP_MOUSE EPM2A-interacting protein 1 OS=Mus musculus OX=10090 GN=Epm2aip1 PE=1 SV=1	1	7	7	7	2	6	3	6	5	2	6	3	6	5	2	6	3	6	5	14.7	14.7	14.7	70.095	606	606	332									5
Eppk1	Epiplakin	A0A7N9VRC4;Q8R0W0	A0A7N9VRC4;Q8R0W0	4;4	2;2	2;2	tr|A0A7N9VRC4|A0A7N9VRC4_MOUSE Epiplakin 1 OS=Mus musculus OX=10090 GN=Eppk1 PE=1 SV=1;sp|Q8R0W0|EPIPL_MOUSE Epiplakin OS=Mus musculus OX=10090 GN=Eppk1 PE=1 SV=2	2	4	2	2	4	1	1	1	2	2	0	0	0	1	2	0	0	0	1	3.8	3	3	381.69	3458	3458;6548	283			1
Eprs	Bifunctional glutamate/proline--tRNA ligase;Glutamate--tRNA ligase;Proline--tRNA ligase	Q8CGC7;A0A0A6YWH3;A0A0A6YWA4	Q8CGC7	45;1;1	45;1;1	45;1;1	sp|Q8CGC7|SYEP_MOUSE Bifunctional glutamate/proline--tRNA ligase OS=Mus musculus OX=10090 GN=Eprs1 PE=1 SV=4	3	45	45	45	17	23	18	30	40	17	23	18	30	40	17	23	18	30	40	33.1	33.1	33.1	170.08	1512	1512;96;131	298					1	1	1	2	5	7	17	30	44	10
Eral1	GTPase Era, mitochondrial	Q9CZU4	Q9CZU4	3	3	3	sp|Q9CZU4|ERAL1_MOUSE GTPase Era, mitochondrial OS=Mus musculus OX=10090 GN=Eral1 PE=2 SV=1	1	3	3	3	2	3	0	3	3	2	3	0	3	3	2	3	0	3	3	9.2	9.2	9.2	48.186	437	437	300						3	3
Erap1	Endoplasmic reticulum aminopeptidase 1	Q9EQH2;A0A1Y7VMT6;A0A1Y7VNY4	Q9EQH2	7;3;1	7;3;1	7;3;1	sp|Q9EQH2|ERAP1_MOUSE Endoplasmic reticulum aminopeptidase 1 OS=Mus musculus OX=10090 GN=Erap1 PE=1 SV=2	3	7	7	7	2	1	3	5	2	2	1	3	5	2	2	1	3	5	2	8.2	8.2	8.2	106.6	930	930;220;95	311											2
Erc1	ELKS/Rab6-interacting/CAST family member 1	V9GWT6;V9GXH3;V9GXF0;V9GXP8;F8VPM7;Q99MI1-2;Q99MI1;Q99MI1-4;V9GX53;Q3UHT7;Q6PH08-2;Q6PH08;Q6PH08-3	V9GWT6;V9GXH3;V9GXF0;V9GXP8;F8VPM7;Q99MI1-2;Q99MI1;Q99MI1-4	5;5;5;5;5;5;5;3;1;1;1;1;1	5;5;5;5;5;5;5;3;1;1;1;1;1	5;5;5;5;5;5;5;3;1;1;1;1;1	tr|V9GWT6|V9GWT6_MOUSE ELKS/RAB6-interacting/CAST family member 1 OS=Mus musculus OX=10090 GN=Erc1 PE=1 SV=1;tr|V9GXH3|V9GXH3_MOUSE ELKS/RAB6-interacting/CAST family member 1 OS=Mus musculus OX=10090 GN=Erc1 PE=1 SV=1;tr|V9GXF0|V9GXF0_MOUSE ELKS/RAB6-inter	13	5	5	5	2	3	2	3	4	2	3	2	3	4	2	3	2	3	4	6.9	6.9	6.9	108.85	948	948;992;1088;1116;1120;976;1120;368;720;977;623;957;1002	289										1	2	4
Erg	Transcriptional regulator ERG	P81270-4;P81270;H3BKX4;E9PY05;I1E4Y2;A0A384DVA0;P81270-3;P81270-2	P81270-4;P81270;H3BKX4;E9PY05;I1E4Y2;A0A384DVA0;P81270-3;P81270-2	4;4;3;3;3;3;3;3	4;4;3;3;3;3;3;3	4;4;3;3;3;3;3;3	sp|P81270-4|ERG_MOUSE Isoform 5 of Transcriptional regulator ERG OS=Mus musculus OX=10090 GN=Erg;sp|P81270|ERG_MOUSE Transcriptional regulator ERG OS=Mus musculus OX=10090 GN=Erg PE=1 SV=2;tr|H3BKX4|H3BKX4_MOUSE ETS transcription factor OS=Mus musculus OX=	8	4	4	4	1	2	1	1	4	1	2	1	1	4	1	2	1	1	4	12.9	12.9	12.9	53.843	479	479;486;387;439;455;456;462;463	281								4
Erlin2;Erlin1	Erlin-2;Erlin-1	Q8BFZ9;Q91X78;A0A1B0GSD8;A0A1B0GT70;A0A1B0GRG7;A0A1B0GT43;E9PUH5;A0A1B0GRQ1;A0A1B0GQZ0	Q8BFZ9;Q91X78;A0A1B0GSD8;A0A1B0GT70	5;4;3;3;1;1;1;1;1	5;4;3;3;1;1;1;1;1	5;4;3;3;1;1;1;1;1	sp|Q8BFZ9|ERLN2_MOUSE Erlin-2 OS=Mus musculus OX=10090 GN=Erlin2 PE=1 SV=1;sp|Q91X78|ERLN1_MOUSE Erlin-1 OS=Mus musculus OX=10090 GN=Erlin1 PE=1 SV=2;tr|A0A1B0GSD8|A0A1B0GSD8_MOUSE Erlin (Fragment) OS=Mus musculus OX=10090 GN=Erlin2 PE=1 SV=1;tr|A0A1B0GT70	9	5	5	5	2	3	0	4	3	2	3	0	4	3	2	3	0	4	3	14.1	14.1	14.1	37.872	340	340;348;220;251;85;150;158;159;185	382						3
Ero1l	ERO1-like protein alpha	Q8R180;A0A2I3BPM1;A0A1Y7VJM4;A0A1Y7VNF4;Q8R2E9	Q8R180;A0A2I3BPM1	14;8;1;1;1	14;8;1;1;1	14;8;1;1;1	sp|Q8R180|ERO1A_MOUSE ERO1-like protein alpha OS=Mus musculus OX=10090 GN=Ero1a PE=1 SV=2;tr|A0A2I3BPM1|A0A2I3BPM1_MOUSE Endoplasmic reticulum oxidoreductase 1 alpha (Fragment) OS=Mus musculus OX=10090 GN=Ero1a PE=1 SV=1	5	14	14	14	6	3	10	10	7	6	3	10	10	7	6	3	10	10	7	33.2	33.2	33.2	54.084	464	464;229;485;493;467	299							1	8	2	1
Erp29	Endoplasmic reticulum resident protein 29	P57759;F8WJI4;F8WIM7;D6RG87	P57759	3;1;1;1	3;1;1;1	3;1;1;1	sp|P57759|ERP29_MOUSE Endoplasmic reticulum resident protein 29 OS=Mus musculus OX=10090 GN=Erp29 PE=1 SV=2	4	3	3	3	1	0	0	1	2	1	0	0	1	2	1	0	0	1	2	14.5	14.5	14.5	28.823	262	262;55;57;95	229			1	2	1
Erp44	Endoplasmic reticulum resident protein 44	Q9D1Q6	Q9D1Q6	6	6	6	sp|Q9D1Q6|ERP44_MOUSE Endoplasmic reticulum resident protein 44 OS=Mus musculus OX=10090 GN=Erp44 PE=1 SV=1	1	6	6	6	4	5	3	5	5	4	5	3	5	5	4	5	3	5	5	17.2	17.2	17.2	46.852	406	406	312						2	6
Esam	Endothelial cell-selective adhesion molecule	Q925F2;D3Z5Y0;D3YV70;D3Z5S5	Q925F2	12;5;1;1	12;5;1;1	12;5;1;1	sp|Q925F2|ESAM_MOUSE Endothelial cell-selective adhesion molecule OS=Mus musculus OX=10090 GN=Esam PE=1 SV=1	4	12	12	12	7	8	8	11	1	7	8	8	11	1	7	8	8	11	1	40.1	40.1	40.1	41.81	394	394;252;44;71	366								1
Esd	S-formylglutathione hydrolase	H3BJP2;H3BLJ9;H3BJL6;Q9R0P3;H3BK43;H3BKH6;H3BJC6	H3BJP2;H3BLJ9;H3BJL6;Q9R0P3;H3BK43;H3BKH6;H3BJC6	6;6;6;6;5;5;4	6;6;6;6;5;5;4	6;6;6;6;5;5;4	tr|H3BJP2|H3BJP2_MOUSE S-formylglutathione hydrolase (Fragment) OS=Mus musculus OX=10090 GN=Esd PE=1 SV=1;tr|H3BLJ9|H3BLJ9_MOUSE S-formylglutathione hydrolase OS=Mus musculus OX=10090 GN=Esd PE=1 SV=1;tr|H3BJL6|H3BJL6_MOUSE S-formylglutathione hydrolase OS	7	6	6	6	0	2	1	5	4	0	2	1	5	4	0	2	1	5	4	24.7	24.7	24.7	27.131	247	247;259;265;282;249;295;135	250	1	1	3	2	5	3	2	1
Esyt1	Extended synaptotagmin-1	Q3U7R1;Q3U7R1-2;A0A1W2P784	Q3U7R1;Q3U7R1-2	11;10;5	11;10;5	11;10;5	sp|Q3U7R1|ESYT1_MOUSE Extended synaptotagmin-1 OS=Mus musculus OX=10090 GN=Esyt1 PE=1 SV=2;sp|Q3U7R1-2|ESYT1_MOUSE Isoform 2 of Extended synaptotagmin-1 OS=Mus musculus OX=10090 GN=Esyt1	3	11	11	11	2	3	3	6	10	2	3	3	6	10	2	3	3	6	10	12	12	12	121.55	1092	1092;893;528	292										2	5	10
Esyt2	Extended synaptotagmin-2	Q3TZZ7;A0A1Y7VM39;Q3TZZ7-2;A0A1Y7VNA1	Q3TZZ7;A0A1Y7VM39	13;7;5;1	13;7;5;1	13;7;5;1	sp|Q3TZZ7|ESYT2_MOUSE Extended synaptotagmin-2 OS=Mus musculus OX=10090 GN=Esyt2 PE=1 SV=1;tr|A0A1Y7VM39|A0A1Y7VM39_MOUSE Extended synaptotagmin-like protein 2 OS=Mus musculus OX=10090 GN=Esyt2 PE=1 SV=1	4	13	13	13	5	2	4	9	11	5	2	4	9	11	5	2	4	9	11	19.5	19.5	19.5	94.138	845	845;326;358;89	278											12
Etf1	Eukaryotic peptide chain release factor subunit 1	Q8BWY3	Q8BWY3	4	4	4	sp|Q8BWY3|ERF1_MOUSE Eukaryotic peptide chain release factor subunit 1 OS=Mus musculus OX=10090 GN=Etf1 PE=1 SV=4	1	4	4	4	2	2	0	2	4	2	2	0	2	4	2	2	0	2	4	11.4	11.4	11.4	49.03	437	437	272						1	4	2	1
Etfa	Electron transfer flavoprotein subunit alpha, mitochondrial	Q99LC5	Q99LC5	10	10	10	sp|Q99LC5|ETFA_MOUSE Electron transfer flavoprotein subunit alpha, mitochondrial OS=Mus musculus OX=10090 GN=Etfa PE=1 SV=2	1	10	10	10	4	3	1	10	10	4	3	1	10	10	4	3	1	10	10	36.6	36.6	36.6	35.009	333	333	326			1	1	13	2
Etfb	Electron transfer flavoprotein subunit beta	Q9DCW4;A0A0U1RNP5;A0A0N4SVE0;A0A0U1RNR3;A0A0U1RNK9;A0A0N4SWE9;A0A0U1RQB4	Q9DCW4;A0A0U1RNP5;A0A0N4SVE0;A0A0U1RNR3;A0A0U1RNK9;A0A0N4SWE9	13;10;10;8;8;7;3	13;10;10;8;8;7;3	13;10;10;8;8;7;3	sp|Q9DCW4|ETFB_MOUSE Electron transfer flavoprotein subunit beta OS=Mus musculus OX=10090 GN=Etfb PE=1 SV=3;tr|A0A0U1RNP5|A0A0U1RNP5_MOUSE Electron transfer flavoprotein subunit beta (Fragment) OS=Mus musculus OX=10090 GN=Etfb PE=3 SV=1;tr|A0A0N4SVE0|A0A0N	7	13	13	13	7	5	5	9	12	7	5	5	9	12	7	5	5	9	12	54.5	54.5	54.5	27.623	255	255;213;221;177;177;168;100	300			5	14	5	2
Etfdh	Electron transfer flavoprotein-ubiquinone oxidoreductase, mitochondrial	Q6PF96;Q921G7	Q6PF96;Q921G7	3;3	3;3	3;3	tr|Q6PF96|Q6PF96_MOUSE Electron transfer flavoprotein-ubiquinone oxidoreductase OS=Mus musculus OX=10090 GN=Etfdh PE=1 SV=1;sp|Q921G7|ETFD_MOUSE Electron transfer flavoprotein-ubiquinone oxidoreductase, mitochondrial OS=Mus musculus OX=10090 GN=Etfdh PE=1	2	3	3	3	1	2	1	2	1	1	2	1	2	1	1	2	1	2	1	6.3	6.3	6.3	61.16	556	556;616	309									1	1
Ethe1	Persulfide dioxygenase ETHE1, mitochondrial	Q9DCM0	Q9DCM0	9	9	9	sp|Q9DCM0|ETHE1_MOUSE Persulfide dioxygenase ETHE1, mitochondrial OS=Mus musculus OX=10090 GN=Ethe1 PE=1 SV=2	1	9	9	9	5	1	2	4	8	5	1	2	4	8	5	1	2	4	8	43.7	43.7	43.7	27.738	254	254	253			5	10	4	1
Ewsr1	RNA-binding protein EWS	Q5SUT0;Q5SUS9;Q61545;Q5SUS8	Q5SUT0;Q5SUS9;Q61545	8;8;8;1	8;8;8;1	8;8;8;1	tr|Q5SUT0|Q5SUT0_MOUSE Ewing sarcoma breakpoint region 1 OS=Mus musculus OX=10090 GN=Ewsr1 PE=1 SV=1;tr|Q5SUS9|Q5SUS9_MOUSE Ewing sarcoma breakpoint region 1 OS=Mus musculus OX=10090 GN=Ewsr1 PE=1 SV=1;sp|Q61545|EWS_MOUSE RNA-binding protein EWS OS=Mus mus	4	8	8	8	5	3	6	6	8	5	3	6	6	8	5	3	6	6	8	18.6	18.6	18.6	64.988	618	618;661;655;354	256				1	2	2	1	2	9	15	6	5
Exoc1	Exocyst complex component 1	Q5PPR2;Q6P1Y9;Q8R3S6	Q5PPR2;Q6P1Y9;Q8R3S6	4;4;4	4;4;4	4;4;4	tr|Q5PPR2|Q5PPR2_MOUSE Exocyst complex component 1 OS=Mus musculus OX=10090 GN=Exoc1 PE=1 SV=1;tr|Q6P1Y9|Q6P1Y9_MOUSE Exocyst complex component 1 OS=Mus musculus OX=10090 GN=Exoc1 PE=1 SV=1;sp|Q8R3S6|EXOC1_MOUSE Exocyst complex component 1 OS=Mus musculus	3	4	4	4	1	1	1	3	2	1	1	1	3	2	1	1	1	3	2	4.6	4.6	4.6	100.19	879	879;901;894	322											2
Exoc3l2		D3YUP5;E9Q180	D3YUP5	18;2	18;2	18;2	tr|D3YUP5|D3YUP5_MOUSE Exocyst complex component 3-like 2 OS=Mus musculus OX=10090 GN=Exoc3l2 PE=1 SV=2	2	18	18	18	13	8	5	11	14	13	8	5	11	14	13	8	5	11	14	24	24	24	87.189	789	789;242	304									1	7	14	2
Exoc4	Exocyst complex component 4	O35382;Q8C391;Q9CXE1	O35382;Q8C391	7;4;3	7;4;3	7;4;3	sp|O35382|EXOC4_MOUSE Exocyst complex component 4 OS=Mus musculus OX=10090 GN=Exoc4 PE=1 SV=2;tr|Q8C391|Q8C391_MOUSE Exocyst complex component Sec8 OS=Mus musculus OX=10090 GN=Exoc4 PE=1 SV=1	3	7	7	7	1	4	0	7	5	1	4	0	7	5	1	4	0	7	5	9.2	9.2	9.2	110.54	975	975;506;522	274										3	5	5
Exoc8	Exocyst complex component 8	Q6PGF7	Q6PGF7	5	5	5	sp|Q6PGF7|EXOC8_MOUSE Exocyst complex component 8 OS=Mus musculus OX=10090 GN=Exoc8 PE=1 SV=1	1	5	5	5	1	2	0	4	4	1	2	0	4	4	1	2	0	4	4	8.8	8.8	8.8	81.034	716	716	310										4
F11r	Junctional adhesion molecule A	O88792	O88792	6	6	6	sp|O88792|JAM1_MOUSE Junctional adhesion molecule A OS=Mus musculus OX=10090 GN=F11r PE=1 SV=2	1	6	6	6	2	2	2	6	0	2	2	2	6	0	2	2	2	6	0	18	18	18	32.423	300	300	360															1	1
F2rl3	Proteinase-activated receptor 4	O88634	O88634	2	2	2	sp|O88634|PAR4_MOUSE Proteinase-activated receptor 4 OS=Mus musculus OX=10090 GN=F2rl3 PE=1 SV=2	1	2	2	2	1	1	0	2	0	1	1	0	2	0	1	1	0	2	0	5.3	5.3	5.3	42.785	396	396	394
F8	Coagulation factor VIII	B2RRC9;Q06194	B2RRC9;Q06194	2;2	2;2	2;2	tr|B2RRC9|B2RRC9_MOUSE Coagulation factor VIII OS=Mus musculus OX=10090 GN=F8 PE=1 SV=1;sp|Q06194|FA8_MOUSE Coagulation factor VIII OS=Mus musculus OX=10090 GN=F8 PE=2 SV=2	2	2	2	2	0	0	0	2	0	0	0	0	2	0	0	0	0	2	0	1.2	1.2	1.2	258.19	2249	2249;2319	414
Fabp5	Fatty acid-binding protein, epidermal	Q05816	Q05816	3	3	3	sp|Q05816|FABP5_MOUSE Fatty acid-binding protein 5 OS=Mus musculus OX=10090 GN=Fabp5 PE=1 SV=3	1	3	3	3	3	0	0	0	0	3	0	0	0	0	3	0	0	0	0	14.1	14.1	14.1	15.137	135	135	305
Faf2	FAS-associated factor 2	D3Z2H4;Q3TDN2;Q3TDN2-2;D3YUP4	D3Z2H4;Q3TDN2;Q3TDN2-2	3;3;2;1	3;3;2;1	3;3;2;1	tr|D3Z2H4|D3Z2H4_MOUSE Fas associated factor family member 2 (Fragment) OS=Mus musculus OX=10090 GN=Faf2 PE=1 SV=1;sp|Q3TDN2|FAF2_MOUSE FAS-associated factor 2 OS=Mus musculus OX=10090 GN=Faf2 PE=1 SV=2;sp|Q3TDN2-2|FAF2_MOUSE Isoform 2 of FAS-associated fa	4	3	3	3	0	0	0	3	1	0	0	0	3	1	0	0	0	3	1	12.9	12.9	12.9	31.116	263	263;445;426;132	244					1	1	1	1	1	1
Fam101b	Filamin-interacting protein FAM101B	Q5SVD0	Q5SVD0	4	4	4	sp|Q5SVD0|RFLB_MOUSE Refilin-B OS=Mus musculus OX=10090 GN=Rflnb PE=1 SV=1	1	4	4	4	3	0	0	2	2	3	0	0	2	2	3	0	0	2	2	16.7	16.7	16.7	23.379	216	216	279			1	2
Fam104a		A2A6P4	A2A6P4	1	1	1	tr|A2A6P4|A2A6P4_MOUSE Family with sequence similarity 104, member A OS=Mus musculus OX=10090 GN=Fam104a PE=1 SV=1	1	1	1	1	0	0	0	0	1	0	0	0	0	1	0	0	0	0	1	13	13	13	19.618	185	185	101	1
FAM120A	Constitutive coactivator of PPAR-gamma-like protein 1	Q6A0A9	Q6A0A9	22	22	22	sp|Q6A0A9|F120A_MOUSE Constitutive coactivator of PPAR-gamma-like protein 1 OS=Mus musculus OX=10090 GN=FAM120A PE=1 SV=2	1	22	22	22	5	7	2	8	22	5	7	2	8	22	5	7	2	8	22	25.5	25.5	25.5	121.64	1112	1112	265							2	1	2	4	3	24	2
Fam126a	Hyccin	A0A0G2JH12;Q6P9N1-3;Q6P9N1-2	A0A0G2JH12;Q6P9N1-3;Q6P9N1-2	4;4;3	1;1;0	1;1;0	tr|A0A0G2JH12|A0A0G2JH12_MOUSE Family with sequence similarity 126, member A OS=Mus musculus OX=10090 GN=Hycc1 PE=1 SV=1;sp|Q6P9N1-3|HYCCI_MOUSE Isoform 3 of Hyccin OS=Mus musculus OX=10090 GN=Hycc1;sp|Q6P9N1-2|HYCCI_MOUSE Isoform 2 of Hyccin OS=Mus muscul	3	4	1	1	1	1	3	4	1	0	0	0	1	0	0	0	0	1	0	16.9	6.2	6.2	37.228	338	338;420;370	407
Fam126a	Hyccin	Q6P9N1	Q6P9N1	7	7	4	sp|Q6P9N1|HYCCI_MOUSE Hyccin OS=Mus musculus OX=10090 GN=Hycc1 PE=1 SV=3	1	7	7	4	3	2	3	5	4	3	2	3	5	4	2	1	0	2	3	16.5	16.5	9.6	57.321	521	521	300							1	4
Fam129b	Niban-like protein 1	Q8R1F1;A2ARS6	Q8R1F1	11;2	11;2	11;2	sp|Q8R1F1|NIBA2_MOUSE Protein Niban 2 OS=Mus musculus OX=10090 GN=Niban2 PE=1 SV=2	2	11	11	11	5	2	7	9	10	5	2	7	9	10	5	2	7	9	10	15.4	15.4	15.4	84.818	749	749;82	274								1	1	5	11	2
Fam133b	Protein FAM133B	A0A0G2JF33;A0A0G2JEE9;Q9CVI2-2;Q9CVI2	A0A0G2JF33;A0A0G2JEE9;Q9CVI2-2;Q9CVI2	2;2;2;2	2;2;2;2	2;2;2;2	tr|A0A0G2JF33|A0A0G2JF33_MOUSE Family with sequence similarity 133, member B OS=Mus musculus OX=10090 GN=Fam133b PE=1 SV=1;tr|A0A0G2JEE9|A0A0G2JEE9_MOUSE Family with sequence similarity 133, member B OS=Mus musculus OX=10090 GN=Fam133b PE=1 SV=1;sp|Q9CVI2-	4	2	2	2	0	0	0	1	1	0	0	0	1	1	0	0	0	1	1	19.3	19.3	19.3	13.025	109	109;228;115;245	251	1
Fam168a	Protein FAM168A	A0A140LIJ1;Q8BGZ2-2;Q8BGZ2;A0A140LJ81	A0A140LIJ1;Q8BGZ2-2;Q8BGZ2;A0A140LJ81	2;2;2;1	2;2;2;1	2;2;2;1	tr|A0A140LIJ1|A0A140LIJ1_MOUSE Family with sequence similarity 168, member A OS=Mus musculus OX=10090 GN=Fam168a PE=1 SV=1;sp|Q8BGZ2-2|F168A_MOUSE Isoform 2 of Protein FAM168A OS=Mus musculus OX=10090 GN=Fam168a;sp|Q8BGZ2|F168A_MOUSE Protein FAM168A OS=Mus	4	2	2	2	1	1	1	1	2	1	1	1	1	2	1	1	1	1	2	10.8	10.8	10.8	27.9	260	260;235;244;129	296			1	2												1
Fam168b	Myelin-associated neurite-outgrowth inhibitor	A0A087WSR1;A0A087WNR1;E9Q917;G3UWF0;Q80XQ8	A0A087WSR1;A0A087WNR1;E9Q917;G3UWF0;Q80XQ8	1;1;1;1;1	1;1;1;1;1	1;1;1;1;1	tr|A0A087WSR1|A0A087WSR1_MOUSE Family with sequence similarity 168, member B OS=Mus musculus OX=10090 GN=Fam168b PE=1 SV=1;tr|A0A087WNR1|A0A087WNR1_MOUSE Family with sequence similarity 168, member B (Fragment) OS=Mus musculus OX=10090 GN=Fam168b PE=1 SV=1	5	1	1	1	0	1	0	0	1	0	1	0	0	1	0	1	0	0	1	25.7	25.7	25.7	7.3953	70	70;92;201;206;194	303			1
Fam171a2	Protein FAM171A2	A2A699;A2A699-2	A2A699;A2A699-2	9;8	9;8	9;8	sp|A2A699|F1712_MOUSE Protein FAM171A2 OS=Mus musculus OX=10090 GN=Fam171a2 PE=1 SV=1;sp|A2A699-2|F1712_MOUSE Isoform 2 of Protein FAM171A2 OS=Mus musculus OX=10090 GN=Fam171a2	2	9	9	9	7	3	5	7	1	7	3	5	7	1	7	3	5	7	1	15.1	15.1	15.1	87.486	822	822;638	340											1
Fam173a	Protein FAM173A	Q501J2;A0A494BBG1;Q91VW0;A0A494BBC9	Q501J2;A0A494BBG1;Q91VW0;A0A494BBC9	2;1;1;1	2;1;1;1	2;1;1;1	sp|Q501J2|ANKMT_MOUSE Adenine nucleotide translocase lysine N-methyltransferase OS=Mus musculus OX=10090 GN=Antkmt PE=1 SV=1;tr|A0A494BBG1|A0A494BBG1_MOUSE Adenine nucleotide translocase lysine methyltransferase OS=Mus musculus OX=10090 GN=Antkmt PE=1 SV=1	4	2	2	2	0	0	1	1	2	0	0	1	1	2	0	0	1	1	2	10	10	10	24.739	229	229;140;151;153	203			2
Fam185a	Protein FAM185A	Q7TPD2-2;Q7TPD2	Q7TPD2-2;Q7TPD2	1;1	1;1	1;1	sp|Q7TPD2-2|F185A_MOUSE Isoform 2 of Protein FAM185A OS=Mus musculus OX=10090 GN=Fam185a;sp|Q7TPD2|F185A_MOUSE Protein FAM185A OS=Mus musculus OX=10090 GN=Fam185a PE=2 SV=1	2	1	1	1	0	0	0	1	1	0	0	0	1	1	0	0	0	1	1	6.7	6.7	6.7	22.149	210	210;378	207						1	1
Fam45a	Protein FAM45A	Q3TH34;Q9D8N2;D3YUG1	Q3TH34;Q9D8N2;D3YUG1	2;2;1	2;2;1	2;2;1	tr|Q3TH34|Q3TH34_MOUSE DENN domain containing 10 OS=Mus musculus OX=10090 GN=Dennd10 PE=1 SV=1;sp|Q9D8N2|DEN10_MOUSE DENN domain-containing protein 10 OS=Mus musculus OX=10090 GN=Dennd10 PE=1 SV=2;tr|D3YUG1|D3YUG1_MOUSE DENN domain containing 10 (Fragment)	3	2	2	2	1	1	0	0	2	1	1	0	0	2	1	1	0	0	2	7.6	7.6	7.6	26.595	236	236;357;136	355					2	1	1
Fam49a;Fam49b	Protein FAM49A;Protein FAM49B	Q8BHZ0;Q921M7	Q8BHZ0;Q921M7	1;1	1;1	1;1	sp|Q8BHZ0|CYRIA_MOUSE CYFIP-related Rac1 interactor A OS=Mus musculus OX=10090 GN=Cyria PE=1 SV=1;sp|Q921M7|CYRIB_MOUSE CYFIP-related Rac1 interactor B OS=Mus musculus OX=10090 GN=Cyrib PE=1 SV=1	2	1	1	1	1	1	1	0	1	1	1	1	0	1	1	1	1	0	1	2.8	2.8	2.8	37.342	323	323;324	280					1
Fam63a	Protein FAM63A	Q76LS9-2;Q76LS9	Q76LS9-2;Q76LS9	1;1	1;1	1;1	sp|Q76LS9-2|MINY1_MOUSE Isoform 2 of Ubiquitin carboxyl-terminal hydrolase MINDY-1 OS=Mus musculus OX=10090 GN=Mindy1;sp|Q76LS9|MINY1_MOUSE Ubiquitin carboxyl-terminal hydrolase MINDY-1 OS=Mus musculus OX=10090 GN=Mindy1 PE=1 SV=1	2	1	1	1	0	0	0	1	0	0	0	0	1	0	0	0	0	1	0	3.9	3.9	3.9	50.208	459	459;468	409
Fam65a	Protein FAM65A	Q68FE6	Q68FE6	14	14	14	sp|Q68FE6|RIPR1_MOUSE Rho family-interacting cell polarization regulator 1 OS=Mus musculus OX=10090 GN=Ripor1 PE=1 SV=2	1	14	14	14	3	3	3	5	14	3	3	3	5	14	3	3	3	5	14	11.4	11.4	11.4	132.35	1223	1223	250									1	2	8	14	1
Fam76b	Protein FAM76B	D6RG49;Q80XP8	D6RG49;Q80XP8	2;2	2;2	2;2	tr|D6RG49|D6RG49_MOUSE Family with sequence similarity 76, member B OS=Mus musculus OX=10090 GN=Fam76b PE=1 SV=1;sp|Q80XP8|FA76B_MOUSE Protein FAM76B OS=Mus musculus OX=10090 GN=Fam76b PE=1 SV=1	2	2	2	2	1	0	1	1	2	1	0	1	1	2	1	0	1	1	2	9	9	9	26.649	233	233;339	206						2	1
Fam91a1	Protein FAM91A1	Q3UVG3	Q3UVG3	5	5	5	sp|Q3UVG3|F91A1_MOUSE Protein FAM91A1 OS=Mus musculus OX=10090 GN=Fam91a1 PE=1 SV=1	1	5	5	5	1	0	2	1	4	1	0	2	1	4	1	0	2	1	4	8.1	8.1	8.1	93.462	837	837	210											4
Fam98b	Protein FAM98B	Q80VD1	Q80VD1	2	2	2	sp|Q80VD1|FA98B_MOUSE Protein FAM98B OS=Mus musculus OX=10090 GN=Fam98b PE=1 SV=1	1	2	2	2	0	0	1	0	2	0	0	1	0	2	0	0	1	0	2	5.8	5.8	5.8	45.349	429	429	140							2
Far1	Fatty acyl-CoA reductase 1	Q922J9-3;Q922J9;Q922J9-4	Q922J9-3;Q922J9;Q922J9-4	1;1;1	1;1;1	1;1;1	sp|Q922J9-3|FACR1_MOUSE Isoform 3 of Fatty acyl-CoA reductase 1 OS=Mus musculus OX=10090 GN=Far1;sp|Q922J9|FACR1_MOUSE Fatty acyl-CoA reductase 1 OS=Mus musculus OX=10090 GN=Far1 PE=1 SV=1;sp|Q922J9-4|FACR1_MOUSE Isoform 4 of Fatty acyl-CoA reductase 1 OS=	3	1	1	1	0	1	0	0	0	0	1	0	0	0	0	1	0	0	0	2.7	2.7	2.7	59.296	515	515;515;519	508
Farp1	FERM, RhoGEF and pleckstrin domain-containing protein 1	E9Q805;F8VPU2	E9Q805;F8VPU2	2;2	2;2	2;2	tr|E9Q805|E9Q805_MOUSE FERM, RhoGEF (Arhgef) and pleckstrin domain protein 1 (chondrocyte-derived) (Fragment) OS=Mus musculus OX=10090 GN=Farp1 PE=1 SV=1;sp|F8VPU2|FARP1_MOUSE FERM, ARHGEF and pleckstrin domain-containing protein 1 OS=Mus musculus OX=10090	2	2	2	2	0	2	0	0	0	0	2	0	0	0	0	2	0	0	0	12.3	12.3	12.3	23.863	211	211;1048	512
Farsa	Phenylalanine--tRNA ligase alpha subunit	E9PWY9;Q8C0C7;D6RIJ2	E9PWY9;Q8C0C7	13;13;2	13;13;2	13;13;2	tr|E9PWY9|E9PWY9_MOUSE Phenylalanine--tRNA ligase alpha subunit OS=Mus musculus OX=10090 GN=Farsa PE=1 SV=1;sp|Q8C0C7|SYFA_MOUSE Phenylalanine--tRNA ligase alpha subunit OS=Mus musculus OX=10090 GN=Farsa PE=1 SV=1	3	13	13	13	7	5	5	7	9	7	5	5	7	9	7	5	5	7	9	29.2	29.2	29.2	57.47	507	507;508;105	308						1	2	12	1
Farsb	Phenylalanine--tRNA ligase beta subunit	Q9WUA2;A0A087WPV4;A0A087WS80;A0A087WQ15	Q9WUA2	18;8;7;1	18;8;7;1	18;8;7;1	sp|Q9WUA2|SYFB_MOUSE Phenylalanine--tRNA ligase beta subunit OS=Mus musculus OX=10090 GN=Farsb PE=1 SV=2	4	18	18	18	9	13	9	11	14	9	13	9	11	14	9	13	9	11	14	30.9	30.9	30.9	65.696	589	589;237;206;63	336									16	2	1	1
Fasn	Fatty acid synthase;[Acyl-carrier-protein] S-acetyltransferase;[Acyl-carrier-protein] S-malonyltransferase;3-oxoacyl-[acyl-carrier-protein] synthase;3-oxoacyl-[acyl-carrier-protein] reductase;3-hydroxyacyl-[acyl-carrier-protein] dehydratase;Enoyl-[acyl-carrier-protein] reductase;Oleoyl-[acyl-carrier-protein] hydrolase	P19096;A0A0U1RNJ1;A0A0U1RPP5	P19096;A0A0U1RNJ1	78;77;1	78;77;1	78;77;1	sp|P19096|FAS_MOUSE Fatty acid synthase OS=Mus musculus OX=10090 GN=Fasn PE=1 SV=2;tr|A0A0U1RNJ1|A0A0U1RNJ1_MOUSE Fatty acid synthase OS=Mus musculus OX=10090 GN=Fasn PE=1 SV=1	3	78	78	78	55	53	53	54	73	55	53	53	54	73	55	53	53	54	73	35	35	35	272.43	2504	2504;2502;24	305									3	2	20	42	100	83
Fastkd2	FAST kinase domain-containing protein 2	Q922E6	Q922E6	2	2	2	sp|Q922E6|FAKD2_MOUSE FAST kinase domain-containing protein 2, mitochondrial OS=Mus musculus OX=10090 GN=Fastkd2 PE=2 SV=2	1	2	2	2	1	1	0	2	0	1	1	0	2	0	1	1	0	2	0	3.2	3.2	3.2	78.947	689	689	417
Fastkd5;Ubox5	FAST kinase domain-containing protein 5	A0A0R4J291;Q7TMV3;F2Z402	A0A0R4J291;Q7TMV3;F2Z402	2;2;1	2;2;1	2;2;1	tr|A0A0R4J291|A0A0R4J291_MOUSE FAST kinase domains 5 OS=Mus musculus OX=10090 GN=Fastkd5 PE=1 SV=1;sp|Q7TMV3|FAKD5_MOUSE FAST kinase domain-containing protein 5, mitochondrial OS=Mus musculus OX=10090 GN=Fastkd5 PE=2 SV=1;tr|F2Z402|F2Z402_MOUSE U box domai	3	2	2	2	1	2	0	2	2	1	2	0	2	2	1	2	0	2	2	2.5	2.5	2.5	91.621	807	807;762;553	321										3
Fbl	rRNA 2-O-methyltransferase fibrillarin	P35550;A0A140LIR6	P35550	9;4	8;4	7;4	sp|P35550|FBRL_MOUSE rRNA 2-O-methyltransferase fibrillarin OS=Mus musculus OX=10090 GN=Fbl PE=1 SV=2	2	9	8	7	3	4	0	3	8	3	4	0	3	7	3	3	0	3	7	30.6	27.5	23.2	34.306	327	327;85	270	1	1	1	3	9	4	1
Fblim1	Filamin-binding LIM protein 1	Q71FD7;A2ADF3;A2ADF2;A2ADF1;A2ADE8;A2ADE9;A2ADE5;A2ADE6;A2ADE7	Q71FD7	5;1;1;1;1;1;1;1;1	5;1;1;1;1;1;1;1;1	5;1;1;1;1;1;1;1;1	sp|Q71FD7|FBLI1_MOUSE Filamin-binding LIM protein 1 OS=Mus musculus OX=10090 GN=Fblim1 PE=1 SV=2	9	5	5	5	4	0	1	2	0	4	0	1	2	0	4	0	1	2	0	17.1	17.1	17.1	41.026	375	375;56;73;98;102;128;167;175;182	307
Fbln5	Fibulin-5	A0A1Y7VJW9;Q9WVH9	A0A1Y7VJW9;Q9WVH9	3;3	3;3	3;3	tr|A0A1Y7VJW9|A0A1Y7VJW9_MOUSE Fibulin 5 OS=Mus musculus OX=10090 GN=Fbln5 PE=1 SV=1;sp|Q9WVH9|FBLN5_MOUSE Fibulin-5 OS=Mus musculus OX=10090 GN=Fbln5 PE=1 SV=1	2	3	3	3	1	3	1	3	1	1	3	1	3	1	1	3	1	3	1	6.3	6.3	6.3	51.769	461	461;448	416								1
Fbxl18		F8VQK6;E9PYR1	F8VQK6;E9PYR1	3;3	3;3	3;3	tr|F8VQK6|F8VQK6_MOUSE F-box and leucine-rich repeat protein 18 OS=Mus musculus OX=10090 GN=Fbxl18 PE=1 SV=1;tr|E9PYR1|E9PYR1_MOUSE F-box and leucine-rich repeat protein 18 OS=Mus musculus OX=10090 GN=Fbxl18 PE=1 SV=1	2	3	3	3	0	0	0	0	3	0	0	0	0	3	0	0	0	0	3	4.5	4.5	4.5	77.7	707	707;771	110										3
Fbxo3	F-box only protein 3	A2BHN6;Q9DC63-3;Q9DC63-2;Q9DC63	A2BHN6;Q9DC63-3;Q9DC63-2;Q9DC63	2;2;2;2	2;2;2;2	2;2;2;2	tr|A2BHN6|A2BHN6_MOUSE F-box protein 3 OS=Mus musculus OX=10090 GN=Fbxo3 PE=1 SV=1;sp|Q9DC63-3|FBX3_MOUSE Isoform 3 of F-box only protein 3 OS=Mus musculus OX=10090 GN=Fbxo3;sp|Q9DC63-2|FBX3_MOUSE Isoform 2 of F-box only protein 3 OS=Mus musculus OX=10090	4	2	2	2	2	1	0	1	1	2	1	0	1	1	2	1	0	1	1	9.7	9.7	9.7	40.963	361	361;410;415;480	321							1
Fdxr	NADPH:adrenodoxin oxidoreductase, mitochondrial	Q61578	Q61578	10	10	10	sp|Q61578|ADRO_MOUSE NADPH:adrenodoxin oxidoreductase, mitochondrial OS=Mus musculus OX=10090 GN=Fdxr PE=1 SV=1	1	10	10	10	7	8	5	10	6	7	8	5	10	6	7	8	5	10	6	23.1	23.1	23.1	54.201	494	494	374							6
Fermt2	Fermitin family homolog 2	Q8CIB5;A6X941;A6X940	Q8CIB5	14;5;3	14;5;3	14;5;3	sp|Q8CIB5|FERM2_MOUSE Fermitin family homolog 2 OS=Mus musculus OX=10090 GN=Fermt2 PE=1 SV=1	3	14	14	14	8	6	9	10	8	8	6	9	10	8	8	6	9	10	8	21.2	21.2	21.2	77.8	680	680;180;258	306									1	9
Fes	Tyrosine-protein kinase Fes/Fps	A0A0U1RPM2;P16879;A0A0U1RPN6;P70451-4;P70451-2;P70451-5;P70451	A0A0U1RPM2;P16879	3;3;1;1;1;1;1	3;3;1;1;1;1;1	3;3;1;1;1;1;1	tr|A0A0U1RPM2|A0A0U1RPM2_MOUSE Tyrosine-protein kinase OS=Mus musculus OX=10090 GN=Fes PE=1 SV=1;sp|P16879|FES_MOUSE Tyrosine-protein kinase Fes/Fps OS=Mus musculus OX=10090 GN=Fes PE=1 SV=2	7	3	3	3	0	0	0	0	3	0	0	0	0	3	0	0	0	0	3	4	4	4	93.52	820	820;822;75;453;765;822;823	111										1	3
Fgd5	FYVE, RhoGEF and PH domain-containing protein 5	E9QLU9;E9QKY4;Q80UZ0;Q80UZ0-2	E9QLU9;E9QKY4;Q80UZ0	9;9;9;1	9;9;9;1	9;9;9;1	tr|E9QLU9|E9QLU9_MOUSE FYVE, RhoGEF and PH domain containing 5 OS=Mus musculus OX=10090 GN=Fgd5 PE=1 SV=1;tr|E9QKY4|E9QKY4_MOUSE FYVE, RhoGEF and PH domain containing 5 OS=Mus musculus OX=10090 GN=Fgd5 PE=1 SV=1;sp|Q80UZ0|FGD5_MOUSE FYVE, RhoGEF and PH dom	4	9	9	9	1	3	3	7	7	1	3	3	7	7	1	3	3	7	7	8.3	8.3	8.3	149.76	1356	1356;1514;1219;218	295									1	1	3	5	6
Fh	Fumarate hydratase, mitochondrial	P97807-2;P97807;H3BKG7	P97807-2;P97807	15;15;1	15;15;1	15;15;1	sp|P97807-2|FUMH_MOUSE Isoform Cytoplasmic of Fumarate hydratase, mitochondrial OS=Mus musculus OX=10090 GN=Fh;sp|P97807|FUMH_MOUSE Fumarate hydratase, mitochondrial OS=Mus musculus OX=10090 GN=Fh PE=1 SV=3	3	15	15	15	8	11	6	11	12	8	11	6	11	12	8	11	6	11	12	42.2	42.2	42.2	50.052	467	467;507;167	322					2	5	13	15	1
Fhl2	Four and a half LIM domains protein 2	O70433	O70433	5	5	5	sp|O70433|FHL2_MOUSE Four and a half LIM domains protein 2 OS=Mus musculus OX=10090 GN=Fhl2 PE=1 SV=1	1	5	5	5	1	0	2	3	4	1	0	2	3	4	1	0	2	3	4	17.9	17.9	17.9	32.072	279	279	264					4
Fhl3	Four and a half LIM domains protein 3	Q9R059;F2Z455;D6RJ68	Q9R059;F2Z455;D6RJ68	5;4;3	5;4;3	5;4;3	sp|Q9R059|FHL3_MOUSE Four and a half LIM domains protein 3 OS=Mus musculus OX=10090 GN=Fhl3 PE=1 SV=2;tr|F2Z455|F2Z455_MOUSE Four and a half LIM domains 3 OS=Mus musculus OX=10090 GN=Fhl3 PE=1 SV=1;tr|D6RJ68|D6RJ68_MOUSE Four and a half LIM domains 3 OS=Mu	3	5	5	5	3	1	2	4	3	3	1	2	4	3	3	1	2	4	3	18	18	18	31.794	289	289;280;120	294			1	1	3
Fhod1	FH1/FH2 domain-containing protein 1	Q6P9Q4	Q6P9Q4	8	8	8	sp|Q6P9Q4|FHOD1_MOUSE FH1/FH2 domain-containing protein 1 OS=Mus musculus OX=10090 GN=Fhod1 PE=1 SV=3	1	8	8	8	5	1	2	4	6	5	1	2	4	6	5	1	2	4	6	8.8	8.8	8.8	129.6	1197	1197	280												6
Filip1l	Filamin A-interacting protein 1-like	E0CYM1;E0CYH7;Q6P6L0-3;Q6P6L0	E0CYM1;E0CYH7;Q6P6L0-3;Q6P6L0	7;7;7;7	7;7;7;7	7;7;7;7	tr|E0CYM1|E0CYM1_MOUSE Filamin A interacting protein 1-like OS=Mus musculus OX=10090 GN=Filip1l PE=1 SV=1;tr|E0CYH7|E0CYH7_MOUSE Filamin A interacting protein 1-like OS=Mus musculus OX=10090 GN=Filip1l PE=1 SV=1;sp|Q6P6L0-3|FIL1L_MOUSE Isoform 3 of Filamin	4	7	7	7	6	0	2	0	3	6	0	2	0	3	6	0	2	0	3	9	9	9	101.92	893	893;1131;893;1131	244											3
Fis1	Mitochondrial fission 1 protein	G3X9U9;Q9CQ92;D3YZ32	G3X9U9;Q9CQ92;D3YZ32	2;2;1	2;2;1	2;2;1	tr|G3X9U9|G3X9U9_MOUSE Mitochondrial fission 1 protein OS=Mus musculus OX=10090 GN=Fis1 PE=1 SV=1;sp|Q9CQ92|FIS1_MOUSE Mitochondrial fission 1 protein OS=Mus musculus OX=10090 GN=Fis1 PE=1 SV=1;tr|D3YZ32|D3YZ32_MOUSE Fission, mitochondrial 1 OS=Mus musculu	3	2	2	2	0	0	0	1	1	0	0	0	1	1	0	0	0	1	1	17.9	17.9	17.9	16.265	145	145;152;102	202	1	1
Fkbp10	Peptidyl-prolyl cis-trans isomerase FKBP10	Q61576;A2A4H9;F6W360	Q61576;A2A4H9	10;9;2	10;9;2	10;9;2	sp|Q61576|FKB10_MOUSE Peptidyl-prolyl cis-trans isomerase FKBP10 OS=Mus musculus OX=10090 GN=Fkbp10 PE=1 SV=2;tr|A2A4H9|A2A4H9_MOUSE peptidylprolyl isomerase OS=Mus musculus OX=10090 GN=Fkbp10 PE=1 SV=1	3	10	10	10	2	2	7	6	1	2	2	7	6	1	2	2	7	6	1	20.1	20.1	20.1	64.697	581	581;469;66	321										1
Fkbp1a	Peptidyl-prolyl cis-trans isomerase FKBP1A	P26883;F6X9I3	P26883	5;2	5;2	5;2	sp|P26883|FKB1A_MOUSE Peptidyl-prolyl cis-trans isomerase FKBP1A OS=Mus musculus OX=10090 GN=Fkbp1a PE=1 SV=2	2	5	5	5	1	1	1	5	3	1	1	1	5	3	1	1	1	5	3	54.6	54.6	54.6	11.922	108	108;161	290	4		1												1	1
Fkbp4	Peptidyl-prolyl cis-trans isomerase FKBP4;Peptidyl-prolyl cis-trans isomerase FKBP4, N-terminally processed	P30416	P30416	2	2	2	sp|P30416|FKBP4_MOUSE Peptidyl-prolyl cis-trans isomerase FKBP4 OS=Mus musculus OX=10090 GN=Fkbp4 PE=1 SV=5	1	2	2	2	0	0	0	1	2	0	0	0	1	2	0	0	0	1	2	5	5	5	51.572	458	458	208								2
Fkbp8	Peptidyl-prolyl cis-trans isomerase FKBP8	F6WP10;O35465;O35465-2	F6WP10;O35465;O35465-2	1;1;1	1;1;1	1;1;1	tr|F6WP10|F6WP10_MOUSE FK506 binding protein 8 (Fragment) OS=Mus musculus OX=10090 GN=Fkbp8 PE=1 SV=1;sp|O35465|FKBP8_MOUSE Peptidyl-prolyl cis-trans isomerase FKBP8 OS=Mus musculus OX=10090 GN=Fkbp8 PE=1 SV=2;sp|O35465-2|FKBP8_MOUSE Isoform 2 of Peptidyl-	3	1	1	1	0	1	0	1	0	0	1	0	1	0	0	1	0	1	0	44.4	44.4	44.4	4.0346	36	36;402;403	474
Fkbp9	Peptidyl-prolyl cis-trans isomerase FKBP9	Q9Z247	Q9Z247	2	2	2	sp|Q9Z247|FKBP9_MOUSE Peptidyl-prolyl cis-trans isomerase FKBP9 OS=Mus musculus OX=10090 GN=Fkbp9 PE=1 SV=1	1	2	2	2	1	1	2	1	1	1	1	2	1	1	1	1	2	1	1	3	3	3	62.995	570	570	334									1
Flii	Protein flightless-1 homolog	Q9JJ28	Q9JJ28	10	10	10	sp|Q9JJ28|FLII_MOUSE Protein flightless-1 homolog OS=Mus musculus OX=10090 GN=Flii PE=1 SV=1	1	10	10	10	4	4	2	3	8	4	4	2	3	8	4	4	2	3	8	10.1	10.1	10.1	144.8	1271	1271	305										1	1	8	2
Flna	Filamin-A	B7FAU9;Q8BTM8;B7FAV1;F6XC15;J3JS91;Q8BTM8-2;F6Z2C0;A0A668KLG7;F7AVL7	B7FAU9;Q8BTM8;B7FAV1	101;101;99;25;12;9;7;1;1	94;94;92;19;11;5;7;1;1	91;91;89;18;10;5;7;1;1	tr|B7FAU9|B7FAU9_MOUSE Filamin, alpha OS=Mus musculus OX=10090 GN=Flna PE=1 SV=1;sp|Q8BTM8|FLNA_MOUSE Filamin-A OS=Mus musculus OX=10090 GN=Flna PE=1 SV=5;tr|B7FAV1|B7FAV1_MOUSE Filamin, alpha (Fragment) OS=Mus musculus OX=10090 GN=Flna PE=1 SV=1	9	101	94	91	87	54	73	56	74	82	50	67	53	69	80	49	65	52	66	45.7	44.5	43.7	280.5	2639	2639;2647;2583;511;277;249;280;73;74	299			1	1	1	1	1	1	4	12	22	47	57	107
Flnb	Filamin-B	Q80X90	Q80X90	125	125	115	sp|Q80X90|FLNB_MOUSE Filamin-B OS=Mus musculus OX=10090 GN=Flnb PE=1 SV=3	1	125	125	115	108	62	99	82	80	108	62	99	82	80	100	56	90	76	72	50.8	50.8	47.9	277.82	2602	2602	299	1	1	2	2	2	2	3	5	8	11	29	60	81	134	1	1
Flnc	Filamin-C	Q8VHX6-2;Q8VHX6	Q8VHX6-2;Q8VHX6	66;66	54;54	54;54	sp|Q8VHX6-2|FLNC_MOUSE Isoform 2 of Filamin-C OS=Mus musculus OX=10090 GN=Flnc;sp|Q8VHX6|FLNC_MOUSE Filamin-C OS=Mus musculus OX=10090 GN=Flnc PE=1 SV=3	2	66	54	54	56	30	37	30	49	47	24	27	24	38	47	24	27	24	38	28.9	24.1	24.1	287.36	2693	2693;2726	300											3	13	29	53
Flrt2		Q8BLU0	Q8BLU0	12	12	12	sp|Q8BLU0|FLRT2_MOUSE Leucine-rich repeat transmembrane protein FLRT2 OS=Mus musculus OX=10090 GN=Flrt2 PE=1 SV=1	1	12	12	12	4	2	2	12	1	4	2	2	12	1	4	2	2	12	1	22.7	22.7	22.7	73.947	660	660	371									1	1	1
Flrt3		Q8BGT1	Q8BGT1	6	6	6	sp|Q8BGT1|FLRT3_MOUSE Leucine-rich repeat transmembrane protein FLRT3 OS=Mus musculus OX=10090 GN=Flrt3 PE=1 SV=1	1	6	6	6	1	0	2	6	0	1	0	2	6	0	1	0	2	6	0	10.6	10.6	10.6	72.878	649	649	364
Flt4	Vascular endothelial growth factor receptor 3	P35917	P35917	8	8	6	sp|P35917|VGFR3_MOUSE Vascular endothelial growth factor receptor 3 OS=Mus musculus OX=10090 GN=Flt4 PE=1 SV=1	1	8	8	6	2	5	3	7	0	2	5	3	7	0	1	4	1	5	0	7.2	7.2	5.9	153.01	1363	1363	400
Fmnl3	Formin-like protein 3	Q6ZPF4;D3Z7A7;Q6ZPF4-2;E9PXE6;F8VPR2;A2AQW2;A2APV2-2;A2APV2;A2APV2-3	Q6ZPF4;D3Z7A7;Q6ZPF4-2	8;7;7;3;3;3;3;3;3	8;7;7;3;3;3;3;3;3	8;7;7;3;3;3;3;3;3	sp|Q6ZPF4|FMNL3_MOUSE Formin-like protein 3 OS=Mus musculus OX=10090 GN=Fmnl3 PE=1 SV=2;tr|D3Z7A7|D3Z7A7_MOUSE Formin-like 3 OS=Mus musculus OX=10090 GN=Fmnl3 PE=1 SV=1;sp|Q6ZPF4-2|FMNL3_MOUSE Isoform 2 of Formin-like protein 3 OS=Mus musculus OX=10090 GN=	9	8	8	8	4	4	1	4	7	4	4	1	4	7	4	4	1	4	7	9.3	9.3	9.3	117.17	1028	1028;1027;976;1034;1083;1085;1032;1086;1091	320										1	3	7
Fmo3	Dimethylaniline monooxygenase [N-oxide-forming] 3	P97501;Q8VHG0	P97501	3;1	3;1	3;1	sp|P97501|FMO3_MOUSE Flavin-containing monooxygenase 3 OS=Mus musculus OX=10090 GN=Fmo3 PE=1 SV=1	2	3	3	3	2	1	0	0	0	2	1	0	0	0	2	1	0	0	0	7.1	7.1	7.1	60.515	534	534;560	375
Fmr1	Fragile X mental retardation protein 1 homolog	E9QAT0;D3Z6U8;E9QNF5;Q6AXB7;P35922-9;P35922-8;P35922-3;P35922-7;P35922-2;P35922;E9QAS9;E9QAS8;P35922-11;P35922-10;P35922-5;P35922-4;P35922-12;P35922-6	E9QAT0;D3Z6U8;E9QNF5;Q6AXB7;P35922-9;P35922-8;P35922-3;P35922-7;P35922-2;P35922;E9QAS9;E9QAS8	3;3;3;3;3;3;3;3;3;3;2;2;1;1;1;1;1;1	2;2;2;2;2;2;2;2;2;2;1;1;1;1;1;1;1;1	2;2;2;2;2;2;2;2;2;2;1;1;1;1;1;1;1;1	tr|E9QAT0|E9QAT0_MOUSE Fragile X messenger ribonucleoprotein 1 OS=Mus musculus OX=10090 GN=Fmr1 PE=1 SV=1;tr|D3Z6U8|D3Z6U8_MOUSE Fragile X messenger ribonucleoprotein 1 OS=Mus musculus OX=10090 GN=Fmr1 PE=1 SV=1;tr|E9QNF5|E9QNF5_MOUSE Fragile X messenger r	18	3	2	2	1	2	1	2	3	0	1	0	1	2	0	1	0	1	2	5.3	3.9	3.9	66.169	589	589;591;593;614;568;581;589;593;602;614;585;631;415;427;436;448;491;512	285										2
Fn1	Fibronectin;Anastellin	B7ZNJ1;A0A087WS56;B9EHT6;A0A087WSN6;Q3UHL6;A0A087WR50;P11276;A0A087WS99	B7ZNJ1;A0A087WS56;B9EHT6;A0A087WSN6;Q3UHL6;A0A087WR50;P11276	3;3;3;3;3;3;3;1	3;3;3;3;3;3;3;1	3;3;3;3;3;3;3;1	tr|B7ZNJ1|B7ZNJ1_MOUSE Fibronectin OS=Mus musculus OX=10090 GN=Fn1 PE=1 SV=1;tr|A0A087WS56|A0A087WS56_MOUSE Fibronectin OS=Mus musculus OX=10090 GN=Fn1 PE=1 SV=1;tr|B9EHT6|B9EHT6_MOUSE Fibronectin OS=Mus musculus OX=10090 GN=Fn1 PE=1 SV=1;tr|A0A087WSN6|A0A	8	3	3	3	3	0	0	2	0	3	0	0	2	0	3	0	0	2	0	1.7	1.7	1.7	239.72	2176	2176;2266;2271;2296;2361;2386;2477;200	352
Fn3krp	Ketosamine-3-kinase	Q8K274	Q8K274	4	4	4	sp|Q8K274|KT3K_MOUSE Ketosamine-3-kinase OS=Mus musculus OX=10090 GN=Fn3krp PE=1 SV=2	1	4	4	4	2	3	2	2	3	2	3	2	2	3	2	3	2	2	3	16.5	16.5	16.5	34.468	309	309	279					5	2
Fndc3b	Fibronectin type III domain-containing protein 3B	A0A0R4J0H8;Q6NWW9;A0A0A6YX88	A0A0R4J0H8;Q6NWW9	11;11;1	11;11;1	11;11;1	tr|A0A0R4J0H8|A0A0R4J0H8_MOUSE Fibronectin type III domain containing 3B OS=Mus musculus OX=10090 GN=Fndc3b PE=1 SV=1;sp|Q6NWW9|FND3B_MOUSE Fibronectin type III domain-containing protein 3B OS=Mus musculus OX=10090 GN=Fndc3b PE=1 SV=1	3	11	11	11	2	4	1	4	7	2	4	1	4	7	2	4	1	4	7	11.7	11.7	11.7	132.77	1207	1207;1207;119	295												7
Focad	Focadhesin	A2AKG8;E9PYJ6	A2AKG8;E9PYJ6	2;1	2;1	2;1	sp|A2AKG8|FOCAD_MOUSE Focadhesin OS=Mus musculus OX=10090 GN=Focad PE=1 SV=1;tr|E9PYJ6|E9PYJ6_MOUSE Focadhesin OS=Mus musculus OX=10090 GN=Focad PE=1 SV=1	2	2	2	2	0	0	0	0	2	0	0	0	0	2	0	0	0	0	2	1.3	1.3	1.3	198.95	1798	1798;1712	113													2
Foxred1	FAD-dependent oxidoreductase domain-containing protein 1	D6RG85;D3Z5V7;Q3TQB2;Q3TQB2-2	D6RG85;D3Z5V7;Q3TQB2;Q3TQB2-2	1;1;1;1	1;1;1;1	1;1;1;1	tr|D6RG85|D6RG85_MOUSE FAD-dependent oxidoreductase domain containing 1 OS=Mus musculus OX=10090 GN=Foxred1 PE=1 SV=1;tr|D3Z5V7|D3Z5V7_MOUSE FAD-dependent oxidoreductase domain containing 1 (Fragment) OS=Mus musculus OX=10090 GN=Foxred1 PE=1 SV=1;sp|Q3TQB2	4	1	1	1	0	1	1	1	0	0	1	1	1	0	0	1	1	1	0	6.5	6.5	6.5	20.614	186	186;205;487;493	374
Frg1	Protein FRG1	P97376	P97376	4	4	4	sp|P97376|FRG1_MOUSE Protein FRG1 OS=Mus musculus OX=10090 GN=Frg1 PE=1 SV=2	1	4	4	4	0	0	0	1	3	0	0	0	1	3	0	0	0	1	3	19.4	19.4	19.4	29.127	258	258	225					3
Fryl		F8VQ05;A0A0J9YTS1;A0A0J9YUH4	F8VQ05;A0A0J9YTS1;A0A0J9YUH4	2;1;1	2;1;1	2;1;1	tr|F8VQ05|F8VQ05_MOUSE FRY like transcription coactivator OS=Mus musculus OX=10090 GN=Fryl PE=1 SV=1;tr|A0A0J9YTS1|A0A0J9YTS1_MOUSE FRY like transcription coactivator (Fragment) OS=Mus musculus OX=10090 GN=Fryl PE=1 SV=1;tr|A0A0J9YUH4|A0A0J9YUH4_MOUSE FRY	3	2	2	2	1	0	0	0	2	1	0	0	0	2	1	0	0	0	2	0.7	0.7	0.7	337.82	3007	3007;1230;1464	200			1	1	1	1	1		1		1		1	3
Fscn1	Fascin	Q61553;A0A0G2JDU7;F7BDR1	Q61553	28;13;7	28;13;7	28;13;7	sp|Q61553|FSCN1_MOUSE Fascin OS=Mus musculus OX=10090 GN=Fscn1 PE=1 SV=4	3	28	28	28	21	23	20	21	23	21	23	20	21	23	21	23	20	21	23	49.3	49.3	49.3	54.507	493	493;332;241	332		1	1	2	3	4	12	27	4
Fubp1	Far upstream element-binding protein 1	A0A0G2JG00;Q3TUE1;A0A0G2JGW9;A0A0G2JFY5;Q3UUU2;Q91WJ8;Q91WJ8-2;A0A0G2JFK2;A0A0G2JG96	A0A0G2JG00;Q3TUE1;A0A0G2JGW9;A0A0G2JFY5;Q3UUU2;Q91WJ8;Q91WJ8-2	9;9;9;9;9;9;9;4;1	6;6;6;6;6;6;6;3;1	6;6;6;6;6;6;6;3;1	tr|A0A0G2JG00|A0A0G2JG00_MOUSE Far upstream element (FUSE) binding protein 1 OS=Mus musculus OX=10090 GN=Fubp1 PE=1 SV=1;tr|Q3TUE1|Q3TUE1_MOUSE Far upstream element (FUSE) binding protein 1 OS=Mus musculus OX=10090 GN=Fubp1 PE=1 SV=1;tr|A0A0G2JGW9|A0A0G2JG	9	9	6	6	6	5	3	5	6	4	3	2	4	5	4	3	2	4	5	18.5	14.7	14.7	54.844	523	523;642;643;654;700;651;672;306;149	280								1	1	5
Fubp3		A2AJ72;Q3TIX6;A0A0A6YVV5;F7AM43;A2AJ71;A0A0A6YY39;A0A0A6YX76	A2AJ72;Q3TIX6;A0A0A6YVV5	18;18;10;6;4;3;2	15;15;8;6;4;3;2	15;15;8;6;4;3;2	tr|A2AJ72|A2AJ72_MOUSE Far upstream element (FUSE) binding protein 3 OS=Mus musculus OX=10090 GN=Fubp3 PE=1 SV=1;tr|Q3TIX6|Q3TIX6_MOUSE Far upstream element (FUSE) binding protein 3 OS=Mus musculus OX=10090 GN=Fubp3 PE=1 SV=1;tr|A0A0A6YVV5|A0A0A6YVV5_MOUSE	7	18	15	15	8	15	10	9	15	6	13	9	8	14	6	13	9	8	14	35	31.5	31.5	61.447	569	569;575;191;264;97;123;83	314									15
Fuk		Q7TMC8;A0A1D5RMI1;Q7TMC8-2	Q7TMC8;A0A1D5RMI1;Q7TMC8-2	2;1;1	2;1;1	2;1;1	sp|Q7TMC8|FCSK_MOUSE L-fucose kinase OS=Mus musculus OX=10090 GN=Fcsk PE=1 SV=1;tr|A0A1D5RMI1|A0A1D5RMI1_MOUSE Fucose kinase OS=Mus musculus OX=10090 GN=Fcsk PE=1 SV=1;sp|Q7TMC8-2|FCSK_MOUSE Isoform 2 of L-fucose kinase OS=Mus musculus OX=10090 GN=Fcsk	3	2	2	2	0	1	0	1	1	0	1	0	1	1	0	1	0	1	1	1.7	1.7	1.7	119.27	1090	1090;462;1019	345												1
Fus	RNA-binding protein FUS	G3UXT7;Q8CFQ9;P56959;G3UZD2;Q91VQ2;F6QCI0	G3UXT7;Q8CFQ9;P56959	9;9;9;2;2;2	9;9;9;2;2;2	7;7;7;2;2;0	tr|G3UXT7|G3UXT7_MOUSE Fused in sarcoma (Fragment) OS=Mus musculus OX=10090 GN=Fus PE=1 SV=1;tr|Q8CFQ9|Q8CFQ9_MOUSE Fused in sarcoma OS=Mus musculus OX=10090 GN=Fus PE=1 SV=1;sp|P56959|FUS_MOUSE RNA-binding protein FUS OS=Mus musculus OX=10090 GN=Fus PE=1	6	9	9	7	5	9	8	8	9	5	9	8	8	9	4	7	6	7	7	67.7	67.7	67.7	13.897	130	130;517;518;104;280;324	282			1	2	3	4	4	8	18	6	6	4	1	1	1	1
Fxr1	Fragile X mental retardation syndrome-related protein 1	A0A0G2JEP0;Q61584-2;Q61584-5;Q61584-6;Q61584-4;Q61584-7;Q61584-3;Q61584;A0A0H2UH27;A0A0G2JGL6	A0A0G2JEP0;Q61584-2;Q61584-5;Q61584-6;Q61584-4;Q61584-7;Q61584-3;Q61584;A0A0H2UH27	4;4;4;4;4;4;4;4;3;1	3;3;3;3;3;3;3;3;2;1	3;3;3;3;3;3;3;3;2;1	tr|A0A0G2JEP0|A0A0G2JEP0_MOUSE RNA-binding protein FXR1 OS=Mus musculus OX=10090 GN=Fxr1 PE=1 SV=1;sp|Q61584-2|FXR1_MOUSE Isoform A of RNA-binding protein FXR1 OS=Mus musculus OX=10090 GN=Fxr1;sp|Q61584-5|FXR1_MOUSE Isoform D of RNA-binding protein FXR1 OS	10	4	3	3	1	2	1	1	4	0	1	0	0	3	0	1	0	0	3	8.8	7.4	7.4	63.915	568	568;539;621;648;650;651;677;677;454;133	242								1	2	1
Fxr2	Fragile X mental retardation syndrome-related protein 2	Q6P5B5;A0A991EKZ2;Q9WVR4	Q6P5B5;A0A991EKZ2;Q9WVR4	5;5;4	5;5;4	4;4;3	tr|Q6P5B5|Q6P5B5_MOUSE FMR1 autosomal homolog 2 OS=Mus musculus OX=10090 GN=Fxr2 PE=1 SV=1;tr|A0A991EKZ2|A0A991EKZ2_MOUSE FMR1 autosomal homolog 2 OS=Mus musculus OX=10090 GN=Fxr2 PE=4 SV=1;sp|Q9WVR4|FXR2_MOUSE RNA-binding protein FXR2 OS=Mus musculus OX=1	3	5	5	4	3	3	3	1	5	3	3	3	1	5	2	2	2	0	4	10.2	10.2	9.1	74.252	674	674;749;673	266									1	2	5
Fxyd5	FXYD domain-containing ion transport regulator 5	F6TWM7;F8WJA1;P97808	F6TWM7;F8WJA1;P97808	1;1;1	1;1;1	1;1;1	tr|F6TWM7|F6TWM7_MOUSE FXYD domain-containing ion transport regulator (Fragment) OS=Mus musculus OX=10090 GN=Fxyd5 PE=1 SV=1;tr|F8WJA1|F8WJA1_MOUSE FXYD domain-containing ion transport regulator OS=Mus musculus OX=10090 GN=Fxyd5 PE=1 SV=1;sp|P97808|FXYD5_M	3	1	1	1	0	1	0	1	0	0	1	0	1	0	0	1	0	1	0	7.1	7.1	7.1	13.996	127	127;179;178	456
Fyn	Non-specific protein-tyrosine kinase;Tyrosine-protein kinase Fyn	D3YZ57;P39688-2;P39688;D3YVZ0;D3YZA2;E9Q696;P06240	D3YZ57;P39688-2;P39688	5;5;5;2;2;1;1	2;2;2;2;2;0;0	2;2;2;2;2;0;0	tr|D3YZ57|D3YZ57_MOUSE Tyrosine-protein kinase OS=Mus musculus OX=10090 GN=Fyn PE=1 SV=1;sp|P39688-2|FYN_MOUSE Isoform 2 of Tyrosine-protein kinase Fyn OS=Mus musculus OX=10090 GN=Fyn;sp|P39688|FYN_MOUSE Tyrosine-protein kinase Fyn OS=Mus musculus OX=10090	7	5	2	2	3	4	3	3	2	1	1	0	1	2	1	1	0	1	2	9.3	3.3	3.3	54.426	482	482;534;537;36;114;520;509	288								2
G3bp2	Ras GTPase-activating protein-binding protein 2	P97379-2;P97379	P97379-2;P97379	1;1	1;1	1;1	sp|P97379-2|G3BP2_MOUSE Isoform B of Ras GTPase-activating protein-binding protein 2 OS=Mus musculus OX=10090 GN=G3bp2;sp|P97379|G3BP2_MOUSE Ras GTPase-activating protein-binding protein 2 OS=Mus musculus OX=10090 GN=G3bp2 PE=1 SV=2	2	1	1	1	1	1	1	1	0	1	1	1	1	0	1	1	1	1	0	2.9	2.9	2.9	50.784	449	449;482	325
G6pdx	Glucose-6-phosphate 1-dehydrogenase X;Glucose-6-phosphate 1-dehydrogenase	Q00612;A3KG36;G3UWD6;P97324;REV__P46662	Q00612;A3KG36	32;21;7;7;1	32;21;7;7;1	32;21;7;7;1	sp|Q00612|G6PD1_MOUSE Glucose-6-phosphate 1-dehydrogenase X OS=Mus musculus OX=10090 GN=G6pdx PE=1 SV=3;tr|A3KG36|A3KG36_MOUSE Glucose-6-phosphate 1-dehydrogenase (Fragment) OS=Mus musculus OX=10090 GN=G6pdx PE=1 SV=1	5	32	32	32	25	19	17	21	20	25	19	17	21	20	25	19	17	21	20	62.7	62.7	62.7	59.262	515	515;396;513;513;596	310					1	1	5	22	2
Gak	Cyclin-G-associated kinase	A0A0R4J0F6;Q99KY4-2;Q99KY4;A0A0G2JGP6;A0A0G2JEW6;D6RHK5	A0A0R4J0F6;Q99KY4-2;Q99KY4	4;4;4;1;1;1	4;4;4;1;1;1	4;4;4;1;1;1	tr|A0A0R4J0F6|A0A0R4J0F6_MOUSE Cyclin G associated kinase OS=Mus musculus OX=10090 GN=Gak PE=1 SV=1;sp|Q99KY4-2|GAK_MOUSE Isoform 2 of Cyclin-G-associated kinase OS=Mus musculus OX=10090 GN=Gak;sp|Q99KY4|GAK_MOUSE Cyclin-G-associated kinase OS=Mus musculus	6	4	4	4	0	2	0	2	2	0	2	0	2	2	0	2	0	2	2	3.4	3.4	3.4	143.67	1305	1305;1256;1305;51;90;128	378												2
Galk1	Galactokinase	Q9R0N0	Q9R0N0	17	17	17	sp|Q9R0N0|GALK1_MOUSE Galactokinase OS=Mus musculus OX=10090 GN=Galk1 PE=1 SV=2	1	17	17	17	10	14	8	14	14	10	14	8	14	14	10	14	8	14	14	29.6	29.6	29.6	42.295	392	392	298			1	3	7	20	5
Galk2	N-acetylgalactosamine kinase	Q68FH4;Q8BUU7;B7ZCT4;D6RJ57	Q68FH4;Q8BUU7	6;4;2;1	6;4;2;1	6;4;2;1	sp|Q68FH4|GALK2_MOUSE N-acetylgalactosamine kinase OS=Mus musculus OX=10090 GN=Galk2 PE=1 SV=1;tr|Q8BUU7|Q8BUU7_MOUSE Galactokinase 2 OS=Mus musculus OX=10090 GN=Galk2 PE=1 SV=1	4	6	6	6	2	3	0	5	2	2	3	0	5	2	2	3	0	5	2	14.2	14.2	14.2	50.503	458	458;447;129;36	325						2	2	2	1	1
Galnt1	Polypeptide N-acetylgalactosaminyltransferase 1;Polypeptide N-acetylgalactosaminyltransferase 1 soluble form	O08912;Q8CF93;Q8CF93-2	O08912	10;1;1	10;1;1	10;1;1	sp|O08912|GALT1_MOUSE Polypeptide N-acetylgalactosaminyltransferase 1 OS=Mus musculus OX=10090 GN=Galnt1 PE=1 SV=1	3	10	10	10	4	6	6	4	6	4	6	6	4	6	4	6	6	4	6	19.5	19.5	19.5	64.254	559	559;556;592	315									7
Ganab	Neutral alpha-glucosidase AB	Q8BHN3;Q8BHN3-2;Q8BHN3-3	Q8BHN3;Q8BHN3-2;Q8BHN3-3	17;17;9	17;17;9	17;17;9	sp|Q8BHN3|GANAB_MOUSE Neutral alpha-glucosidase AB OS=Mus musculus OX=10090 GN=Ganab PE=1 SV=1;sp|Q8BHN3-2|GANAB_MOUSE Isoform 2 of Neutral alpha-glucosidase AB OS=Mus musculus OX=10090 GN=Ganab;sp|Q8BHN3-3|GANAB_MOUSE Isoform 3 of Neutral alpha-glucosidas	3	17	17	17	8	5	13	13	10	8	5	13	13	10	8	5	13	13	10	19.6	19.6	19.6	106.91	944	944;966;692	300										1	10
Gapdh	Glyceraldehyde-3-phosphate dehydrogenase	P16858;A0A1D5RLD8;A0A0A0MQF6;S4R257;S4R1N5;A0A0R4J0X7;S4R2G5;Q64467	P16858;A0A1D5RLD8;A0A0A0MQF6;S4R257	19;18;18;15;2;2;2;2	19;18;18;15;2;2;2;2	4;4;4;4;0;0;0;0	sp|P16858|G3P_MOUSE Glyceraldehyde-3-phosphate dehydrogenase OS=Mus musculus OX=10090 GN=Gapdh PE=1 SV=2;tr|A0A1D5RLD8|A0A1D5RLD8_MOUSE Glyceraldehyde-3-phosphate dehydrogenase OS=Mus musculus OX=10090 GN=Gm10358 PE=1 SV=1;tr|A0A0A0MQF6|A0A0A0MQF6_MOUSE Gl	8	19	19	4	13	16	9	14	16	13	16	9	14	16	2	4	1	4	3	58	58	8.7	35.81	333	333;333;359;280;57;438;440;440	300	8	6	12	15	26	24	15	10	6	4	4	4	4	7	2	4
Gapvd1	GTPase-activating protein and VPS9 domain-containing protein 1	Q6PAR5-2;Q6PAR5-6;Q6PAR5;Q6PAR5-4;Q6PAR5-5;Q6PAR5-3;E9Q0D1;F7ADT6;F7ADQ2;F7ADS7;F6X819	Q6PAR5-2;Q6PAR5-6;Q6PAR5;Q6PAR5-4;Q6PAR5-5;Q6PAR5-3	8;8;8;8;7;5;3;3;3;2;2	8;8;8;8;7;5;3;3;3;2;2	8;8;8;8;7;5;3;3;3;2;2	sp|Q6PAR5-2|GAPD1_MOUSE Isoform 2 of GTPase-activating protein and VPS9 domain-containing protein 1 OS=Mus musculus OX=10090 GN=Gapvd1;sp|Q6PAR5-6|GAPD1_MOUSE Isoform 6 of GTPase-activating protein and VPS9 domain-containing protein 1 OS=Mus musculus OX=10	11	8	8	8	0	6	1	5	3	0	6	1	5	3	0	6	1	5	3	6.9	6.9	6.9	160.11	1437	1437;1457;1458;1464;1436;379;146;548;896;828;835	387											1	1	3
Gars	Glycine--tRNA ligase	Q9CZD3	Q9CZD3	14	14	14	sp|Q9CZD3|GARS_MOUSE Glycine--tRNA ligase OS=Mus musculus OX=10090 GN=Gars1 PE=1 SV=1	1	14	14	14	4	2	2	10	12	4	2	2	10	12	4	2	2	10	12	19.5	19.5	19.5	81.877	729	729	248							1	1	3	13
Gart	Trifunctional purine biosynthetic protein adenosine-3;Phosphoribosylamine--glycine ligase;Phosphoribosylformylglycinamidine cyclo-ligase;Phosphoribosylglycinamide formyltransferase	Q64737;Q64737-2;D6RCG1;A0A338P6X4;A0A338P676;A0A338P6W0;A0A338P6T2	Q64737	17;7;6;4;2;2;1	17;7;6;4;2;2;1	17;7;6;4;2;2;1	sp|Q64737|PUR2_MOUSE Trifunctional purine biosynthetic protein adenosine-3 OS=Mus musculus OX=10090 GN=Gart PE=1 SV=3	7	17	17	17	5	3	3	13	13	5	3	3	13	13	5	3	3	13	13	20.7	20.7	20.7	107.5	1010	1010;433;306;199;64;82;99	256										3	9	14
Gatb	Glutamyl-tRNA(Gln) amidotransferase subunit B, mitochondrial	Q3TLZ6;Q8BW84;Q99JT1	Q3TLZ6;Q8BW84;Q99JT1	3;3;3	3;3;3	3;3;3	tr|Q3TLZ6|Q3TLZ6_MOUSE Glutamyl-tRNA(Gln) amidotransferase subunit B, mitochondrial OS=Mus musculus OX=10090 GN=Gatb PE=1 SV=1;tr|Q8BW84|Q8BW84_MOUSE Glutamyl-tRNA(Gln) amidotransferase subunit B, mitochondrial OS=Mus musculus OX=10090 GN=Gatb PE=1 SV=1;sp	3	3	3	3	0	1	0	3	2	0	1	0	3	2	0	1	0	3	2	8.9	8.9	8.9	52.541	472	472;553;557	337								2
Gbas	Protein NipSnap homolog 2	Q7TMG8;O55126	Q7TMG8;O55126	3;3	3;3	3;3	tr|Q7TMG8|Q7TMG8_MOUSE Glioblastoma amplified sequence OS=Mus musculus OX=10090 GN=Nipsnap2 PE=1 SV=1;sp|O55126|NIPS2_MOUSE Protein NipSnap homolog 2 OS=Mus musculus OX=10090 GN=Nipsnap2 PE=1 SV=1	2	3	3	3	2	1	0	2	3	2	1	0	2	3	2	1	0	2	3	10.7	10.7	10.7	32.898	281	281;281	304				3
Gbe1	1,4-alpha-glucan-branching enzyme	F6ZHD8;Q9D6Y9;G3UW30	F6ZHD8;Q9D6Y9;G3UW30	8;8;7	8;8;7	8;8;7	tr|F6ZHD8|F6ZHD8_MOUSE 1,4-alpha-glucan branching enzyme OS=Mus musculus OX=10090 GN=Gbe1 PE=1 SV=2;sp|Q9D6Y9|GLGB_MOUSE 1,4-alpha-glucan-branching enzyme OS=Mus musculus OX=10090 GN=Gbe1 PE=1 SV=1;tr|G3UW30|G3UW30_MOUSE 1,4-alpha-glucan branching enzyme O	3	8	8	8	4	2	2	5	6	4	2	2	5	6	4	2	2	5	6	14	14	14	80.336	702	702;702;660	291										6
Gbf1		Q6DFZ1	Q6DFZ1	3	3	3	tr|Q6DFZ1|Q6DFZ1_MOUSE Golgi-specific brefeldin A-resistance factor 1 OS=Mus musculus OX=10090 GN=Gbf1 PE=1 SV=1	1	3	3	3	0	0	1	1	2	0	0	1	1	2	0	0	1	1	2	2	2	2	206.78	1861	1861	184											1	1	2
Gbp6		L7N1X8;A0A8Q0QEH4;A0A0G2JDV3	L7N1X8;A0A8Q0QEH4;A0A0G2JDV3	6;6;6	1;1;1	1;1;1	tr|L7N1X8|L7N1X8_MOUSE Predicted gene 43302 OS=Mus musculus OX=10090 GN=Gm43302 PE=3 SV=2;tr|A0A8Q0QEH4|A0A8Q0QEH4_MOUSE Guanylate binding protein 6 OS=Mus musculus OX=10090 GN=Gbp6 PE=1 SV=1;sp|A0A0G2JDV3|GBP6_MOUSE Guanylate-binding protein 6 OS=Mus musc	3	6	1	1	2	2	5	5	5	1	1	1	1	1	1	1	1	1	1	9.5	1.8	1.8	70.437	611	611;611;611	352									1
Gbp7		Q91Z40	Q91Z40	10	9	9	sp|Q91Z40|GBP7_MOUSE Guanylate-binding protein 7 OS=Mus musculus OX=10090 GN=Gbp7 PE=1 SV=2	1	10	9	9	2	4	1	4	9	1	3	0	3	8	1	3	0	3	8	16.5	14.6	14.6	72.72	638	638	272										8
Gbp9		Q8BTS3;Q2V6D6;A4UUI3-2;A4UUI3;Q000W5;Q61107	Q8BTS3	24;7;6;6;5;1	24;7;6;6;5;1	19;4;4;4;0;0	tr|Q8BTS3|Q8BTS3_MOUSE Guanylate-binding protein 9 OS=Mus musculus OX=10090 GN=Gbp9 PE=1 SV=1	6	24	24	19	9	10	17	17	20	9	10	17	17	20	8	9	13	13	16	29.7	29.7	24.2	71.341	619	619;525;495;631;611;620	300					1	1	2	2	21	16	1
Gc	Vitamin D-binding protein	P21614	P21614	1	1	1	sp|P21614|VTDB_MOUSE Vitamin D-binding protein OS=Mus musculus OX=10090 GN=Gc PE=1 SV=2	1	1	1	1	0	0	1	0	0	0	0	1	0	0	0	0	1	0	0	3.8	3.8	3.8	53.6	476	476	210
Gcdh	Glutaryl-CoA dehydrogenase, mitochondrial	A0A0A0MQ68;Q60759	A0A0A0MQ68;Q60759	3;3	3;3	3;3	tr|A0A0A0MQ68|A0A0A0MQ68_MOUSE Glutaryl-Coenzyme A dehydrogenase OS=Mus musculus OX=10090 GN=Gcdh PE=1 SV=1;sp|Q60759|GCDH_MOUSE Glutaryl-CoA dehydrogenase, mitochondrial OS=Mus musculus OX=10090 GN=Gcdh PE=1 SV=2	2	3	3	3	0	2	0	3	1	0	2	0	3	1	0	2	0	3	1	6.3	6.3	6.3	49.57	447	447;438	390							1
Gch1	GTP cyclohydrolase 1	Q05915	Q05915	4	4	4	sp|Q05915|GCH1_MOUSE GTP cyclohydrolase 1 OS=Mus musculus OX=10090 GN=Gch1 PE=1 SV=1	1	4	4	4	0	0	0	0	4	0	0	0	0	4	0	0	0	0	4	18.7	18.7	18.7	27.014	241	241	104				4
Gclc	Glutamate--cysteine ligase catalytic subunit	P97494	P97494	2	2	2	sp|P97494|GSH1_MOUSE Glutamate--cysteine ligase catalytic subunit OS=Mus musculus OX=10090 GN=Gclc PE=1 SV=4	1	2	2	2	2	0	0	0	0	2	0	0	0	0	2	0	0	0	0	3.1	3.1	3.1	72.571	637	637	310
Gclm	Glutamate--cysteine ligase regulatory subunit	O09172;A0A0G2JDI4;F6VNW5;H3BJA3	O09172;A0A0G2JDI4;F6VNW5;H3BJA3	2;1;1;1	2;1;1;1	2;1;1;1	sp|O09172|GSH0_MOUSE Glutamate--cysteine ligase regulatory subunit OS=Mus musculus OX=10090 GN=Gclm PE=1 SV=1;tr|A0A0G2JDI4|A0A0G2JDI4_MOUSE Glutamate-cysteine ligase, modifier subunit (Fragment) OS=Mus musculus OX=10090 GN=Gclm PE=1 SV=1;tr|F6VNW5|F6VNW5_	4	2	2	2	0	1	0	2	2	0	1	0	2	2	0	1	0	2	2	7.7	7.7	7.7	30.534	274	274;98;153;199	254	1	1	2	2	2
Gcn1l1		E9PVA8	E9PVA8	22	22	22	sp|E9PVA8|GCN1_MOUSE eIF-2-alpha kinase activator GCN1 OS=Mus musculus OX=10090 GN=Gcn1 PE=1 SV=1	1	22	22	22	7	8	4	8	19	7	8	4	8	19	7	8	4	8	19	9.4	9.4	9.4	293.02	2671	2671	263												4	20	21
Gdi1	Rab GDP dissociation inhibitor alpha	P50396;D6RI86	P50396	5;2	2;1	2;1	sp|P50396|GDIA_MOUSE Rab GDP dissociation inhibitor alpha OS=Mus musculus OX=10090 GN=Gdi1 PE=1 SV=3	2	5	2	2	3	1	4	2	4	1	0	2	0	1	1	0	2	0	1	15	6.3	6.3	50.521	447	447;78	208								1
Gdi2	Rab GDP dissociation inhibitor beta	Q61598-2;Q61598;A0A1Y7VL99	Q61598-2;Q61598	7;7;3	7;7;3	4;4;1	sp|Q61598-2|GDIB_MOUSE Isoform 2 of Rab GDP dissociation inhibitor beta OS=Mus musculus OX=10090 GN=Gdi2;sp|Q61598|GDIB_MOUSE Rab GDP dissociation inhibitor beta OS=Mus musculus OX=10090 GN=Gdi2 PE=1 SV=1	3	7	7	4	6	3	5	5	7	6	3	5	5	7	4	2	3	3	4	21.5	21.5	12	46.657	409	409;445;318	290							6	3
Gemin5	Gem-associated protein 5	A2AFQ9;E9PUU4;Q8BX17	A2AFQ9;E9PUU4;Q8BX17	4;4;4	4;4;4	4;4;4	tr|A2AFQ9|A2AFQ9_MOUSE Gem nuclear organelle associated protein 5 OS=Mus musculus OX=10090 GN=Gemin5 PE=1 SV=1;tr|E9PUU4|E9PUU4_MOUSE Gem nuclear organelle associated protein 5 OS=Mus musculus OX=10090 GN=Gemin5 PE=1 SV=1;sp|Q8BX17|GEMI5_MOUSE Gem-associat	3	4	4	4	0	1	0	0	4	0	1	0	0	4	0	1	0	0	4	3.1	3.1	3.1	166.52	1501	1501;1503;1502	233												2	4	1
Gfer	FAD-linked sulfhydryl oxidase ALR	A0A3Q4EGL6;P56213	A0A3Q4EGL6;P56213	2;2	2;2	2;2	tr|A0A3Q4EGL6|A0A3Q4EGL6_MOUSE Sulfhydryl oxidase OS=Mus musculus OX=10090 GN=Gfer PE=1 SV=1;sp|P56213|ALR_MOUSE FAD-linked sulfhydryl oxidase ALR OS=Mus musculus OX=10090 GN=Gfer PE=1 SV=2	2	2	2	2	1	1	1	1	1	1	1	1	1	1	1	1	1	1	1	11.2	11.2	11.2	21.488	187	187;198	346			1
Gfm1	Elongation factor G, mitochondrial	Q8K0D5	Q8K0D5	17	17	17	sp|Q8K0D5|EFGM_MOUSE Elongation factor G, mitochondrial OS=Mus musculus OX=10090 GN=Gfm1 PE=1 SV=1	1	17	17	17	4	3	3	13	12	4	3	3	13	12	4	3	3	13	12	23	23	23	83.549	751	751	296									1	12	1
Gfm2	Ribosome-releasing factor 2, mitochondrial	E9Q7N5;Q8R2Q4-3;Q8R2Q4-2;Q8R2Q4;Q8C1C2;E0CY79	E9Q7N5;Q8R2Q4-3;Q8R2Q4-2;Q8R2Q4;Q8C1C2	8;8;8;8;5;3	8;8;8;8;5;3	8;8;8;8;5;3	tr|E9Q7N5|E9Q7N5_MOUSE Ribosome-releasing factor 2, mitochondrial OS=Mus musculus OX=10090 GN=Gfm2 PE=1 SV=1;sp|Q8R2Q4-3|RRF2M_MOUSE Isoform 3 of Ribosome-releasing factor 2, mitochondrial OS=Mus musculus OX=10090 GN=Gfm2;sp|Q8R2Q4-2|RRF2M_MOUSE Isoform 2	6	8	8	8	3	2	1	5	5	3	2	1	5	5	3	2	1	5	5	13.4	13.4	13.4	82.025	741	741;752;777;779;543;244	315										5	1
Gfpt1;Gfpt2	Glutamine--fructose-6-phosphate aminotransferase [isomerizing] 1;Glutamine--fructose-6-phosphate aminotransferase [isomerizing] 2	P47856-2;P47856;Q9Z2Z9	P47856-2;P47856;Q9Z2Z9	3;3;2	3;3;2	3;3;2	sp|P47856-2|GFPT1_MOUSE Isoform 2 of Glutamine--fructose-6-phosphate aminotransferase [isomerizing] 1 OS=Mus musculus OX=10090 GN=Gfpt1;sp|P47856|GFPT1_MOUSE Glutamine--fructose-6-phosphate aminotransferase [isomerizing] 1 OS=Mus musculus OX=10090 GN=Gfpt1	3	3	3	3	0	0	0	0	3	0	0	0	0	3	0	0	0	0	3	4.4	4.4	4.4	76.722	681	681;697;682	110									1	3	2
Gigyf2	PERQ amino acid-rich with GYF domain-containing protein 2	G3UYG6;Q6Y7W8;G3UWR2;G3UYR9;G3UZX7;Q6Y7W8-2;E9Q2M5;G3UZW5	G3UYG6;Q6Y7W8;G3UWR2;G3UYR9;G3UZX7;Q6Y7W8-2	8;8;7;5;4;4;3;2	8;8;7;5;4;4;3;2	8;8;7;5;4;4;3;2	tr|G3UYG6|G3UYG6_MOUSE GRB10 interacting GYF protein 2 OS=Mus musculus OX=10090 GN=Gigyf2 PE=1 SV=1;sp|Q6Y7W8|GGYF2_MOUSE GRB10-interacting GYF protein 2 OS=Mus musculus OX=10090 GN=Gigyf2 PE=1 SV=2;tr|G3UWR2|G3UWR2_MOUSE GRB10 interacting GYF protein 2 OS	8	8	8	8	1	4	0	4	2	1	4	0	4	2	1	4	0	4	2	9.1	9.1	9.1	148.58	1285	1285;1291;1122;877;787;423;721;258	395											1	2	1
Gimap1	GTPase IMAP family member 1	Q3TFI6;P70224	Q3TFI6;P70224	4;4	4;4	4;4	tr|Q3TFI6|Q3TFI6_MOUSE GTPase, IMAP family member 1 OS=Mus musculus OX=10090 GN=Gimap1 PE=1 SV=1;sp|P70224|GIMA1_MOUSE GTPase IMAP family member 1 OS=Mus musculus OX=10090 GN=Gimap1 PE=1 SV=3	2	4	4	4	1	1	0	3	1	1	1	0	3	1	1	1	0	3	1	13.7	13.7	13.7	33.367	300	300;277	355					1
Gimap3	GTPase IMAP family member 3	Q99MI6	Q99MI6	3	3	1	sp|Q99MI6|GIMA3_MOUSE GTPase IMAP family member 3 OS=Mus musculus OX=10090 GN=Gimap3 PE=1 SV=2	1	3	3	1	1	1	0	2	0	1	1	0	2	0	0	1	0	0	0	11.6	11.6	3	34.179	301	301	405
Gimap5	GTPase IMAP family member 5	Q8BWF2	Q8BWF2	3	1	1	sp|Q8BWF2|GIMA5_MOUSE GTPase IMAP family member 5 OS=Mus musculus OX=10090 GN=Gimap5 PE=1 SV=1	1	3	1	1	2	0	0	3	1	1	0	0	1	1	1	0	0	1	1	11.7	3.2	3.2	34.652	308	308	272					1
Gimap8	GTPase IMAP family member 8	Q75N62;A0A0R3P9C7	Q75N62	5;2	5;2	5;2	sp|Q75N62|GIMA8_MOUSE GTPase IMAP family member 8 OS=Mus musculus OX=10090 GN=Gimap8 PE=1 SV=1	2	5	5	5	1	2	1	2	4	1	2	1	2	4	1	2	1	2	4	8.3	8.3	8.3	76.843	688	688;349	295										4
Git1	ARF GTPase-activating protein GIT1	Q5F258;Q68FF6;D3Z409	Q5F258;Q68FF6	11;11;2	11;11;2	8;8;0	tr|Q5F258|Q5F258_MOUSE GIT ArfGAP 1 OS=Mus musculus OX=10090 GN=Git1 PE=1 SV=1;sp|Q68FF6|GIT1_MOUSE ARF GTPase-activating protein GIT1 OS=Mus musculus OX=10090 GN=Git1 PE=1 SV=1	3	11	11	8	6	6	6	7	7	6	6	6	7	7	5	3	5	6	6	15.4	15.4	12.4	84.194	761	761;770;201	317							1		1	4	7	1
Git2	ARF GTPase-activating protein GIT2	E9PVA6;F7BIK4;Q80XR8;J3QK07;D3Z1I2;Q9JLQ2;F6U8T2;F6WV69	E9PVA6;F7BIK4;Q80XR8;J3QK07;D3Z1I2;Q9JLQ2;F6U8T2	8;7;7;6;6;6;4;3	5;4;4;3;3;3;3;1	5;4;4;3;3;3;3;1	tr|E9PVA6|E9PVA6_MOUSE GIT ArfGAP 2 OS=Mus musculus OX=10090 GN=Git2 PE=1 SV=1;tr|F7BIK4|F7BIK4_MOUSE GIT ArfGAP 2 OS=Mus musculus OX=10090 GN=Git2 PE=1 SV=2;tr|Q80XR8|Q80XR8_MOUSE G protein-coupled receptor kinase-interactor 2 OS=Mus musculus OX=10090 GN=	8	8	5	5	5	4	2	1	3	4	1	1	0	2	4	1	1	0	2	10.4	7.4	7.4	84.456	759	759;631;679;680;681;708;311;248	293										2	2
Glg1	Golgi apparatus protein 1	F8WHM5;Q61543;F6RSH1;E9PWD8	F8WHM5;Q61543	24;24;6;3	24;24;6;3	24;24;6;3	tr|F8WHM5|F8WHM5_MOUSE Golgi apparatus protein 1 (Fragment) OS=Mus musculus OX=10090 GN=Glg1 PE=1 SV=1;sp|Q61543|GSLG1_MOUSE Golgi apparatus protein 1 OS=Mus musculus OX=10090 GN=Glg1 PE=1 SV=1	4	24	24	24	10	8	12	20	9	10	8	12	20	9	10	8	12	20	9	20.3	20.3	20.3	132.35	1163	1163;1175;591;302	342											1	9	1
Glmn	Glomulin	Q3T9A5;Q8BZM1;D6RGR3;D3Z0L3	Q3T9A5;Q8BZM1;D6RGR3;D3Z0L3	3;3;2;2	3;3;2;2	3;3;2;2	tr|Q3T9A5|Q3T9A5_MOUSE Glomulin, FKBP associated protein OS=Mus musculus OX=10090 GN=Glmn PE=1 SV=1;sp|Q8BZM1|GLMN_MOUSE Glomulin OS=Mus musculus OX=10090 GN=Glmn PE=1 SV=1;tr|D6RGR3|D6RGR3_MOUSE Glomulin, FKBP associated protein OS=Mus musculus OX=10090 G	4	3	3	3	0	1	0	0	3	0	1	0	0	3	0	1	0	0	3	6.4	6.4	6.4	60.637	532	532;596;97;100	209									3
Glo1	Lactoylglutathione lyase	Q9CPU0	Q9CPU0	1	1	1	sp|Q9CPU0|LGUL_MOUSE Lactoylglutathione lyase OS=Mus musculus OX=10090 GN=Glo1 PE=1 SV=3	1	1	1	1	1	0	0	0	0	1	0	0	0	0	1	0	0	0	0	9.2	9.2	9.2	20.809	184	184	303
Glod4	Glyoxalase domain-containing protein 4	Q9CPV4;E9Q197;Q9CPV4-3;Q9CPV4-2;F6ZTG3;E9Q055;E9Q2R6;F7BB55	Q9CPV4;E9Q197;Q9CPV4-3;Q9CPV4-2;F6ZTG3	8;7;7;7;6;2;2;1	8;7;7;7;6;2;2;1	8;7;7;7;6;2;2;1	sp|Q9CPV4|GLOD4_MOUSE Glyoxalase domain-containing protein 4 OS=Mus musculus OX=10090 GN=Glod4 PE=1 SV=1;tr|E9Q197|E9Q197_MOUSE Glyoxalase domain containing 4 OS=Mus musculus OX=10090 GN=Glod4 PE=1 SV=1;sp|Q9CPV4-3|GLOD4_MOUSE Isoform 3 of Glyoxalase domai	8	8	8	8	3	2	1	8	5	3	2	1	8	5	3	2	1	8	5	30.9	30.9	30.9	33.316	298	298;279;279;291;212;61;66;97	302				2	5	2
Glrx	Glutaredoxin-1	A0A1Y7VM65;Q9QUH0	A0A1Y7VM65;Q9QUH0	2;2	2;2	2;2	tr|A0A1Y7VM65|A0A1Y7VM65_MOUSE Glutaredoxin-1 OS=Mus musculus OX=10090 GN=Glrx PE=1 SV=1;sp|Q9QUH0|GLRX1_MOUSE Glutaredoxin-1 OS=Mus musculus OX=10090 GN=Glrx PE=1 SV=3	2	2	2	2	0	0	0	2	0	0	0	0	2	0	0	0	0	2	0	29.8	29.8	29.8	9.3868	84	84;107	401
Glrx3	Glutaredoxin-3	A0A1B0GS58;Q9CQM9;A0A1B0GSD3;A0A1B0GT04	A0A1B0GS58;Q9CQM9	3;3;1;1	3;3;1;1	3;3;1;1	tr|A0A1B0GS58|A0A1B0GS58_MOUSE Glutaredoxin 3 OS=Mus musculus OX=10090 GN=Glrx3 PE=1 SV=1;sp|Q9CQM9|GLRX3_MOUSE Glutaredoxin-3 OS=Mus musculus OX=10090 GN=Glrx3 PE=1 SV=1	4	3	3	3	0	1	0	3	1	0	1	0	3	1	0	1	0	3	1	7.2	7.2	7.2	41.704	374	374;337;74;163	386						1
Glrx5	Glutaredoxin-related protein 5, mitochondrial	Q80Y14;A0A1Y7VN70	Q80Y14;A0A1Y7VN70	2;1	2;1	2;1	sp|Q80Y14|GLRX5_MOUSE Glutaredoxin-related protein 5, mitochondrial OS=Mus musculus OX=10090 GN=Glrx5 PE=1 SV=2;tr|A0A1Y7VN70|A0A1Y7VN70_MOUSE Glutaredoxin 5 OS=Mus musculus OX=10090 GN=Glrx5 PE=1 SV=1	2	2	2	2	1	1	0	2	2	1	1	0	2	2	1	1	0	2	2	17.1	17.1	17.1	16.292	152	152;118	330	2
Gls	Glutaminase kidney isoform, mitochondrial	D3Z7P3;D3Z7P4;F6U529;F7B327;F6RDM4	D3Z7P3;D3Z7P4	13;11;4;3;1	2;2;0;2;0	2;2;0;2;0	sp|D3Z7P3|GLSK_MOUSE Glutaminase kidney isoform, mitochondrial OS=Mus musculus OX=10090 GN=Gls PE=1 SV=1;tr|D3Z7P4|D3Z7P4_MOUSE glutaminase OS=Mus musculus OX=10090 GN=Gls PE=1 SV=1	5	13	2	2	5	12	2	10	10	1	2	0	1	0	1	2	0	1	0	30.4	5.5	5.5	73.963	674	674;491;235;205;123	434
Gls	Glutaminase kidney isoform, mitochondrial	D3Z7P3-2	D3Z7P3-2	14	14	3	sp|D3Z7P3-2|GLSK_MOUSE Isoform 2 of Glutaminase kidney isoform, mitochondrial OS=Mus musculus OX=10090 GN=Gls	1	14	14	3	5	12	3	12	11	5	12	3	12	11	1	2	1	3	1	32	32	4.1	65.994	603	603	341							1	11	8	1
Glud1	Glutamate dehydrogenase 1, mitochondrial	P26443;F7CFA5	P26443	30;7	30;7	30;7	sp|P26443|DHE3_MOUSE Glutamate dehydrogenase 1, mitochondrial OS=Mus musculus OX=10090 GN=Glud1 PE=1 SV=1	2	30	30	30	22	24	17	26	25	22	24	17	26	25	22	24	17	26	25	53.8	53.8	53.8	61.336	558	558;144	345			2	2	2	1	7	39	3
Gm16286		Q9CQX6	Q9CQX6	1	1	1	tr|Q9CQX6|Q9CQX6_MOUSE N-terminal amino-acid N(alpha)-acetyltransferase NatA OS=Mus musculus OX=10090 GN=Naa12 PE=1 SV=1	1	1	1	1	0	0	0	0	1	0	0	0	0	1	0	0	0	0	1	4.1	4.1	4.1	24.767	220	220	104				1
Gm20498;Synj2bp	Synaptojanin-2-binding protein	E9PVN6;Q9D6K5-3;Q9D6K5-2;Q9D6K5;Q9D6K5-4	E9PVN6;Q9D6K5-3;Q9D6K5-2;Q9D6K5;Q9D6K5-4	3;3;3;3;3	3;3;3;3;3	3;3;3;3;3	tr|E9PVN6|E9PVN6_MOUSE Cytochrome c oxidase assembly protein COX16 homolog, mitochondrial OS=Mus musculus OX=10090 GN=Gm20498 PE=1 SV=1;sp|Q9D6K5-3|SYJ2B_MOUSE Isoform 3 of Synaptojanin-2-binding protein OS=Mus musculus OX=10090 GN=Synj2bp;sp|Q9D6K5-2|SYJ2	5	3	3	3	2	1	1	1	3	2	1	1	1	3	2	1	1	1	3	18.1	18.1	18.1	20.443	182	182;101;118;145;153	291	3														1
Gm27029;Aarsd1	Alanyl-tRNA editing protein Aarsd1	A2A4P3;A2A4P4;Q3THG9	A2A4P3;A2A4P4;Q3THG9	4;4;4	4;4;4	4;4;4	tr|A2A4P3|A2A4P3_MOUSE Predicted gene, 27029 OS=Mus musculus OX=10090 GN=Gm27029 PE=3 SV=1;tr|A2A4P4|A2A4P4_MOUSE Predicted gene, 27029 OS=Mus musculus OX=10090 GN=Gm27029 PE=3 SV=1;sp|Q3THG9|AASD1_MOUSE Alanyl-tRNA editing protein Aarsd1 OS=Mus musculus O	3	4	4	4	3	2	3	1	4	3	2	3	1	4	3	2	3	1	4	8.6	8.6	8.6	58.167	525	525;543;412	261							4
Gm3839	Glyceraldehyde-3-phosphate dehydrogenase	S4R1W1	S4R1W1	16	1	1	tr|S4R1W1|S4R1W1_MOUSE Glyceraldehyde-3-phosphate dehydrogenase OS=Mus musculus OX=10090 GN=Gm3839 PE=1 SV=1	1	16	1	1	11	13	8	11	14	0	1	0	1	1	0	1	0	1	1	54.4	5.1	5.1	35.812	333	333	272			1	1	2	1	1
Gm5901		D3YVJ1	D3YVJ1	1	1	1	tr|D3YVJ1|D3YVJ1_MOUSE Predicted gene 5901 OS=Mus musculus OX=10090 GN=Gm5901 PE=1 SV=1	1	1	1	1	1	0	0	0	0	1	0	0	0	0	1	0	0	0	0	4.2	4.2	4.2	36.62	333	333	302
Gm8994		A0A0N4SVP8;E9PV04;A0A0N4SVM5	A0A0N4SVP8;E9PV04	11;9;4	1;0;0	1;0;0	tr|A0A0N4SVP8|A0A0N4SVP8_MOUSE RNA helicase OS=Mus musculus OX=10090 GN=Eif4a3l2 PE=3 SV=1;tr|E9PV04|E9PV04_MOUSE RNA helicase OS=Mus musculus OX=10090 GN=Eif4a3l1 PE=3 SV=2	3	11	1	1	8	4	5	7	8	1	0	0	0	0	1	0	0	0	0	26	2.7	2.7	46.959	411	411;411;266	311
Gm9774;Adrm1	Proteasomal ubiquitin receptor ADRM1	A0A0A6YVU8;Q9JKV1;D3YUD8	A0A0A6YVU8;Q9JKV1;D3YUD8	4;4;3	4;4;3	4;4;3	tr|A0A0A6YVU8|A0A0A6YVU8_MOUSE Predicted pseudogene 9774 OS=Mus musculus OX=10090 GN=Adrm1b PE=3 SV=1;sp|Q9JKV1|ADRM1_MOUSE Proteasomal ubiquitin receptor ADRM1 OS=Mus musculus OX=10090 GN=Adrm1 PE=1 SV=2;tr|D3YUD8|D3YUD8_MOUSE Predicted pseudogene 9774 OS	3	4	4	4	1	2	1	3	1	1	2	1	3	1	1	2	1	3	1	12	12	12	42.147	407	407;407;309	343				1	1	1	1
Gmds	GDP-mannose 4,6 dehydratase	Q8K0C9	Q8K0C9	3	3	3	sp|Q8K0C9|GMDS_MOUSE GDP-mannose 4,6 dehydratase OS=Mus musculus OX=10090 GN=Gmds PE=1 SV=1	1	3	3	3	0	0	0	0	3	0	0	0	0	3	0	0	0	0	3	9.1	9.1	9.1	41.984	372	372	106						3
Gmppa	Mannose-1-phosphate guanyltransferase alpha	Q922H4;D3Z3L0;D3Z3M0;D3Z2L8;D3YVK2;D3Z5Z5;D3Z0T7	Q922H4;D3Z3L0;D3Z3M0;D3Z2L8;D3YVK2;D3Z5Z5;D3Z0T7	2;1;1;1;1;1;1	2;1;1;1;1;1;1	2;1;1;1;1;1;1	sp|Q922H4|GMPPA_MOUSE Mannose-1-phosphate guanyltransferase alpha OS=Mus musculus OX=10090 GN=Gmppa PE=1 SV=1;tr|D3Z3L0|D3Z3L0_MOUSE GDP-mannose pyrophosphorylase A (Fragment) OS=Mus musculus OX=10090 GN=Gmppa PE=1 SV=1;tr|D3Z3M0|D3Z3M0_MOUSE GDP-mannose p	7	2	2	2	0	1	0	0	2	0	1	0	0	2	0	1	0	0	2	5.7	5.7	5.7	46.244	420	420;72;91;161;196;220;223	240							2
Gmps	GMP synthase [glutamine-hydrolyzing]	Q3THK7	Q3THK7	13	13	13	sp|Q3THK7|GUAA_MOUSE GMP synthase [glutamine-hydrolyzing] OS=Mus musculus OX=10090 GN=Gmps PE=1 SV=2	1	13	13	13	6	5	9	12	12	6	5	9	12	12	6	5	9	12	12	18.8	18.8	18.8	76.723	693	693	287									2	15
Gna11	Guanine nucleotide-binding protein subunit alpha-11	P21278	P21278	9	9	7	sp|P21278|GNA11_MOUSE Guanine nucleotide-binding protein subunit alpha-11 OS=Mus musculus OX=10090 GN=Gna11 PE=1 SV=1	1	9	9	7	4	7	2	7	5	4	7	2	7	5	3	6	0	5	3	27.6	27.6	22.3	42.024	359	359	331				1	1	5
Gna13	Guanine nucleotide-binding protein subunit alpha-13	P27601;Q9D034	P27601;Q9D034	4;3	3;3	3;3	sp|P27601|GNA13_MOUSE Guanine nucleotide-binding protein subunit alpha-13 OS=Mus musculus OX=10090 GN=Gna13 PE=1 SV=1;tr|Q9D034|Q9D034_MOUSE Guanine nucleotide binding protein, alpha 13 OS=Mus musculus OX=10090 GN=Gna13 PE=1 SV=1	2	4	3	3	1	2	1	2	3	1	2	0	1	2	1	2	0	1	2	11.7	9.5	9.5	44.054	377	377;173	335						2
Gna14	Guanine nucleotide-binding protein subunit alpha-14	P30677;A0A494BBL5;A0A0G2JG40;O70443;P27600	P30677;A0A494BBL5	4;3;1;1;1	2;2;0;0;0	2;2;0;0;0	sp|P30677|GNA14_MOUSE Guanine nucleotide-binding protein subunit alpha-14 OS=Mus musculus OX=10090 GN=Gna14 PE=1 SV=2;tr|A0A494BBL5|A0A494BBL5_MOUSE Guanine nucleotide binding protein, alpha 14 OS=Mus musculus OX=10090 GN=Gna14 PE=1 SV=1	5	4	2	2	2	2	2	3	2	1	1	0	1	0	1	1	0	1	0	10.1	4.8	4.8	41.527	355	355;301;316;355;379	406
Gnai2	Guanine nucleotide-binding protein G(i) subunit alpha-2	P08752;A0A0A6YWA9;B2RSH2;A0A0A6YXN0;A0A0A6YXC2;A2AE32;P20612;P18872-2;Q3V3I2;P50149;A2AE31;Q8C040;Q8BHK8;F6QPU5;Q66L47;P18872;Q8CGK7	P08752	16;7;6;4;4;2;2;2;2;2;1;1;1;1;1;1;1	16;7;6;4;4;2;2;2;2;2;1;1;1;1;1;1;1	13;6;3;4;4;0;0;0;0;0;0;0;0;0;0;0;0	sp|P08752|GNAI2_MOUSE Guanine nucleotide-binding protein G(i) subunit alpha-2 OS=Mus musculus OX=10090 GN=Gnai2 PE=1 SV=5	17	16	16	13	8	12	2	13	11	8	12	2	13	11	5	10	0	10	8	38	38	30.1	40.489	355	355;160;354;39;85;232;350;354;354;354;112;134;230;249;448;354;381	334	1	1	1	1	3	15	2								1	1
Gnai3	Guanine nucleotide-binding protein G(k) subunit alpha	Q9DC51	Q9DC51	5	2	2	sp|Q9DC51|GNAI3_MOUSE Guanine nucleotide-binding protein G(i) subunit alpha-3 OS=Mus musculus OX=10090 GN=Gnai3 PE=1 SV=3	1	5	2	2	4	4	3	5	5	1	2	1	2	2	1	2	1	2	2	15	7.1	7.1	40.538	354	354	296						2	1
Gnaq	Guanine nucleotide-binding protein G(q) subunit alpha	P21279	P21279	6	4	4	sp|P21279|GNAQ_MOUSE Guanine nucleotide-binding protein G(q) subunit alpha OS=Mus musculus OX=10090 GN=Gnaq PE=1 SV=4	1	6	4	4	3	4	2	5	5	2	3	0	3	3	2	3	0	3	3	17.8	12.5	12.5	42.158	359	359	371						3
Gnas	Guanine nucleotide-binding protein G(s) subunit alpha isoforms short;Guanine nucleotide-binding protein G(s) subunit alpha isoforms XLas	P63094;Z4YKV1;P63094-2;Q6R0H7;A0A571BEI3;P63094-3;Q6R0H7-4;A0A571BEM2;A2A610;A0A571BE25;A0A571BEG2;A0A571BDL4;A0A571BGH5	P63094;Z4YKV1;P63094-2;Q6R0H7;A0A571BEI3;P63094-3;Q6R0H7-4;A0A571BEM2	14;13;13;11;10;10;10;8;5;4;3;2;1	13;12;12;10;10;10;9;8;4;4;3;2;1	13;12;12;10;10;10;9;8;4;4;3;2;1	sp|P63094|GNAS2_MOUSE Guanine nucleotide-binding protein G(s) subunit alpha isoforms short OS=Mus musculus OX=10090 GN=Gnas PE=1 SV=1;tr|Z4YKV1|Z4YKV1_MOUSE GNAS (guanine nucleotide binding protein, alpha stimulating) complex locus OS=Mus musculus OX=10090	13	14	13	13	11	10	9	12	10	10	9	8	11	9	10	9	8	11	9	37.6	34.8	34.8	45.663	394	394;379;380;1133;335;362;1119;237;91;153;140;45;32	309				1	2	4	10
Gnb1	Guanine nucleotide-binding protein G(I)/G(S)/G(T) subunit beta-1	P62874;H3BKR2	P62874;H3BKR2	5;4	5;4	2;2	sp|P62874|GBB1_MOUSE Guanine nucleotide-binding protein G(I)/G(S)/G(T) subunit beta-1 OS=Mus musculus OX=10090 GN=Gnb1 PE=1 SV=3;tr|H3BKR2|H3BKR2_MOUSE Guanine nucleotide binding protein (G protein), beta 1 (Fragment) OS=Mus musculus OX=10090 GN=Gnb1 PE=1	2	5	5	2	1	2	2	4	4	1	2	2	4	4	1	1	1	1	2	16.5	16.5	7.4	37.377	340	340;273	268					4	2	1	1	1	1	1	1
Gnb2;Gnb1	Guanine nucleotide-binding protein G(I)/G(S)/G(T) subunit beta-2	D3YZX3;E9QKR0;P62880;D3Z1M1;H3BLF7;D3Z1T4;E9PWM7;Q61011;P29387	D3YZX3;E9QKR0;P62880;D3Z1M1;H3BLF7;D3Z1T4;E9PWM7	4;4;4;3;2;2;2;1;1	1;1;1;1;0;0;1;0;0	1;1;1;1;0;0;1;0;0	tr|D3YZX3|D3YZX3_MOUSE Guanine nucleotide binding protein (G protein), beta 2 OS=Mus musculus OX=10090 GN=Gnb2 PE=1 SV=1;tr|E9QKR0|E9QKR0_MOUSE Guanine nucleotide binding protein (G protein), beta 2 OS=Mus musculus OX=10090 GN=Gnb2 PE=1 SV=1;sp|P62880|GBB2	9	4	1	1	1	1	2	4	3	1	0	1	1	1	1	0	1	1	1	14.5	4.1	4.1	32.408	296	296;382;340;227;108;188;240;340;340	255					1
Gnb2l1	Guanine nucleotide-binding protein subunit beta-2-like 1;Guanine nucleotide-binding protein subunit beta-2-like 1, N-terminally processed	P68040	P68040	17	17	17	sp|P68040|RACK1_MOUSE Receptor of activated protein C kinase 1 OS=Mus musculus OX=10090 GN=Rack1 PE=1 SV=3	1	17	17	17	12	10	6	17	15	12	10	6	17	15	12	10	6	17	15	56.5	56.5	56.5	35.076	317	317	291	3	3	8	10	20	14	10	2	2							1
Gne	Bifunctional UDP-N-acetylglucosamine 2-epimerase/N-acetylmannosamine kinase;UDP-N-acetylglucosamine 2-epimerase (hydrolyzing);N-acetylmannosamine kinase	Q3UW64;Q91WG8;G3UYD5;G3UX23;G3UZ98;G3UWV5;F6WD11;G3UX49;F7BWW0;F6SHH4	Q3UW64;Q91WG8;G3UYD5;G3UX23;G3UZ98	5;5;4;4;3;2;2;1;1;1	5;5;4;4;3;2;2;1;1;1	5;5;4;4;3;2;2;1;1;1	tr|Q3UW64|Q3UW64_MOUSE Glucosamine (UDP-N-acetyl)-2-epimerase/N-acetylmannosamine kinase OS=Mus musculus OX=10090 GN=Gne PE=1 SV=1;sp|Q91WG8|GLCNE_MOUSE Bifunctional UDP-N-acetylglucosamine 2-epimerase/N-acetylmannosamine kinase OS=Mus musculus OX=10090 GN	10	5	5	5	0	1	0	3	3	0	1	0	3	3	0	1	0	3	3	7.3	7.3	7.3	82.889	753	753;722;479;648;292;133;213;56;118;121	310										3
Gnl1	Guanine nucleotide-binding protein-like 1	P36916-2;P36916	P36916-2;P36916	2;2	2;2	2;2	sp|P36916-2|GNL1_MOUSE Isoform 2 of Guanine nucleotide-binding protein-like 1 OS=Mus musculus OX=10090 GN=Gnl1;sp|P36916|GNL1_MOUSE Guanine nucleotide-binding protein-like 1 OS=Mus musculus OX=10090 GN=Gnl1 PE=1 SV=4	2	2	2	2	0	1	1	1	2	0	1	1	1	2	0	1	1	1	2	4.9	4.9	4.9	47.402	430	430;607	266									2	1
Golga1	Golgin subfamily A member 1	Q9CW79-2;Q9CW79	Q9CW79-2;Q9CW79	1;1	1;1	1;1	sp|Q9CW79-2|GOGA1_MOUSE Isoform 2 of Golgin subfamily A member 1 OS=Mus musculus OX=10090 GN=Golga1;sp|Q9CW79|GOGA1_MOUSE Golgin subfamily A member 1 OS=Mus musculus OX=10090 GN=Golga1 PE=1 SV=2	2	1	1	1	1	1	0	1	0	1	1	0	1	0	1	1	0	1	0	1.4	1.4	1.4	84.299	733	733;758	362
Golga3	Golgin subfamily A member 3	A0A0R4J1H6;E9QP99;P55937-1;P55937	A0A0R4J1H6;E9QP99;P55937-1;P55937	2;2;2;2	2;2;2;2	2;2;2;2	tr|A0A0R4J1H6|A0A0R4J1H6_MOUSE Golgi autoantigen, golgin subfamily a, 3 OS=Mus musculus OX=10090 GN=Golga3 PE=1 SV=1;tr|E9QP99|E9QP99_MOUSE Golgi autoantigen, golgin subfamily a, 3 OS=Mus musculus OX=10090 GN=Golga3 PE=1 SV=1;sp|P55937-1|GOGA3_MOUSE Isofor	4	2	2	2	0	0	0	0	2	0	0	0	0	2	0	0	0	0	2	2	2	2	162.89	1447	1447;1487;1447;1487	113												1	2
Golph3	Golgi phosphoprotein 3	Q05BZ0;Q9CRA5;Q9CRA5-2	Q05BZ0;Q9CRA5;Q9CRA5-2	3;3;2	3;3;2	3;3;2	tr|Q05BZ0|Q05BZ0_MOUSE Golgi phosphoprotein 3 OS=Mus musculus OX=10090 GN=Golph3 PE=1 SV=1;sp|Q9CRA5|GOLP3_MOUSE Golgi phosphoprotein 3 OS=Mus musculus OX=10090 GN=Golph3 PE=1 SV=1;sp|Q9CRA5-2|GOLP3_MOUSE Isoform 2 of Golgi phosphoprotein 3 OS=Mus musculus	3	3	3	3	1	0	0	3	2	1	0	0	3	2	1	0	0	3	2	29	29	29	17.988	162	162;298;81	305					2
Gopc	Golgi-associated PDZ and coiled-coil motif-containing protein	A0A1W2P7V0;K3W4Q9;Q8BH60-2;Q8BH60;A0A1W2P7A5	A0A1W2P7V0;K3W4Q9;Q8BH60-2;Q8BH60	3;3;3;3;1	3;3;3;3;1	3;3;3;3;1	tr|A0A1W2P7V0|A0A1W2P7V0_MOUSE Golgi associated PDZ and coiled-coil motif containing (Fragment) OS=Mus musculus OX=10090 GN=Gopc PE=1 SV=1;tr|K3W4Q9|K3W4Q9_MOUSE Golgi associated PDZ and coiled-coil motif containing OS=Mus musculus OX=10090 GN=Gopc PE=1 SV	5	3	3	3	1	1	0	1	3	1	1	0	1	3	1	1	0	1	3	7.4	7.4	7.4	44.672	403	403;463;455;463;103	294								3
Gorasp2	Golgi reassembly-stacking protein 2	A2ATI9;Q99JX3-2;Q99JX3;A2ATI8;A2ATI6	A2ATI9;Q99JX3-2;Q99JX3	3;3;3;1;1	3;3;3;1;1	3;3;3;1;1	tr|A2ATI9|A2ATI9_MOUSE Golgi reassembly stacking protein 2 OS=Mus musculus OX=10090 GN=Gorasp2 PE=1 SV=1;sp|Q99JX3-2|GORS2_MOUSE Isoform 2 of Golgi reassembly-stacking protein 2 OS=Mus musculus OX=10090 GN=Gorasp2;sp|Q99JX3|GORS2_MOUSE Golgi reassembly-sta	5	3	3	3	1	0	1	2	1	1	0	1	2	1	1	0	1	2	1	8.4	8.4	8.4	45.026	431	431;383;451;317;351	291								1
Gosr2	Golgi SNAP receptor complex member 2	A2A9I0;O35166	A2A9I0;O35166	1;1	1;1	1;1	tr|A2A9I0|A2A9I0_MOUSE Golgi SNAP receptor complex member 2 OS=Mus musculus OX=10090 GN=Gosr2 PE=1 SV=1;sp|O35166|GOSR2_MOUSE Golgi SNAP receptor complex member 2 OS=Mus musculus OX=10090 GN=Gosr2 PE=1 SV=2	2	1	1	1	0	0	0	0	1	0	0	0	0	1	0	0	0	0	1	6.1	6.1	6.1	19.571	165	165;212	103			1
Got2	Aspartate aminotransferase, mitochondrial	P05202	P05202	25	25	25	sp|P05202|AATM_MOUSE Aspartate aminotransferase, mitochondrial OS=Mus musculus OX=10090 GN=Got2 PE=1 SV=1	1	25	25	25	14	17	10	23	19	14	17	10	23	19	14	17	10	23	19	44.9	44.9	44.9	47.411	430	430	317	3	4	6	5	11	31	22	3	1	2	3	3				1
Gpatch1	G patch domain-containing protein 1	D6RET6;Q9DBM1	D6RET6;Q9DBM1	2;2	2;2	2;2	tr|D6RET6|D6RET6_MOUSE G patch domain containing 1 OS=Mus musculus OX=10090 GN=Gpatch1 PE=1 SV=1;sp|Q9DBM1|GPTC1_MOUSE G patch domain-containing protein 1 OS=Mus musculus OX=10090 GN=Gpatch1 PE=2 SV=1	2	2	2	2	1	1	2	1	2	1	1	2	1	2	1	1	2	1	2	2.4	2.4	2.4	97.893	883	883;930	220										1	2	2
Gpd1l	Glycerol-3-phosphate dehydrogenase 1-like protein	Q3ULJ0-2;Q3ULJ0;D3Z0L6	Q3ULJ0-2;Q3ULJ0	3;3;1	3;3;1	3;3;1	sp|Q3ULJ0-2|GPD1L_MOUSE Isoform 2 of Glycerol-3-phosphate dehydrogenase 1-like protein OS=Mus musculus OX=10090 GN=Gpd1l;sp|Q3ULJ0|GPD1L_MOUSE Glycerol-3-phosphate dehydrogenase 1-like protein OS=Mus musculus OX=10090 GN=Gpd1l PE=1 SV=2	3	3	3	3	1	1	0	3	2	1	1	0	3	2	1	1	0	3	2	9.7	9.7	9.7	34.634	320	320;351;117	293					2	1
Gpd2	Glycerol-3-phosphate dehydrogenase, mitochondrial;Glycerol-3-phosphate dehydrogenase	Q64521;A2AQR0	Q64521;A2AQR0	27;26	27;26	27;26	sp|Q64521|GPDM_MOUSE Glycerol-3-phosphate dehydrogenase, mitochondrial OS=Mus musculus OX=10090 GN=Gpd2 PE=1 SV=2;tr|A2AQR0|A2AQR0_MOUSE Glycerol-3-phosphate dehydrogenase OS=Mus musculus OX=10090 GN=Gpd2 PE=1 SV=1	2	27	27	27	10	6	16	25	15	10	6	16	25	15	10	6	16	25	15	36.9	36.9	36.9	80.953	727	727;745	278									10	16	1
Gpi	Glucose-6-phosphate isomerase	P06745;A0A0U1RP97;A0A0U1RQ18;CON__Q3ZBD7	P06745	3;1;1;1	3;1;1;1	3;1;1;1	sp|P06745|G6PI_MOUSE Glucose-6-phosphate isomerase OS=Mus musculus OX=10090 GN=Gpi PE=1 SV=4	4	3	3	3	1	0	0	1	2	1	0	0	1	2	1	0	0	1	2	7.7	7.7	7.7	62.766	558	558;152;191;557	233								2
Gpr124;Adgra2	G-protein coupled receptor 124	Q91ZV8;J3QMG7;J3QPB6	Q91ZV8;J3QMG7	23;20;4	23;20;4	23;20;4	sp|Q91ZV8|AGRA2_MOUSE Adhesion G protein-coupled receptor A2 OS=Mus musculus OX=10090 GN=Adgra2 PE=1 SV=2;tr|J3QMG7|J3QMG7_MOUSE Adhesion G protein-coupled receptor A2 OS=Mus musculus OX=10090 GN=Adgra2 PE=1 SV=1	3	23	23	23	0	0	17	21	0	0	0	17	21	0	0	0	17	21	0	28.4	28.4	28.4	143.17	1336	1336;1121;210	352
Gpr75	Probable G-protein coupled receptor 75	Q6X632	Q6X632	1	1	1	sp|Q6X632|GPR75_MOUSE Probable G-protein coupled receptor 75 OS=Mus musculus OX=10090 GN=Gpr75 PE=1 SV=1	1	1	1	1	0	0	0	0	1	0	0	0	0	1	0	0	0	0	1	1.7	1.7	1.7	59.531	540	540	113												1	1	2
Gpx4	Phospholipid hydroperoxide glutathione peroxidase, mitochondrial;Glutathione peroxidase	O70325-2;O70325;O70325-3;S4R1E5	O70325-2;O70325;O70325-3;S4R1E5	3;3;3;2	3;3;3;2	3;3;3;2	sp|O70325-2|GPX4_MOUSE Isoform Cytoplasmic of Phospholipid hydroperoxide glutathione peroxidase OS=Mus musculus OX=10090 GN=Gpx4;sp|O70325|GPX4_MOUSE Phospholipid hydroperoxide glutathione peroxidase OS=Mus musculus OX=10090 GN=Gpx4 PE=1 SV=4;sp|O70325-3|G	4	3	3	3	3	0	1	0	1	3	0	1	0	1	3	0	1	0	1	15.3	15.3	15.3	19.522	170	170;197;253;157	252			1													1
Gramd1b	GRAM domain-containing protein 1B	F7BFL8;A0A1L1SQ42;D3YWR0;A0A1D5RLT6;Q80TI0-2;Q80TI0-3;Q80TI0;Q80TI0-4	F7BFL8;A0A1L1SQ42;D3YWR0;A0A1D5RLT6;Q80TI0-2;Q80TI0-3;Q80TI0;Q80TI0-4	2;2;2;2;2;2;2;2	2;2;2;2;2;2;2;2	2;2;2;2;2;2;2;2	tr|F7BFL8|F7BFL8_MOUSE GRAM domain containing 1B (Fragment) OS=Mus musculus OX=10090 GN=Gramd1b PE=1 SV=1;tr|A0A1L1SQ42|A0A1L1SQ42_MOUSE GRAM domain containing 1B OS=Mus musculus OX=10090 GN=Gramd1b PE=1 SV=1;tr|D3YWR0|D3YWR0_MOUSE GRAM domain containing 1	8	2	2	2	2	0	0	0	0	2	0	0	0	0	2	0	0	0	0	4.7	4.7	4.7	56.59	489	489;734;761;767;698;734;738;878	310
Grap	GRB2-related adapter protein	Q9CX99	Q9CX99	7	7	7	sp|Q9CX99|GRAP_MOUSE GRB2-related adapter protein OS=Mus musculus OX=10090 GN=Grap PE=1 SV=1	1	7	7	7	4	0	0	1	7	4	0	0	1	7	4	0	0	1	7	35.9	35.9	35.9	25.277	217	217	221			1	7
Grb10	Growth factor receptor-bound protein 10	Q5SUW3;Q60760-2;Q60760;Q60760-3;Q5SUW0;B1ATS8;B1ATS7	Q5SUW3;Q60760-2;Q60760;Q60760-3	7;7;7;6;2;1;1	7;7;7;6;2;1;1	7;7;7;6;2;1;1	tr|Q5SUW3|Q5SUW3_MOUSE Growth factor receptor bound protein 10 OS=Mus musculus OX=10090 GN=Grb10 PE=1 SV=1;sp|Q60760-2|GRB10_MOUSE Isoform 2 of Growth factor receptor-bound protein 10 OS=Mus musculus OX=10090 GN=Grb10;sp|Q60760|GRB10_MOUSE Growth factor re	7	7	7	7	2	4	1	4	7	2	4	1	4	7	2	4	1	4	7	14.7	14.7	14.7	62.258	550	550;596;621;541;171;84;116	281									8	6
Grb2	Growth factor receptor-bound protein 2	B1AT92;Q60631;Q60631-2;B1AT95	B1AT92;Q60631;Q60631-2	5;5;3;1	5;5;3;1	5;5;3;1	tr|B1AT92|B1AT92_MOUSE Growth factor receptor bound protein 2 OS=Mus musculus OX=10090 GN=Grb2 PE=1 SV=1;sp|Q60631|GRB2_MOUSE Growth factor receptor-bound protein 2 OS=Mus musculus OX=10090 GN=Grb2 PE=1 SV=1;sp|Q60631-2|GRB2_MOUSE Isoform 2 of Growth facto	4	5	5	5	4	1	1	1	5	4	1	1	1	5	4	1	1	1	5	24.1	24.1	24.1	23.587	203	203;217;176;71	253			6	3
Grpel1	GrpE protein homolog 1, mitochondrial	Q99LP6	Q99LP6	10	10	10	sp|Q99LP6|GRPE1_MOUSE GrpE protein homolog 1, mitochondrial OS=Mus musculus OX=10090 GN=Grpel1 PE=1 SV=1	1	10	10	10	7	1	3	3	10	7	1	3	3	10	7	1	3	3	10	46.5	46.5	46.5	24.307	217	217	242		2	7	11	1
Grsf1	G-rich sequence factor 1	E9Q179;Q8C5Q4;D3YUN1;D3YV30	E9Q179;Q8C5Q4;D3YUN1	5;5;3;1	5;5;3;1	5;5;3;1	tr|E9Q179|E9Q179_MOUSE G-rich RNA sequence binding factor 1 OS=Mus musculus OX=10090 GN=Grsf1 PE=1 SV=1;sp|Q8C5Q4|GRSF1_MOUSE G-rich sequence factor 1 OS=Mus musculus OX=10090 GN=Grsf1 PE=1 SV=2;tr|D3YUN1|D3YUN1_MOUSE G-rich RNA sequence binding factor 1 (	4	5	5	5	1	1	0	4	2	1	1	0	4	2	1	1	0	4	2	14.6	14.6	14.6	41.61	362	362;479;137;57	332							2
Gsdma	Gasdermin-A	Q9EST1	Q9EST1	1	1	1	sp|Q9EST1|GSDMA_MOUSE Gasdermin-A OS=Mus musculus OX=10090 GN=Gsdma PE=1 SV=1	1	1	1	1	1	1	1	1	1	1	1	1	1	1	1	1	1	1	1	1.8	1.8	1.8	49.592	446	446	336	1	1	1	1	1	1										1
Gsdmdc1	Gasdermin-D	A0A2R8VKQ7;Q9D8T2	A0A2R8VKQ7;Q9D8T2	1;1	1;1	1;1	tr|A0A2R8VKQ7|A0A2R8VKQ7_MOUSE Gasdermin D (Fragment) OS=Mus musculus OX=10090 GN=Gsdmd PE=1 SV=1;sp|Q9D8T2|GSDMD_MOUSE Gasdermin-D OS=Mus musculus OX=10090 GN=Gsdmd PE=1 SV=1	2	1	1	1	0	0	1	1	0	0	0	1	1	0	0	0	1	1	0	4.9	4.9	4.9	29.211	263	263;487	308
Gsk3a	Glycogen synthase kinase-3 alpha	D3Z7E5;Q2NL51	D3Z7E5;Q2NL51	6;6	2;2	2;2	tr|D3Z7E5|D3Z7E5_MOUSE [tau protein] kinase OS=Mus musculus OX=10090 GN=Gsk3a PE=1 SV=1;sp|Q2NL51|GSK3A_MOUSE Glycogen synthase kinase-3 alpha OS=Mus musculus OX=10090 GN=Gsk3a PE=1 SV=2	2	6	2	2	2	3	3	3	4	0	1	2	1	1	0	1	2	1	1	14	6.4	6.4	51.245	486	486;490	308								1
Gsk3b	Glycogen synthase kinase-3 beta	E9QAQ5;Q9WV60	E9QAQ5;Q9WV60	11;11	11;11	7;7	tr|E9QAQ5|E9QAQ5_MOUSE [tau protein] kinase OS=Mus musculus OX=10090 GN=Gsk3b PE=1 SV=1;sp|Q9WV60|GSK3B_MOUSE Glycogen synthase kinase-3 beta OS=Mus musculus OX=10090 GN=Gsk3b PE=1 SV=2	2	11	11	7	6	5	3	8	7	6	5	3	8	7	4	3	2	6	4	31.9	31.9	23.3	47.989	433	433;420	307							7
Gsn	Gelsolin	P13020-2;P13020;A0A0J9YUQ8;A0A0J9YUJ8;A6PWS5	P13020-2;P13020;A0A0J9YUQ8	8;8;6;2;2	8;8;6;2;2	4;4;3;0;0	sp|P13020-2|GELS_MOUSE Isoform 2 of Gelsolin OS=Mus musculus OX=10090 GN=Gsn;sp|P13020|GELS_MOUSE Gelsolin OS=Mus musculus OX=10090 GN=Gsn PE=1 SV=3;tr|A0A0J9YUQ8|A0A0J9YUQ8_MOUSE Gelsolin (Fragment) OS=Mus musculus OX=10090 GN=Gsn PE=1 SV=1	5	8	8	4	7	0	2	4	1	7	0	2	4	1	3	0	1	2	0	14.6	14.6	7.8	80.762	731	731;780;568;166;251	328										1
Gspt1;Gspt2	Eukaryotic peptide chain release factor GTP-binding subunit ERF3A;Eukaryotic peptide chain release factor GTP-binding subunit ERF3B	Q8R050-2;Q8R050;Q149F3;F7CE88	Q8R050-2;Q8R050;Q149F3	6;6;3;2	6;6;3;2	6;6;3;2	sp|Q8R050-2|ERF3A_MOUSE Isoform 2 of Eukaryotic peptide chain release factor GTP-binding subunit ERF3A OS=Mus musculus OX=10090 GN=Gspt1;sp|Q8R050|ERF3A_MOUSE Eukaryotic peptide chain release factor GTP-binding subunit ERF3A OS=Mus musculus OX=10090 GN=Gsp	4	6	6	6	4	2	0	5	5	4	2	0	5	5	4	2	0	5	5	7.6	7.6	7.6	68.526	635	635;636;632;100	285								2	3	6	1
Gsr	Glutathione reductase, mitochondrial	P47791-2;P47791	P47791-2;P47791	8;8	8;8	8;8	sp|P47791-2|GSHR_MOUSE Isoform Cytoplasmic of Glutathione reductase, mitochondrial OS=Mus musculus OX=10090 GN=Gsr;sp|P47791|GSHR_MOUSE Glutathione reductase, mitochondrial OS=Mus musculus OX=10090 GN=Gsr PE=1 SV=3	2	8	8	8	6	6	6	6	6	6	6	6	6	6	6	6	6	6	6	20	20	20	51.073	474	474;500	311					1	2	2	7
Gsta2;Gsta1;Gsta3;Gm10639	Glutathione S-transferase;Glutathione S-transferase A2;Glutathione S-transferase A1;Glutathione S-transferase A1, N-terminally processed;Glutathione S-transferase A3	D3Z6A6;D3YZV3;Q6P8Q0;P10648;P13745;A0A087WQI6;E9Q6L7;P30115	D3Z6A6;D3YZV3;Q6P8Q0;P10648;P13745;A0A087WQI6;E9Q6L7;P30115	2;2;2;2;2;1;1;1	2;2;2;2;2;1;1;1	2;2;2;2;2;1;1;1	tr|D3Z6A6|D3Z6A6_MOUSE Glutathione S-transferase (Fragment) OS=Mus musculus OX=10090 GN=Gsta2 PE=3 SV=1;tr|D3YZV3|D3YZV3_MOUSE Glutathione S-transferase (Fragment) OS=Mus musculus OX=10090 GN=Gsta2 PE=1 SV=1;tr|Q6P8Q0|Q6P8Q0_MOUSE Glutathione S-transferase	8	2	2	2	0	0	1	0	1	0	0	1	0	1	0	0	1	0	1	11.7	11.7	11.7	20.581	179	179;182;223;222;223;133;222;221	143													1	1
Gsto1	Glutathione S-transferase omega-1	O09131;A0A494BAB1;A0A494B9X6;A0A494BAY2;A0A494BB82;Q8K2Q2	O09131;A0A494BAB1	8;5;2;1;1;1	8;5;2;1;1;1	8;5;2;1;1;1	sp|O09131|GSTO1_MOUSE Glutathione S-transferase omega-1 OS=Mus musculus OX=10090 GN=Gsto1 PE=1 SV=2;tr|A0A494BAB1|A0A494BAB1_MOUSE Glutathione S-transferase omega OS=Mus musculus OX=10090 GN=Gsto1 PE=1 SV=1	6	8	8	8	0	1	1	1	8	0	1	1	1	8	0	1	1	1	8	37.5	37.5	37.5	27.497	240	240;166;108;192;214;248	189				8	2										1	1
Gstp1	Glutathione S-transferase P 1	P19157;A0A494B908;A0A494BAW2;A0A494BAM8;P46425;A0A494BAS3;A0A494BAU3	P19157;A0A494B908;A0A494BAW2	5;4;4;2;2;1;1	5;4;4;2;2;1;1	5;4;4;2;2;1;1	sp|P19157|GSTP1_MOUSE Glutathione S-transferase P 1 OS=Mus musculus OX=10090 GN=Gstp1 PE=1 SV=2;tr|A0A494B908|A0A494B908_MOUSE Glutathione S-transferase (Fragment) OS=Mus musculus OX=10090 GN=Gstp1 PE=1 SV=1;tr|A0A494BAW2|A0A494BAW2_MOUSE Glutathione S-tra	7	5	5	5	5	0	2	0	3	5	0	2	0	3	5	0	2	0	3	31	31	31	23.609	210	210;160;193;132;210;84;95	220			3	1
Gstz1	Maleylacetoacetate isomerase	A0A1Y7VNC1;A0A1Y7VJZ2;Q9WVL0	A0A1Y7VNC1;A0A1Y7VJZ2;Q9WVL0	2;2;2	2;2;2	2;2;2	tr|A0A1Y7VNC1|A0A1Y7VNC1_MOUSE maleylacetoacetate isomerase OS=Mus musculus OX=10090 GN=Gstz1 PE=1 SV=1;tr|A0A1Y7VJZ2|A0A1Y7VJZ2_MOUSE maleylacetoacetate isomerase OS=Mus musculus OX=10090 GN=Gstz1 PE=1 SV=1;sp|Q9WVL0|MAAI_MOUSE Maleylacetoacetate isomeras	3	2	2	2	0	0	0	1	1	0	0	0	1	1	0	0	0	1	1	12.4	12.4	12.4	17.986	161	161;215;216	254			1
Gtf3c3		Q3TMP1	Q3TMP1	2	2	2	tr|Q3TMP1|Q3TMP1_MOUSE General transcription factor IIIC, polypeptide 3 OS=Mus musculus OX=10090 GN=Gtf3c3 PE=1 SV=1	1	2	2	2	1	0	1	1	2	1	0	1	1	2	1	0	1	1	2	2.7	2.7	2.7	100.62	882	882	231											2
Gtpbp1	GTP-binding protein 1	O08582;A0A2R8W6Z1;A0A2R8W725;A0A2R8VHC2	O08582	5;2;2;2	5;2;2;2	5;2;2;2	sp|O08582|GTPB1_MOUSE GTP-binding protein 1 OS=Mus musculus OX=10090 GN=Gtpbp1 PE=1 SV=2	4	5	5	5	2	2	0	3	2	2	2	0	3	2	2	2	0	3	2	8.5	8.5	8.5	72.3	668	668;145;196;201	318									1	2	1
Gtpbp2	GTP-binding protein 2	E9QA45;Q3UJK4;F7A4M1	E9QA45;Q3UJK4;F7A4M1	2;2;1	2;2;1	2;2;1	tr|E9QA45|E9QA45_MOUSE GTP binding protein 2 OS=Mus musculus OX=10090 GN=Gtpbp2 PE=1 SV=1;sp|Q3UJK4|GTPB2_MOUSE GTP-binding protein 2 OS=Mus musculus OX=10090 GN=Gtpbp2 PE=1 SV=1;tr|F7A4M1|F7A4M1_MOUSE GTP binding protein 2 (Fragment) OS=Mus musculus OX=10	3	2	2	2	0	1	0	0	1	0	1	0	0	1	0	1	0	0	1	3.8	3.8	3.8	65.8	604	604;602;253	309									1
Gtpbp6	Putative GTP-binding protein 6	A0A0R4J0Z0;Q3U6U5;D3YW02;D3YXC1	A0A0R4J0Z0;Q3U6U5;D3YW02	10;10;5;1	10;10;5;1	10;10;5;1	tr|A0A0R4J0Z0|A0A0R4J0Z0_MOUSE GTP binding protein 6 (putative) OS=Mus musculus OX=10090 GN=Gtpbp6 PE=1 SV=1;sp|Q3U6U5|GTPB6_MOUSE Putative GTP-binding protein 6 OS=Mus musculus OX=10090 GN=Gtpbp6 PE=1 SV=1;tr|D3YW02|D3YW02_MOUSE GTP binding protein 6 (put	4	10	10	10	2	4	3	5	8	2	4	3	5	8	2	4	3	5	8	29.6	29.6	29.6	56.447	514	514;514;221;17	276								10
Gtpbp8	GTP-binding protein 8	F6SMJ7;F6XXP5;Q9CY28	F6SMJ7;F6XXP5;Q9CY28	1;1;1	1;1;1	1;1;1	tr|F6SMJ7|F6SMJ7_MOUSE GTP-binding protein 8 (putative) (Fragment) OS=Mus musculus OX=10090 GN=Gtpbp8 PE=1 SV=1;tr|F6XXP5|F6XXP5_MOUSE GTP-binding protein 8 (putative) (Fragment) OS=Mus musculus OX=10090 GN=Gtpbp8 PE=1 SV=1;sp|Q9CY28|GTPB8_MOUSE GTP-bindin	3	1	1	1	0	0	0	0	1	0	0	0	0	1	0	0	0	0	1	12.2	12.2	12.2	16.198	147	147;234;285	104				1
Guf1	Translation factor Guf1, mitochondrial	Q8C3X4;G3UWY0;Q8C3X4-2;F6ZM03;A0A0J9YUM0	Q8C3X4;G3UWY0;Q8C3X4-2	3;2;2;1;1	3;2;2;1;1	3;2;2;1;1	sp|Q8C3X4|GUF1_MOUSE Translation factor Guf1, mitochondrial OS=Mus musculus OX=10090 GN=Guf1 PE=1 SV=1;tr|G3UWY0|G3UWY0_MOUSE GUF1 homolog, GTPase (Fragment) OS=Mus musculus OX=10090 GN=Guf1 PE=1 SV=2;sp|Q8C3X4-2|GUF1_MOUSE Isoform 2 of Translation factor	5	3	3	3	0	2	0	1	1	0	2	0	1	1	0	2	0	1	1	4.6	4.6	4.6	72.462	651	651;590;563;296;302	438									1
Gvin1	Interferon-induced very large GTPase 1	L7N451;Q80SU7	L7N451;Q80SU7	2;2	2;2	2;2	tr|L7N451|L7N451_MOUSE GTPase, very large interferon inducible 1 OS=Mus musculus OX=10090 GN=Gvin1 PE=1 SV=1;sp|Q80SU7|GVIN1_MOUSE Interferon-induced very large GTPase 1 OS=Mus musculus OX=10090 GN=Gvin1 PE=1 SV=1	2	2	2	2	0	0	0	0	2	0	0	0	0	2	0	0	0	0	2	1	1	1	280.78	2427	2427;2427	113												1	2	1
Gys1	Glycogen [starch] synthase, muscle	A0A1B0GT92;Q9Z1E4	A0A1B0GT92;Q9Z1E4	2;2	2;2	2;2	tr|A0A1B0GT92|A0A1B0GT92_MOUSE Glycogen [starch] synthase OS=Mus musculus OX=10090 GN=Gys1 PE=1 SV=1;sp|Q9Z1E4|GYS1_MOUSE Glycogen [starch] synthase, muscle OS=Mus musculus OX=10090 GN=Gys1 PE=1 SV=2	2	2	2	2	0	0	0	1	1	0	0	0	1	1	0	0	0	1	1	3.9	3.9	3.9	76.623	674	674;738	186										1	1	1
H13;Hm13	Minor histocompatibility antigen H13	Q6PGJ8;A3KGR9;Q9D8V0-2;Q9D8V0-3;Q9D8V0;Q9D8V0-4	Q6PGJ8;A3KGR9;Q9D8V0-2;Q9D8V0-3;Q9D8V0;Q9D8V0-4	1;1;1;1;1;1	1;1;1;1;1;1	1;1;1;1;1;1	tr|Q6PGJ8|Q6PGJ8_MOUSE H13 protein OS=Mus musculus OX=10090 GN=H13 PE=1 SV=1;tr|A3KGR9|A3KGR9_MOUSE Histocompatibility 13 (Fragment) OS=Mus musculus OX=10090 GN=H13 PE=1 SV=1;sp|Q9D8V0-2|HM13_MOUSE Isoform 2 of Minor histocompatibility antigen H13 OS=Mus m	6	1	1	1	1	1	1	1	1	1	1	1	1	1	1	1	1	1	1	5.4	5.4	5.4	24.332	224	224;347;173;378;378;394	306						1
H2-D1;H2-L	H-2 class I histocompatibility antigen, D-B alpha chain;H-2 class I histocompatibility antigen, L-D alpha chain	G3UZP7;P01899;P01897;Q8HWB2;E9PWT4;E9QJR9;P79568;P14430;P14429;P01900;L7N260;A0A494BA33;A0A494BAT0;Q3TH01;P01896;P14431;P01898;P14428;P04223-2;P03991;P04223;P01901;G3UXW2;E9PX63;Q4KN81;O19441;A7VMS6;E9Q0G4;G3UXE9;P01895-2;P01895;P14426;P14427;V9GXI4;A0A494B9G2;A0A0B4J1G3;A0A494B9G8;G3UZL7;V9GXR0;Q05A75;P06339;P01902	G3UZP7;P01899;P01897	15;15;8;6;4;4;4;4;4;4;3;3;3;3;3;3;3;3;3;3;3;3;2;2;2;2;2;2;2;2;2;2;2;1;1;1;1;1;1;1;1;1	15;15;8;6;4;4;4;4;4;4;3;3;3;3;3;3;3;3;3;3;3;3;2;2;2;2;2;2;2;2;2;2;2;1;1;1;1;1;1;1;1;1	15;15;8;6;4;4;4;4;4;4;3;3;3;3;3;3;3;3;3;3;3;3;2;2;2;2;2;2;2;2;2;2;2;1;1;1;1;1;1;1;1;1	tr|G3UZP7|G3UZP7_MOUSE Histocompatibility 2, D region locus 1 OS=Mus musculus OX=10090 GN=H2-D1 PE=1 SV=2;sp|P01899|HA11_MOUSE H-2 class I histocompatibility antigen, D-B alpha chain OS=Mus musculus OX=10090 GN=H2-D1 PE=1 SV=2;sp|P01897|HA1L_MOUSE H-2 clas	42	15	15	15	11	9	7	15	7	11	9	7	15	7	11	9	7	15	7	41.6	41.6	41.6	42.78	380	380;362;362;354;310;325;326;326;334;365;215;355;356;360;185;200;325;328;360;368;369;369;289;341;360;368;368;393;396;285;298;362;368;114;130;187;190;220;257;384;357;368	346						1	8	1
Hacd3	Very-long-chain (3R)-3-hydroxyacyl-CoA dehydratase 3	Q8K2C9	Q8K2C9	3	3	3	sp|Q8K2C9|HACD3_MOUSE Very-long-chain (3R)-3-hydroxyacyl-CoA dehydratase 3 OS=Mus musculus OX=10090 GN=Hacd3 PE=1 SV=2	1	3	3	3	0	0	0	2	2	0	0	0	2	2	0	0	0	2	2	6.6	6.6	6.6	43.131	362	362	255					2
Hadh	Hydroxyacyl-coenzyme A dehydrogenase, mitochondrial	Q61425	Q61425	7	7	7	sp|Q61425|HCDH_MOUSE Hydroxyacyl-coenzyme A dehydrogenase, mitochondrial OS=Mus musculus OX=10090 GN=Hadh PE=1 SV=2	1	7	7	7	1	1	0	5	4	1	1	0	5	4	1	1	0	5	4	16.6	16.6	16.6	34.463	314	314	347					4	1
Hadha	Trifunctional enzyme subunit alpha, mitochondrial;Long-chain enoyl-CoA hydratase;Long chain 3-hydroxyacyl-CoA dehydrogenase	Q8BMS1	Q8BMS1	33	33	33	sp|Q8BMS1|ECHA_MOUSE Trifunctional enzyme subunit alpha, mitochondrial OS=Mus musculus OX=10090 GN=Hadha PE=1 SV=1	1	33	33	33	18	16	21	24	20	18	16	21	24	20	18	16	21	24	20	46.7	46.7	46.7	82.669	763	763	319	1	1	1		4	3	4	3	10	25	8	5
Hadhb	Trifunctional enzyme subunit beta, mitochondrial;3-ketoacyl-CoA thiolase	Q99JY0;D3YXU1	Q99JY0	15;5	15;5	15;5	sp|Q99JY0|ECHB_MOUSE Trifunctional enzyme subunit beta, mitochondrial OS=Mus musculus OX=10090 GN=Hadhb PE=1 SV=1	2	15	15	15	12	11	7	12	10	12	11	7	12	10	12	11	7	12	10	31.6	31.6	31.6	51.386	475	475;173	340	1		3	4	5	5	11	6	2
haemaglobin alpha 2;Hba	Hemoglobin subunit alpha	Q91VB8;P01942	Q91VB8;P01942	1;1	1;1	1;1	tr|Q91VB8|Q91VB8_MOUSE Alpha globin 1 OS=Mus musculus OX=10090 GN=Hba-a1 PE=1 SV=1;sp|P01942|HBA_MOUSE Hemoglobin subunit alpha OS=Mus musculus OX=10090 GN=Hba PE=1 SV=2	2	1	1	1	1	0	0	0	0	1	0	0	0	0	1	0	0	0	0	10.6	10.6	10.6	15.112	142	142;142	303
Hagh	Hydroxyacylglutathione hydrolase, mitochondrial	E9PYA3;G5E8T9;Q99KB8;A0A0R4J052;Q99KB8-2;E9Q2H8;D3YV58;D3YWI0	E9PYA3;G5E8T9;Q99KB8;A0A0R4J052;Q99KB8-2;E9Q2H8	5;5;5;4;4;3;1;1	5;5;5;4;4;3;1;1	5;5;5;4;4;3;1;1	tr|E9PYA3|E9PYA3_MOUSE Hydroxyacyl glutathione hydrolase (Fragment) OS=Mus musculus OX=10090 GN=Hagh PE=1 SV=1;tr|G5E8T9|G5E8T9_MOUSE Hydroxyacyl glutathione hydrolase OS=Mus musculus OX=10090 GN=Hagh PE=1 SV=1;sp|Q99KB8|GLO2_MOUSE Hydroxyacylglutathione h	8	5	5	5	2	1	2	5	4	2	1	2	5	4	2	1	2	5	4	24.9	24.9	24.9	26	237	237;309;309;260;260;217;123;167	295			1	4	4
Hal	Histidine ammonia-lyase	P35492	P35492	4	4	4	sp|P35492|HUTH_MOUSE Histidine ammonia-lyase OS=Mus musculus OX=10090 GN=Hal PE=1 SV=1	1	4	4	4	3	2	0	3	0	3	2	0	3	0	3	2	0	3	0	7.2	7.2	7.2	72.257	657	657	377
Hars2	Probable histidine--tRNA ligase, mitochondrial	G5E823;Q99KK9	G5E823;Q99KK9	9;9	9;9	6;6	tr|G5E823|G5E823_MOUSE histidine--tRNA ligase OS=Mus musculus OX=10090 GN=Hars2 PE=1 SV=1;sp|Q99KK9|SYHM_MOUSE Histidine--tRNA ligase, mitochondrial OS=Mus musculus OX=10090 GN=Hars2 PE=1 SV=1	2	9	9	6	4	3	2	7	2	4	3	2	7	2	2	2	0	4	1	23.3	23.3	16.7	48.277	424	424;505	350						1	1	2
Hat1	Histone acetyltransferase type B catalytic subunit	A2ATU9;Q8BY71	A2ATU9;Q8BY71	1;1	1;1	1;1	tr|A2ATU9|A2ATU9_MOUSE Histone acetyltransferase type B catalytic subunit OS=Mus musculus OX=10090 GN=Hat1 PE=1 SV=1;sp|Q8BY71|HAT1_MOUSE Histone acetyltransferase type B catalytic subunit OS=Mus musculus OX=10090 GN=Hat1 PE=1 SV=1	2	1	1	1	0	0	0	0	1	0	0	0	0	1	0	0	0	0	1	3.1	3.1	3.1	50.182	423	423;416	107							1
Hbs1l	HBS1-like protein	Q3TGM7;Q69ZS7-2;Q69ZS7	Q3TGM7;Q69ZS7-2;Q69ZS7	2;2;2	2;2;2	2;2;2	tr|Q3TGM7|Q3TGM7_MOUSE HBS1-like protein OS=Mus musculus OX=10090 GN=Hbs1l PE=1 SV=1;sp|Q69ZS7-2|HBS1L_MOUSE Isoform 2 of HBS1-like protein OS=Mus musculus OX=10090 GN=Hbs1l;sp|Q69ZS7|HBS1L_MOUSE HBS1-like protein OS=Mus musculus OX=10090 GN=Hbs1l PE=1 SV=	3	2	2	2	2	0	0	1	1	2	0	0	1	1	2	0	0	1	1	3.5	3.5	3.5	74.827	679	679;599;682	310										1
Hccs	Cytochrome c-type heme lyase	G3UXK7;P53702	G3UXK7;P53702	2;2	2;2	2;2	tr|G3UXK7|G3UXK7_MOUSE Holocytochrome c synthetase OS=Mus musculus OX=10090 GN=Hccs PE=1 SV=1;sp|P53702|CCHL_MOUSE Holocytochrome c-type synthase OS=Mus musculus OX=10090 GN=Hccs PE=1 SV=2	2	2	2	2	0	0	0	2	1	0	0	0	2	1	0	0	0	2	1	24.7	24.7	24.7	9.5524	93	93;272	277					1	1	1
Hcfc1	Host cell factor 1;HCF N-terminal chain 1;HCF N-terminal chain 2;HCF N-terminal chain 3;HCF N-terminal chain 4;HCF N-terminal chain 5;HCF N-terminal chain 6;HCF C-terminal chain 1;HCF C-terminal chain 2;HCF C-terminal chain 3;HCF C-terminal chain 4;HCF C-terminal chain 5;HCF C-terminal chain 6	B1AUX2;Q61191	B1AUX2;Q61191	4;4	4;4	4;4	tr|B1AUX2|B1AUX2_MOUSE Host cell factor C1 OS=Mus musculus OX=10090 GN=Hcfc1 PE=1 SV=1;sp|Q61191|HCFC1_MOUSE Host cell factor 1 OS=Mus musculus OX=10090 GN=Hcfc1 PE=1 SV=2	2	4	4	4	1	2	2	3	3	1	2	2	3	3	1	2	2	3	3	2.8	2.8	2.8	215.05	2090	2090;2045	307												4	2
Hdac10	Histone deacetylase 10	Q6P3E7;D3Z7T4	Q6P3E7;D3Z7T4	5;4	5;4	5;4	sp|Q6P3E7|HDA10_MOUSE Polyamine deacetylase HDAC10 OS=Mus musculus OX=10090 GN=Hdac10 PE=2 SV=2;tr|D3Z7T4|D3Z7T4_MOUSE Histone deacetylase 10 OS=Mus musculus OX=10090 GN=Hdac10 PE=1 SV=1	2	5	5	5	2	2	2	2	5	2	2	2	2	5	2	2	2	2	5	9.5	9.5	9.5	72.108	666	666;470	266									5
Hdac5	Histone deacetylase;Histone deacetylase 5	A2AWS5;B7ZDF7;Q3UJF1;B7ZDF5;Q9Z2V6	A2AWS5;B7ZDF7;Q3UJF1;B7ZDF5;Q9Z2V6	1;1;1;1;1	1;1;1;1;1	1;1;1;1;1	tr|A2AWS5|A2AWS5_MOUSE Histone deacetylase OS=Mus musculus OX=10090 GN=Hdac5 PE=1 SV=1;tr|B7ZDF7|B7ZDF7_MOUSE Histone deacetylase OS=Mus musculus OX=10090 GN=Hdac5 PE=1 SV=1;tr|Q3UJF1|Q3UJF1_MOUSE Histone deacetylase OS=Mus musculus OX=10090 GN=Hdac5 PE=1	5	1	1	1	0	0	0	0	1	0	0	0	0	1	0	0	0	0	1	0.9	0.9	0.9	111.46	1030	1030;1102;1115;1121;1113	108							1	1
Hdac6	Histone deacetylase 6	A0A1B0GX25;Q9Z2V5;B1AUA8;B1AUA9	A0A1B0GX25;Q9Z2V5	14;14;3;1	14;14;3;1	14;14;3;1	tr|A0A1B0GX25|A0A1B0GX25_MOUSE Histone deacetylase 6 (Fragment) OS=Mus musculus OX=10090 GN=Hdac6 PE=1 SV=1;sp|Q9Z2V5|HDAC6_MOUSE Histone deacetylase 6 OS=Mus musculus OX=10090 GN=Hdac6 PE=1 SV=3	4	14	14	14	11	10	9	10	13	11	10	9	10	13	11	10	9	10	13	17.4	17.4	17.4	110.18	1008	1008;1149;197;41	302										1	5	18	1
Hdhd3	Haloacid dehalogenase-like hydrolase domain-containing protein 3	Q9CYW4	Q9CYW4	5	5	5	sp|Q9CYW4|HDHD3_MOUSE Haloacid dehalogenase-like hydrolase domain-containing protein 3 OS=Mus musculus OX=10090 GN=Hdhd3 PE=1 SV=1	1	5	5	5	3	0	1	3	4	3	0	1	3	4	3	0	1	3	4	16.7	16.7	16.7	28.027	251	251	279				4	2
Hdlbp	Vigilin	Q8VDJ3;A0A087WP83;A0A087WS92;A0A087WQY9;A0A087WPC5;A0A087WNQ4;A0A087WPH2	Q8VDJ3;A0A087WP83	30;27;7;6;6;1;1	30;27;7;6;6;1;1	30;27;7;6;6;1;1	sp|Q8VDJ3|VIGLN_MOUSE Vigilin OS=Mus musculus OX=10090 GN=Hdlbp PE=1 SV=1;tr|A0A087WP83|A0A087WP83_MOUSE High density lipoprotein (HDL) binding protein OS=Mus musculus OX=10090 GN=Hdlbp PE=1 SV=1	7	30	30	30	13	14	10	22	23	13	14	10	22	23	13	14	10	22	23	25.5	25.5	25.5	141.74	1268	1268;1199;178;129;141;22;22	311											10	26	5	2
Hectd1	E3 ubiquitin-protein ligase HECTD1	F8WIE5;Q69ZR2	F8WIE5;Q69ZR2	7;7	7;7	7;7	tr|F8WIE5|F8WIE5_MOUSE E3 ubiquitin-protein ligase OS=Mus musculus OX=10090 GN=Hectd1 PE=1 SV=1;sp|Q69ZR2|HECD1_MOUSE E3 ubiquitin-protein ligase HECTD1 OS=Mus musculus OX=10090 GN=Hectd1 PE=1 SV=2	2	7	7	7	0	0	0	3	6	0	0	0	3	6	0	0	0	3	6	3	3	3	289.23	2610	2610;2618	263													2	4
Hectd3	E3 ubiquitin-protein ligase HECTD3	Q3U487	Q3U487	2	2	2	sp|Q3U487|HECD3_MOUSE E3 ubiquitin-protein ligase HECTD3 OS=Mus musculus OX=10090 GN=Hectd3 PE=1 SV=2	1	2	2	2	1	1	1	2	2	1	1	1	2	2	1	1	1	2	2	3.8	3.8	3.8	97.346	861	861	297											2
Heg1	Protein HEG homolog 1	E9Q440;A0A338P6D4;E9Q7X6-2;E9Q7X6;Q8BRS4	E9Q440;A0A338P6D4;E9Q7X6-2;E9Q7X6;Q8BRS4	2;2;2;2;1	2;2;2;2;1	2;2;2;2;1	tr|E9Q440|E9Q440_MOUSE Heart development protein with EGF-like domains 1 OS=Mus musculus OX=10090 GN=Heg1 PE=1 SV=1;tr|A0A338P6D4|A0A338P6D4_MOUSE Heart development protein with EGF-like domains 1 OS=Mus musculus OX=10090 GN=Heg1 PE=1 SV=1;sp|E9Q7X6-2|HEG1	5	2	2	2	0	1	0	1	0	0	1	0	1	0	0	1	0	1	0	2.5	2.5	2.5	115.2	1082	1082;1313;1240;1337;138	480
Helz2	Helicase with zinc finger domain 2	A2AS05;A2AS03;E9QAM5	A2AS05;A2AS03;E9QAM5	21;21;21	21;21;21	21;21;21	tr|A2AS05|A2AS05_MOUSE Helicase with zinc finger 2, transcriptional coactivator OS=Mus musculus OX=10090 GN=Helz2 PE=1 SV=2;tr|A2AS03|A2AS03_MOUSE Helicase with zinc finger 2, transcriptional coactivator OS=Mus musculus OX=10090 GN=Helz2 PE=1 SV=1;sp|E9QAM	3	21	21	21	2	6	2	3	20	2	6	2	3	20	2	6	2	3	20	8.7	8.7	8.7	326.59	2903	2903;2970;2947	257													5	21
[truncated: 1,741 more rows]
[truncated: 101 more columns]

## Sheet: (C) GO analysis
Table S3. Mass spectrometry and GO Molecular Function analysis of proteins associated with bRECK under different conditions. (A-B) Mass spectrometry (MS) analysis of streptavidin pulldowns from bEnd.3 bRECK cells with or without Gpr124 KO and with or without WNT7A stimulation as well as from Reck KO bEnd.3 cells (negative control). (A) Filtered MS results, excluding proteins detected in the negat…
[truncated: 81 more rows]
