# Supplementary material for: WNT7A/B assemble a GPR124-RECK-LRP5/6 coreceptor complex to activate β-catenin signaling in brain endothelial cells
Source: J Biol Chem. 2025 Sep 4;301(10):110682. doi: 10.1016/j.jbc.2025.110682 (PMC12514574; doi:10.1016/j.jbc.2025.110682)
Supplement: Table S4 [file mmc5.xlsx]

## Sheet: Figure 1B
Table S4. Complete results of the statistical analyses performed in this study. Each sheet corresponds to the indicated figure(s).
Figure 1B
Statistical test	Ordinary two-way ANOVA
Multiple comparisons type	Cell means regardless of rows and columns
Multiple comparisons test	Tukey
Number of families	1
Number of comparisons per family	45
Alpha	0.05
Tukey's multiple comparisons test	Mean diff.	95.00% CI of diff.	Below threshold?	Summary	Adjusted P Value
DMSO:Control vs. DMSO:WNT7A	-111.6	-116.3 to -106.9	Yes	***	<0.001
DMSO:Control vs. DMSO:WNT7B	-123.7	-128.4 to -118.9	Yes	***	<0.001
DMSO:Control vs. DMSO:WNT3A	-93.38	-98.09 to -88.67	Yes	***	<0.001
DMSO:Control vs. DMSO:CHIR99021	-81.11	-85.81 to -76.40	Yes	***	<0.001
DMSO:Control vs. Wnt-C59:Control	0.3233	-4.384 to 5.031	No	ns	>0.99
DMSO:Control vs. Wnt-C59:WNT7A	0.2967	-4.411 to 5.004	No	ns	>0.99
DMSO:Control vs. Wnt-C59:WNT7B	0.3267	-4.381 to 5.034	No	ns	>0.99
DMSO:Control vs. Wnt-C59:WNT3A	0.2833	-4.424 to 4.991	No	ns	>0.99
DMSO:Control vs. Wnt-C59:CHIR99021	-77.95	-82.66 to -73.25	Yes	***	<0.001
DMSO:WNT7A vs. DMSO:WNT7B	-12.09	-16.80 to -7.383	Yes	***	<0.001
DMSO:WNT7A vs. DMSO:WNT3A	18.18	13.48 to 22.89	Yes	***	<0.001
DMSO:WNT7A vs. DMSO:CHIR99021	30.46	25.75 to 35.16	Yes	***	<0.001
DMSO:WNT7A vs. Wnt-C59:Control	111.9	107.2 to 116.6	Yes	***	<0.001
DMSO:WNT7A vs. Wnt-C59:WNT7A	111.9	107.2 to 116.6	Yes	***	<0.001
DMSO:WNT7A vs. Wnt-C59:WNT7B	111.9	107.2 to 116.6	Yes	***	<0.001
DMSO:WNT7A vs. Wnt-C59:WNT3A	111.8	107.1 to 116.6	Yes	***	<0.001
DMSO:WNT7A vs. Wnt-C59:CHIR99021	33.61	28.90 to 38.32	Yes	***	<0.001
DMSO:WNT7B vs. DMSO:WNT3A	30.27	25.57 to 34.98	Yes	***	<0.001
DMSO:WNT7B vs. DMSO:CHIR99021	42.55	37.84 to 47.25	Yes	***	<0.001
DMSO:WNT7B vs. Wnt-C59:Control	124	119.3 to 128.7	Yes	***	<0.001
DMSO:WNT7B vs. Wnt-C59:WNT7A	124	119.2 to 128.7	Yes	***	<0.001
DMSO:WNT7B vs. Wnt-C59:WNT7B	124	119.3 to 128.7	Yes	***	<0.001
DMSO:WNT7B vs. Wnt-C59:WNT3A	123.9	119.2 to 128.6	Yes	***	<0.001
DMSO:WNT7B vs. Wnt-C59:CHIR99021	45.7	40.99 to 50.41	Yes	***	<0.001
DMSO:WNT3A vs. DMSO:CHIR99021	12.27	7.566 to 16.98	Yes	***	<0.001
DMSO:WNT3A vs. Wnt-C59:Control	93.7	89.00 to 98.41	Yes	***	<0.001
DMSO:WNT3A vs. Wnt-C59:WNT7A	93.68	88.97 to 98.38	Yes	***	<0.001
DMSO:WNT3A vs. Wnt-C59:WNT7B	93.71	89.00 to 98.41	Yes	***	<0.001
DMSO:WNT3A vs. Wnt-C59:WNT3A	93.66	88.96 to 98.37	Yes	***	<0.001
DMSO:WNT3A vs. Wnt-C59:CHIR99021	15.43	10.72 to 20.13	Yes	***	<0.001
DMSO:CHIR99021 vs. Wnt-C59:Control	81.43	76.72 to 86.14	Yes	***	<0.001
DMSO:CHIR99021 vs. Wnt-C59:WNT7A	81.4	76.70 to 86.11	Yes	***	<0.001
DMSO:CHIR99021 vs. Wnt-C59:WNT7B	81.43	76.73 to 86.14	Yes	***	<0.001
DMSO:CHIR99021 vs. Wnt-C59:WNT3A	81.39	76.68 to 86.10	Yes	***	<0.001
DMSO:CHIR99021 vs. Wnt-C59:CHIR99021	3.153	-1.554 to 7.861	No	ns	0.39
Wnt-C59:Control vs. Wnt-C59:WNT7A	-0.02667	-4.734 to 4.681	No	ns	>0.99
Wnt-C59:Control vs. Wnt-C59:WNT7B	0.003333	-4.704 to 4.711	No	ns	>0.99
Wnt-C59:Control vs. Wnt-C59:WNT3A	-0.04	-4.747 to 4.667	No	ns	>0.99
Wnt-C59:Control vs. Wnt-C59:CHIR99021	-78.28	-82.98 to -73.57	Yes	***	<0.001
Wnt-C59:WNT7A vs. Wnt-C59:WNT7B	0.03	-4.677 to 4.737	No	ns	>0.99
Wnt-C59:WNT7A vs. Wnt-C59:WNT3A	-0.01333	-4.721 to 4.694	No	ns	>0.99
Wnt-C59:WNT7A vs. Wnt-C59:CHIR99021	-78.25	-82.96 to -73.54	Yes	***	<0.001
Wnt-C59:WNT7B vs. Wnt-C59:WNT3A	-0.04333	-4.751 to 4.664	No	ns	>0.99
Wnt-C59:WNT7B vs. Wnt-C59:CHIR99021	-78.28	-82.99 to -73.57	Yes	***	<0.001
Wnt-C59:WNT3A vs. Wnt-C59:CHIR99021	-78.24	-82.94 to -73.53	Yes	***	<0.001

## Sheet: Figures 1D + S1P
Table S4. Complete results of the statistical analyses performed in this study. Each sheet corresponds to the indicated figure(s).
Figures 1D and S1P
Statistical test	Ordinary two-way ANOVA
Multiple comparisons type	Cell means regardless of rows and columns
Multiple comparisons test	Tukey
Number of families	1
Number of comparisons per family	990
Alpha	0.05
Tukey's multiple comparisons test	Mean diff.	95.00% CI of diff.	Below threshold?	Summary	Adjusted P Value
WT:Control vs. WT:WNT7A	-98.59	-105.9 to -91.29	Yes	***	<0.001
WT:Control vs. WT:WNT7B	-96.18	-103.5 to -88.88	Yes	***	<0.001
WT:Control vs. WT:WNT3A	-58.15	-65.45 to -50.84	Yes	***	<0.001
WT:Control vs. WT:CHIR99021	-86.62	-93.92 to -79.31	Yes	***	<0.001
WT:Control vs. Gpr124 KO #1:Control	0.55	-6.753 to 7.853	No	ns	>0.99
WT:Control vs. Gpr124 KO #1:WNT7A	-4.343	-11.65 to 2.959	No	ns	0.93
WT:Control vs. Gpr124 KO #1:WNT7B	-2.92	-10.22 to 4.383	No	ns	>0.99
WT:Control vs. Gpr124 KO #1:WNT3A	-62.43	-69.73 to -55.13	Yes	***	<0.001
WT:Control vs. Gpr124 KO #1:CHIR99021	-86.62	-93.92 to -79.32	Yes	***	<0.001
WT:Control vs. Gpr124 KO #2:Control	0.4533	-6.849 to 7.756	No	ns	>0.99
WT:Control vs. Gpr124 KO #2:WNT7A	-6.243	-13.55 to 1.059	No	ns	0.24
WT:Control vs. Gpr124 KO #2:WNT7B	-3.853	-11.16 to 3.449	No	ns	0.99
WT:Control vs. Gpr124 KO #2:WNT3A	-65.55	-72.86 to -58.25	Yes	***	<0.001
WT:Control vs. Gpr124 KO #2:CHIR99021	-86.62	-93.92 to -79.32	Yes	***	<0.001
WT:Control vs. Reck KO #1:Control	-0.12	-7.423 to 7.183	No	ns	>0.99
WT:Control vs. Reck KO #1:WNT7A	-3.067	-10.37 to 4.236	No	ns	>0.99
WT:Control vs. Reck KO #1:WNT7B	-2.313	-9.616 to 4.989	No	ns	>0.99
WT:Control vs. Reck KO #1:WNT3A	-64.23	-71.53 to -56.93	Yes	***	<0.001
WT:Control vs. Reck KO #1:CHIR99021	-86.62	-93.92 to -79.31	Yes	***	<0.001
WT:Control vs. Reck KO #2:Control	-0.2233	-7.526 to 7.079	No	ns	>0.99
WT:Control vs. Reck KO #2:WNT7A	-6.627	-13.93 to 0.6762	No	ns	0.14
WT:Control vs. Reck KO #2:WNT7B	-3.937	-11.24 to 3.366	No	ns	0.98
WT:Control vs. Reck KO #2:WNT3A	-69.98	-77.28 to -62.67	Yes	***	<0.001
WT:Control vs. Reck KO #2:CHIR99021	-86.62	-93.92 to -79.32	Yes	***	<0.001
WT:Control vs. Lrp5/6 KO #1:Control	-0.2967	-7.599 to 7.006	No	ns	>0.99
WT:Control vs. Lrp5/6 KO #1:WNT7A	-1.01	-8.313 to 6.293	No	ns	>0.99
WT:Control vs. Lrp5/6 KO #1:WNT7B	-0.6767	-7.979 to 6.626	No	ns	>0.99
WT:Control vs. Lrp5/6 KO #1:WNT3A	-1.763	-9.066 to 5.539	No	ns	>0.99
WT:Control vs. Lrp5/6 KO #1:CHIR99021	-86.62	-93.92 to -79.32	Yes	***	<0.001
WT:Control vs. Lrp5/6 KO #2:Control	0.4933	-6.809 to 7.796	No	ns	>0.99
WT:Control vs. Lrp5/6 KO #2:WNT7A	0.15	-7.153 to 7.453	No	ns	>0.99
WT:Control vs. Lrp5/6 KO #2:WNT7B	0.2667	-7.036 to 7.569	No	ns	>0.99
WT:Control vs. Lrp5/6 KO #2:WNT3A	-0.2367	-7.539 to 7.066	No	ns	>0.99
WT:Control vs. Lrp5/6 KO #2:CHIR99021	-86.62	-93.92 to -79.32	Yes	***	<0.001
WT:Control vs. Fzd1/2/4/5/7/8/9 KO #1:Control	0.01333	-7.289 to 7.316	No	ns	>0.99
WT:Control vs. Fzd1/2/4/5/7/8/9 KO #1:WNT7A	-26.57	-33.88 to -19.27	Yes	***	<0.001
WT:Control vs. Fzd1/2/4/5/7/8/9 KO #1:WNT7B	-15.66	-22.96 to -8.354	Yes	***	<0.001
WT:Control vs. Fzd1/2/4/5/7/8/9 KO #1:WNT3A	-0.5167	-7.819 to 6.786	No	ns	>0.99
WT:Control vs. Fzd1/2/4/5/7/8/9 KO #1:CHIR99021	-86.62	-93.92 to -79.31	Yes	***	<0.001
WT:Control vs. Fzd1/2/4/5/7/8/9 KO #2:Control	0.65	-6.653 to 7.953	No	ns	>0.99
WT:Control vs. Fzd1/2/4/5/7/8/9 KO #2:WNT7A	-19.43	-26.73 to -12.12	Yes	***	<0.001
WT:Control vs. Fzd1/2/4/5/7/8/9 KO #2:WNT7B	-10.25	-17.55 to -2.947	Yes	***	<0.001
WT:Control vs. Fzd1/2/4/5/7/8/9 KO #2:WNT3A	0.01667	-7.286 to 7.319	No	ns	>0.99
WT:Control vs. Fzd1/2/4/5/7/8/9 KO #2:CHIR99021	-86.62	-93.92 to -79.32	Yes	***	<0.001
WT:WNT7A vs. WT:WNT7B	2.41	-4.893 to 9.713	No	ns	>0.99
WT:WNT7A vs. WT:WNT3A	40.45	33.14 to 47.75	Yes	***	<0.001
WT:WNT7A vs. WT:CHIR99021	11.98	4.674 to 19.28	Yes	***	<0.001
WT:WNT7A vs. Gpr124 KO #1:Control	99.14	91.84 to 106.4	Yes	***	<0.001
WT:WNT7A vs. Gpr124 KO #1:WNT7A	94.25	86.95 to 101.6	Yes	***	<0.001
WT:WNT7A vs. Gpr124 KO #1:WNT7B	95.67	88.37 to 103.0	Yes	***	<0.001
WT:WNT7A vs. Gpr124 KO #1:WNT3A	36.16	28.86 to 43.47	Yes	***	<0.001
WT:WNT7A vs. Gpr124 KO #1:CHIR99021	11.97	4.671 to 19.28	Yes	***	<0.001
WT:WNT7A vs. Gpr124 KO #2:Control	99.05	91.74 to 106.3	Yes	***	<0.001
WT:WNT7A vs. Gpr124 KO #2:WNT7A	92.35	85.05 to 99.65	Yes	***	<0.001
WT:WNT7A vs. Gpr124 KO #2:WNT7B	94.74	87.44 to 102.0	Yes	***	<0.001
WT:WNT7A vs. Gpr124 KO #2:WNT3A	33.04	25.74 to 40.34	Yes	***	<0.001
WT:WNT7A vs. Gpr124 KO #2:CHIR99021	11.97	4.671 to 19.28	Yes	***	<0.001
WT:WNT7A vs. Reck KO #1:Control	98.47	91.17 to 105.8	Yes	***	<0.001
WT:WNT7A vs. Reck KO #1:WNT7A	95.53	88.22 to 102.8	Yes	***	<0.001
WT:WNT7A vs. Reck KO #1:WNT7B	96.28	88.98 to 103.6	Yes	***	<0.001
WT:WNT7A vs. Reck KO #1:WNT3A	34.36	27.06 to 41.67	Yes	***	<0.001
WT:WNT7A vs. Reck KO #1:CHIR99021	11.98	4.674 to 19.28	Yes	***	<0.001
WT:WNT7A vs. Reck KO #2:Control	98.37	91.07 to 105.7	Yes	***	<0.001
WT:WNT7A vs. Reck KO #2:WNT7A	91.97	84.66 to 99.27	Yes	***	<0.001
WT:WNT7A vs. Reck KO #2:WNT7B	94.66	87.35 to 102.0	Yes	***	<0.001
WT:WNT7A vs. Reck KO #2:WNT3A	28.62	21.31 to 35.92	Yes	***	<0.001
WT:WNT7A vs. Reck KO #2:CHIR99021	11.97	4.671 to 19.28	Yes	***	<0.001
WT:WNT7A vs. Lrp5/6 KO #1:Control	98.3	90.99 to 105.6	Yes	***	<0.001
WT:WNT7A vs. Lrp5/6 KO #1:WNT7A	97.58	90.28 to 104.9	Yes	***	<0.001
WT:WNT7A vs. Lrp5/6 KO #1:WNT7B	97.92	90.61 to 105.2	Yes	***	<0.001
WT:WNT7A vs. Lrp5/6 KO #1:WNT3A	96.83	89.53 to 104.1	Yes	***	<0.001
WT:WNT7A vs. Lrp5/6 KO #1:CHIR99021	11.97	4.671 to 19.28	Yes	***	<0.001
WT:WNT7A vs. Lrp5/6 KO #2:Control	99.09	91.78 to 106.4	Yes	***	<0.001
WT:WNT7A vs. Lrp5/6 KO #2:WNT7A	98.74	91.44 to 106.0	Yes	***	<0.001
WT:WNT7A vs. Lrp5/6 KO #2:WNT7B	98.86	91.56 to 106.2	Yes	***	<0.001
WT:WNT7A vs. Lrp5/6 KO #2:WNT3A	98.36	91.05 to 105.7	Yes	***	<0.001
WT:WNT7A vs. Lrp5/6 KO #2:CHIR99021	11.97	4.671 to 19.28	Yes	***	<0.001
WT:WNT7A vs. Fzd1/2/4/5/7/8/9 KO #1:Control	98.61	91.30 to 105.9	Yes	***	<0.001
WT:WNT7A vs. Fzd1/2/4/5/7/8/9 KO #1:WNT7A	72.02	64.72 to 79.32	Yes	***	<0.001
WT:WNT7A vs. Fzd1/2/4/5/7/8/9 KO #1:WNT7B	82.94	75.63 to 90.24	Yes	***	<0.001
WT:WNT7A vs. Fzd1/2/4/5/7/8/9 KO #1:WNT3A	98.08	90.77 to 105.4	Yes	***	<0.001
WT:WNT7A vs. Fzd1/2/4/5/7/8/9 KO #1:CHIR99021	11.98	4.674 to 19.28	Yes	***	<0.001
WT:WNT7A vs. Fzd1/2/4/5/7/8/9 KO #2:Control	99.24	91.94 to 106.5	Yes	***	<0.001
WT:WNT7A vs. Fzd1/2/4/5/7/8/9 KO #2:WNT7A	79.17	71.86 to 86.47	Yes	***	<0.001
WT:WNT7A vs. Fzd1/2/4/5/7/8/9 KO #2:WNT7B	88.34	81.04 to 95.65	Yes	***	<0.001
WT:WNT7A vs. Fzd1/2/4/5/7/8/9 KO #2:WNT3A	98.61	91.31 to 105.9	Yes	***	<0.001
WT:WNT7A vs. Fzd1/2/4/5/7/8/9 KO #2:CHIR99021	11.97	4.671 to 19.28	Yes	***	<0.001
WT:WNT7B vs. WT:WNT3A	38.04	30.73 to 45.34	Yes	***	<0.001
WT:WNT7B vs. WT:CHIR99021	9.567	2.264 to 16.87	Yes	***	<0.001
WT:WNT7B vs. Gpr124 KO #1:Control	96.73	89.43 to 104.0	Yes	***	<0.001
WT:WNT7B vs. Gpr124 KO #1:WNT7A	91.84	84.54 to 99.14	Yes	***	<0.001
WT:WNT7B vs. Gpr124 KO #1:WNT7B	93.26	85.96 to 100.6	Yes	***	<0.001
WT:WNT7B vs. Gpr124 KO #1:WNT3A	33.75	26.45 to 41.06	Yes	***	<0.001
WT:WNT7B vs. Gpr124 KO #1:CHIR99021	9.563	2.261 to 16.87	Yes	***	<0.001
WT:WNT7B vs. Gpr124 KO #2:Control	96.64	89.33 to 103.9	Yes	***	<0.001
WT:WNT7B vs. Gpr124 KO #2:WNT7A	89.94	82.64 to 97.24	Yes	***	<0.001
WT:WNT7B vs. Gpr124 KO #2:WNT7B	92.33	85.03 to 99.63	Yes	***	<0.001
WT:WNT7B vs. Gpr124 KO #2:WNT3A	30.63	23.33 to 37.93	Yes	***	<0.001
WT:WNT7B vs. Gpr124 KO #2:CHIR99021	9.563	2.261 to 16.87	Yes	***	<0.001
WT:WNT7B vs. Reck KO #1:Control	96.06	88.76 to 103.4	Yes	***	<0.001
WT:WNT7B vs. Reck KO #1:WNT7A	93.12	85.81 to 100.4	Yes	***	<0.001
WT:WNT7B vs. Reck KO #1:WNT7B	93.87	86.57 to 101.2	Yes	***	<0.001
WT:WNT7B vs. Reck KO #1:WNT3A	31.95	24.65 to 39.26	Yes	***	<0.001
WT:WNT7B vs. Reck KO #1:CHIR99021	9.567	2.264 to 16.87	Yes	***	<0.001
WT:WNT7B vs. Reck KO #2:Control	95.96	88.66 to 103.3	Yes	***	<0.001
WT:WNT7B vs. Reck KO #2:WNT7A	89.56	82.25 to 96.86	Yes	***	<0.001
WT:WNT7B vs. Reck KO #2:WNT7B	92.25	84.94 to 99.55	Yes	***	<0.001
WT:WNT7B vs. Reck KO #2:WNT3A	26.21	18.90 to 33.51	Yes	***	<0.001
WT:WNT7B vs. Reck KO #2:CHIR99021	9.563	2.261 to 16.87	Yes	***	<0.001
WT:WNT7B vs. Lrp5/6 KO #1:Control	95.89	88.58 to 103.2	Yes	***	<0.001
WT:WNT7B vs. Lrp5/6 KO #1:WNT7A	95.17	87.87 to 102.5	Yes	***	<0.001
WT:WNT7B vs. Lrp5/6 KO #1:WNT7B	95.51	88.20 to 102.8	Yes	***	<0.001
WT:WNT7B vs. Lrp5/6 KO #1:WNT3A	94.42	87.12 to 101.7	Yes	***	<0.001
WT:WNT7B vs. Lrp5/6 KO #1:CHIR99021	9.563	2.261 to 16.87	Yes	***	<0.001
WT:WNT7B vs. Lrp5/6 KO #2:Control	96.68	89.37 to 104.0	Yes	***	<0.001
WT:WNT7B vs. Lrp5/6 KO #2:WNT7A	96.33	89.03 to 103.6	Yes	***	<0.001
WT:WNT7B vs. Lrp5/6 KO #2:WNT7B	96.45	89.15 to 103.8	Yes	***	<0.001
WT:WNT7B vs. Lrp5/6 KO #2:WNT3A	95.95	88.64 to 103.2	Yes	***	<0.001
WT:WNT7B vs. Lrp5/6 KO #2:CHIR99021	9.563	2.261 to 16.87	Yes	***	<0.001
WT:WNT7B vs. Fzd1/2/4/5/7/8/9 KO #1:Control	96.2	88.89 to 103.5	Yes	***	<0.001
WT:WNT7B vs. Fzd1/2/4/5/7/8/9 KO #1:WNT7A	69.61	62.31 to 76.91	Yes	***	<0.001
WT:WNT7B vs. Fzd1/2/4/5/7/8/9 KO #1:WNT7B	80.53	73.22 to 87.83	Yes	***	<0.001
WT:WNT7B vs. Fzd1/2/4/5/7/8/9 KO #1:WNT3A	95.67	88.36 to 103.0	Yes	***	<0.001
WT:WNT7B vs. Fzd1/2/4/5/7/8/9 KO #1:CHIR99021	9.567	2.264 to 16.87	Yes	***	<0.001
WT:WNT7B vs. Fzd1/2/4/5/7/8/9 KO #2:Control	96.83	89.53 to 104.1	Yes	***	<0.001
WT:WNT7B vs. Fzd1/2/4/5/7/8/9 KO #2:WNT7A	76.76	69.45 to 84.06	Yes	***	<0.001
WT:WNT7B vs. Fzd1/2/4/5/7/8/9 KO #2:WNT7B	85.93	78.63 to 93.24	Yes	***	<0.001
WT:WNT7B vs. Fzd1/2/4/5/7/8/9 KO #2:WNT3A	96.2	88.90 to 103.5	Yes	***	<0.001
WT:WNT7B vs. Fzd1/2/4/5/7/8/9 KO #2:CHIR99021	9.563	2.261 to 16.87	Yes	***	<0.001
WT:WNT3A vs. WT:CHIR99021	-28.47	-35.77 to -21.17	Yes	***	<0.001
WT:WNT3A vs. Gpr124 KO #1:Control	58.7	51.39 to 66.00	Yes	***	<0.001
WT:WNT3A vs. Gpr124 KO #1:WNT7A	53.8	46.50 to 61.11	Yes	***	<0.001
WT:WNT3A vs. Gpr124 KO #1:WNT7B	55.23	47.92 to 62.53	Yes	***	<0.001
WT:WNT3A vs. Gpr124 KO #1:WNT3A	-4.283	-11.59 to 3.019	No	ns	0.94
WT:WNT3A vs. Gpr124 KO #1:CHIR99021	-28.47	-35.78 to -21.17	Yes	***	<0.001
WT:WNT3A vs. Gpr124 KO #2:Control	58.6	51.30 to 65.90	Yes	***	<0.001
WT:WNT3A vs. Gpr124 KO #2:WNT7A	51.9	44.60 to 59.21	Yes	***	<0.001
WT:WNT3A vs. Gpr124 KO #2:WNT7B	54.29	46.99 to 61.60	Yes	***	<0.001
WT:WNT3A vs. Gpr124 KO #2:WNT3A	-7.407	-14.71 to -0.1038	Yes	*	0.04
WT:WNT3A vs. Gpr124 KO #2:CHIR99021	-28.47	-35.78 to -21.17	Yes	***	<0.001
WT:WNT3A vs. Reck KO #1:Control	58.03	50.72 to 65.33	Yes	***	<0.001
WT:WNT3A vs. Reck KO #1:WNT7A	55.08	47.78 to 62.38	Yes	***	<0.001
WT:WNT3A vs. Reck KO #1:WNT7B	55.83	48.53 to 63.14	Yes	***	<0.001
WT:WNT3A vs. Reck KO #1:WNT3A	-6.083	-13.39 to 1.219	No	ns	0.29
WT:WNT3A vs. Reck KO #1:CHIR99021	-28.47	-35.77 to -21.17	Yes	***	<0.001
WT:WNT3A vs. Reck KO #2:Control	57.92	50.62 to 65.23	Yes	***	<0.001
WT:WNT3A vs. Reck KO #2:WNT7A	51.52	44.22 to 58.82	Yes	***	<0.001
WT:WNT3A vs. Reck KO #2:WNT7B	54.21	46.91 to 61.51	Yes	***	<0.001
WT:WNT3A vs. Reck KO #2:WNT3A	-11.83	-19.13 to -4.527	Yes	***	<0.001
WT:WNT3A vs. Reck KO #2:CHIR99021	-28.47	-35.78 to -21.17	Yes	***	<0.001
WT:WNT3A vs. Lrp5/6 KO #1:Control	57.85	50.55 to 65.15	Yes	***	<0.001
WT:WNT3A vs. Lrp5/6 KO #1:WNT7A	57.14	49.83 to 64.44	Yes	***	<0.001
WT:WNT3A vs. Lrp5/6 KO #1:WNT7B	57.47	50.17 to 64.77	Yes	***	<0.001
WT:WNT3A vs. Lrp5/6 KO #1:WNT3A	56.38	49.08 to 63.69	Yes	***	<0.001
WT:WNT3A vs. Lrp5/6 KO #1:CHIR99021	-28.47	-35.78 to -21.17	Yes	***	<0.001
WT:WNT3A vs. Lrp5/6 KO #2:Control	58.64	51.34 to 65.94	Yes	***	<0.001
WT:WNT3A vs. Lrp5/6 KO #2:WNT7A	58.3	50.99 to 65.60	Yes	***	<0.001
WT:WNT3A vs. Lrp5/6 KO #2:WNT7B	58.41	51.11 to 65.72	Yes	***	<0.001
WT:WNT3A vs. Lrp5/6 KO #2:WNT3A	57.91	50.61 to 65.21	Yes	***	<0.001
WT:WNT3A vs. Lrp5/6 KO #2:CHIR99021	-28.47	-35.78 to -21.17	Yes	***	<0.001
WT:WNT3A vs. Fzd1/2/4/5/7/8/9 KO #1:Control	58.16	50.86 to 65.46	Yes	***	<0.001
WT:WNT3A vs. Fzd1/2/4/5/7/8/9 KO #1:WNT7A	31.57	24.27 to 38.88	Yes	***	<0.001
WT:WNT3A vs. Fzd1/2/4/5/7/8/9 KO #1:WNT7B	42.49	35.19 to 49.79	Yes	***	<0.001
WT:WNT3A vs. Fzd1/2/4/5/7/8/9 KO #1:WNT3A	57.63	50.33 to 64.93	Yes	***	<0.001
WT:WNT3A vs. Fzd1/2/4/5/7/8/9 KO #1:CHIR99021	-28.47	-35.77 to -21.17	Yes	***	<0.001
WT:WNT3A vs. Fzd1/2/4/5/7/8/9 KO #2:Control	58.8	51.49 to 66.10	Yes	***	<0.001
WT:WNT3A vs. Fzd1/2/4/5/7/8/9 KO #2:WNT7A	38.72	31.42 to 46.02	Yes	***	<0.001
WT:WNT3A vs. Fzd1/2/4/5/7/8/9 KO #2:WNT7B	47.9	40.59 to 55.20	Yes	***	<0.001
WT:WNT3A vs. Fzd1/2/4/5/7/8/9 KO #2:WNT3A	58.16	50.86 to 65.47	Yes	***	<0.001
WT:WNT3A vs. Fzd1/2/4/5/7/8/9 KO #2:CHIR99021	-28.47	-35.78 to -21.17	Yes	***	<0.001
WT:CHIR99021 vs. Gpr124 KO #1:Control	87.17	79.86 to 94.47	Yes	***	<0.001
WT:CHIR99021 vs. Gpr124 KO #1:WNT7A	82.27	74.97 to 89.58	Yes	***	<0.001
WT:CHIR99021 vs. Gpr124 KO #1:WNT7B	83.7	76.39 to 91.00	Yes	***	<0.001
WT:CHIR99021 vs. Gpr124 KO #1:WNT3A	24.19	16.88 to 31.49	Yes	***	<0.001
WT:CHIR99021 vs. Gpr124 KO #1:CHIR99021	-0.003333	-7.306 to 7.299	No	ns	>0.99
WT:CHIR99021 vs. Gpr124 KO #2:Control	87.07	79.77 to 94.37	Yes	***	<0.001
WT:CHIR99021 vs. Gpr124 KO #2:WNT7A	80.37	73.07 to 87.68	Yes	***	<0.001
WT:CHIR99021 vs. Gpr124 KO #2:WNT7B	82.76	75.46 to 90.07	Yes	***	<0.001
WT:CHIR99021 vs. Gpr124 KO #2:WNT3A	21.06	13.76 to 28.37	Yes	***	<0.001
WT:CHIR99021 vs. Gpr124 KO #2:CHIR99021	-0.003333	-7.306 to 7.299	No	ns	>0.99
WT:CHIR99021 vs. Reck KO #1:Control	86.5	79.19 to 93.80	Yes	***	<0.001
WT:CHIR99021 vs. Reck KO #1:WNT7A	83.55	76.25 to 90.85	Yes	***	<0.001
WT:CHIR99021 vs. Reck KO #1:WNT7B	84.3	77.00 to 91.61	Yes	***	<0.001
WT:CHIR99021 vs. Reck KO #1:WNT3A	22.39	15.08 to 29.69	Yes	***	<0.001
WT:CHIR99021 vs. Reck KO #1:CHIR99021	0	-7.303 to 7.303	No	ns	>0.99
WT:CHIR99021 vs. Reck KO #2:Control	86.39	79.09 to 93.70	Yes	***	<0.001
WT:CHIR99021 vs. Reck KO #2:WNT7A	79.99	72.69 to 87.29	Yes	***	<0.001
WT:CHIR99021 vs. Reck KO #2:WNT7B	82.68	75.38 to 89.98	Yes	***	<0.001
WT:CHIR99021 vs. Reck KO #2:WNT3A	16.64	9.337 to 23.94	Yes	***	<0.001
WT:CHIR99021 vs. Reck KO #2:CHIR99021	-0.003333	-7.306 to 7.299	No	ns	>0.99
WT:CHIR99021 vs. Lrp5/6 KO #1:Control	86.32	79.02 to 93.62	Yes	***	<0.001
WT:CHIR99021 vs. Lrp5/6 KO #1:WNT7A	85.61	78.30 to 92.91	Yes	***	<0.001
WT:CHIR99021 vs. Lrp5/6 KO #1:WNT7B	85.94	78.64 to 93.24	Yes	***	<0.001
WT:CHIR99021 vs. Lrp5/6 KO #1:WNT3A	84.85	77.55 to 92.16	Yes	***	<0.001
WT:CHIR99021 vs. Lrp5/6 KO #1:CHIR99021	-0.003333	-7.306 to 7.299	No	ns	>0.99
WT:CHIR99021 vs. Lrp5/6 KO #2:Control	87.11	79.81 to 94.41	Yes	***	<0.001
WT:CHIR99021 vs. Lrp5/6 KO #2:WNT7A	86.77	79.46 to 94.07	Yes	***	<0.001
WT:CHIR99021 vs. Lrp5/6 KO #2:WNT7B	86.88	79.58 to 94.19	Yes	***	<0.001
WT:CHIR99021 vs. Lrp5/6 KO #2:WNT3A	86.38	79.08 to 93.68	Yes	***	<0.001
WT:CHIR99021 vs. Lrp5/6 KO #2:CHIR99021	-0.003333	-7.306 to 7.299	No	ns	>0.99
WT:CHIR99021 vs. Fzd1/2/4/5/7/8/9 KO #1:Control	86.63	79.33 to 93.93	Yes	***	<0.001
WT:CHIR99021 vs. Fzd1/2/4/5/7/8/9 KO #1:WNT7A	60.04	52.74 to 67.35	Yes	***	<0.001
WT:CHIR99021 vs. Fzd1/2/4/5/7/8/9 KO #1:WNT7B	70.96	63.66 to 78.26	Yes	***	<0.001
WT:CHIR99021 vs. Fzd1/2/4/5/7/8/9 KO #1:WNT3A	86.1	78.80 to 93.40	Yes	***	<0.001
WT:CHIR99021 vs. Fzd1/2/4/5/7/8/9 KO #1:CHIR99021	0	-7.303 to 7.303	No	ns	>0.99
WT:CHIR99021 vs. Fzd1/2/4/5/7/8/9 KO #2:Control	87.27	79.96 to 94.57	Yes	***	<0.001
WT:CHIR99021 vs. Fzd1/2/4/5/7/8/9 KO #2:WNT7A	67.19	59.89 to 74.49	Yes	***	<0.001
WT:CHIR99021 vs. Fzd1/2/4/5/7/8/9 KO #2:WNT7B	76.37	69.06 to 83.67	Yes	***	<0.001
WT:CHIR99021 vs. Fzd1/2/4/5/7/8/9 KO #2:WNT3A	86.63	79.33 to 93.94	Yes	***	<0.001
WT:CHIR99021 vs. Fzd1/2/4/5/7/8/9 KO #2:CHIR99021	-0.003333	-7.306 to 7.299	No	ns	>0.99
Gpr124 KO #1:Control vs. Gpr124 KO #1:WNT7A	-4.893	-12.20 to 2.409	No	ns	0.78
Gpr124 KO #1:Control vs. Gpr124 KO #1:WNT7B	-3.47	-10.77 to 3.833	No	ns	>0.99
Gpr124 KO #1:Control vs. Gpr124 KO #1:WNT3A	-62.98	-70.28 to -55.68	Yes	***	<0.001
Gpr124 KO #1:Control vs. Gpr124 KO #1:CHIR99021	-87.17	-94.47 to -79.87	Yes	***	<0.001
Gpr124 KO #1:Control vs. Gpr124 KO #2:Control	-0.09667	-7.399 to 7.206	No	ns	>0.99
Gpr124 KO #1:Control vs. Gpr124 KO #2:WNT7A	-6.793	-14.10 to 0.5095	No	ns	0.11
Gpr124 KO #1:Control vs. Gpr124 KO #2:WNT7B	-4.403	-11.71 to 2.899	No	ns	0.92
Gpr124 KO #1:Control vs. Gpr124 KO #2:WNT3A	-66.1	-73.41 to -58.80	Yes	***	<0.001
Gpr124 KO #1:Control vs. Gpr124 KO #2:CHIR99021	-87.17	-94.47 to -79.87	Yes	***	<0.001
Gpr124 KO #1:Control vs. Reck KO #1:Control	-0.67	-7.973 to 6.633	No	ns	>0.99
Gpr124 KO #1:Control vs. Reck KO #1:WNT7A	-3.617	-10.92 to 3.686	No	ns	>0.99
Gpr124 KO #1:Control vs. Reck KO #1:WNT7B	-2.863	-10.17 to 4.439	No	ns	>0.99
Gpr124 KO #1:Control vs. Reck KO #1:WNT3A	-64.78	-72.08 to -57.48	Yes	***	<0.001
Gpr124 KO #1:Control vs. Reck KO #1:CHIR99021	-87.17	-94.47 to -79.86	Yes	***	<0.001
Gpr124 KO #1:Control vs. Reck KO #2:Control	-0.7733	-8.076 to 6.529	No	ns	>0.99
Gpr124 KO #1:Control vs. Reck KO #2:WNT7A	-7.177	-14.48 to 0.1262	No	ns	0.06
Gpr124 KO #1:Control vs. Reck KO #2:WNT7B	-4.487	-11.79 to 2.816	No	ns	0.9
Gpr124 KO #1:Control vs. Reck KO #2:WNT3A	-70.53	-77.83 to -63.22	Yes	***	<0.001
Gpr124 KO #1:Control vs. Reck KO #2:CHIR99021	-87.17	-94.47 to -79.87	Yes	***	<0.001
Gpr124 KO #1:Control vs. Lrp5/6 KO #1:Control	-0.8467	-8.149 to 6.456	No	ns	>0.99
Gpr124 KO #1:Control vs. Lrp5/6 KO #1:WNT7A	-1.56	-8.863 to 5.743	No	ns	>0.99
Gpr124 KO #1:Control vs. Lrp5/6 KO #1:WNT7B	-1.227	-8.529 to 6.076	No	ns	>0.99
Gpr124 KO #1:Control vs. Lrp5/6 KO #1:WNT3A	-2.313	-9.616 to 4.989	No	ns	>0.99
Gpr124 KO #1:Control vs. Lrp5/6 KO #1:CHIR99021	-87.17	-94.47 to -79.87	Yes	***	<0.001
Gpr124 KO #1:Control vs. Lrp5/6 KO #2:Control	-0.05667	-7.359 to 7.246	No	ns	>0.99
Gpr124 KO #1:Control vs. Lrp5/6 KO #2:WNT7A	-0.4	-7.703 to 6.903	No	ns	>0.99
Gpr124 KO #1:Control vs. Lrp5/6 KO #2:WNT7B	-0.2833	-7.586 to 7.019	No	ns	>0.99
Gpr124 KO #1:Control vs. Lrp5/6 KO #2:WNT3A	-0.7867	-8.089 to 6.516	No	ns	>0.99
Gpr124 KO #1:Control vs. Lrp5/6 KO #2:CHIR99021	-87.17	-94.47 to -79.87	Yes	***	<0.001
Gpr124 KO #1:Control vs. Fzd1/2/4/5/7/8/9 KO #1:Control	-0.5367	-7.839 to 6.766	No	ns	>0.99
Gpr124 KO #1:Control vs. Fzd1/2/4/5/7/8/9 KO #1:WNT7A	-27.12	-34.43 to -19.82	Yes	***	<0.001
Gpr124 KO #1:Control vs. Fzd1/2/4/5/7/8/9 KO #1:WNT7B	-16.21	-23.51 to -8.904	Yes	***	<0.001
Gpr124 KO #1:Control vs. Fzd1/2/4/5/7/8/9 KO #1:WNT3A	-1.067	-8.369 to 6.236	No	ns	>0.99
Gpr124 KO #1:Control vs. Fzd1/2/4/5/7/8/9 KO #1:CHIR99021	-87.17	-94.47 to -79.86	Yes	***	<0.001
Gpr124 KO #1:Control vs. Fzd1/2/4/5/7/8/9 KO #2:Control	0.1	-7.203 to 7.403	No	ns	>0.99
Gpr124 KO #1:Control vs. Fzd1/2/4/5/7/8/9 KO #2:WNT7A	-19.98	-27.28 to -12.67	Yes	***	<0.001
Gpr124 KO #1:Control vs. Fzd1/2/4/5/7/8/9 KO #2:WNT7B	-10.8	-18.10 to -3.497	Yes	***	<0.001
Gpr124 KO #1:Control vs. Fzd1/2/4/5/7/8/9 KO #2:WNT3A	-0.5333	-7.836 to 6.769	No	ns	>0.99
Gpr124 KO #1:Control vs. Fzd1/2/4/5/7/8/9 KO #2:CHIR99021	-87.17	-94.47 to -79.87	Yes	***	<0.001
Gpr124 KO #1:WNT7A vs. Gpr124 KO #1:WNT7B	1.423	-5.879 to 8.726	No	ns	>0.99
Gpr124 KO #1:WNT7A vs. Gpr124 KO #1:WNT3A	-58.09	-65.39 to -50.78	Yes	***	<0.001
Gpr124 KO #1:WNT7A vs. Gpr124 KO #1:CHIR99021	-82.28	-89.58 to -74.97	Yes	***	<0.001
Gpr124 KO #1:WNT7A vs. Gpr124 KO #2:Control	4.797	-2.506 to 12.10	No	ns	0.81
Gpr124 KO #1:WNT7A vs. Gpr124 KO #2:WNT7A	-1.9	-9.203 to 5.403	No	ns	>0.99
Gpr124 KO #1:WNT7A vs. Gpr124 KO #2:WNT7B	0.49	-6.813 to 7.793	No	ns	>0.99
Gpr124 KO #1:WNT7A vs. Gpr124 KO #2:WNT3A	-61.21	-68.51 to -53.91	Yes	***	<0.001
Gpr124 KO #1:WNT7A vs. Gpr124 KO #2:CHIR99021	-82.28	-89.58 to -74.97	Yes	***	<0.001
Gpr124 KO #1:WNT7A vs. Reck KO #1:Control	4.223	-3.079 to 11.53	No	ns	0.95
Gpr124 KO #1:WNT7A vs. Reck KO #1:WNT7A	1.277	-6.026 to 8.579	No	ns	>0.99
Gpr124 KO #1:WNT7A vs. Reck KO #1:WNT7B	2.03	-5.273 to 9.333	No	ns	>0.99
Gpr124 KO #1:WNT7A vs. Reck KO #1:WNT3A	-59.89	-67.19 to -52.58	Yes	***	<0.001
Gpr124 KO #1:WNT7A vs. Reck KO #1:CHIR99021	-82.27	-89.58 to -74.97	Yes	***	<0.001
Gpr124 KO #1:WNT7A vs. Reck KO #2:Control	4.12	-3.183 to 11.42	No	ns	0.96
Gpr124 KO #1:WNT7A vs. Reck KO #2:WNT7A	-2.283	-9.586 to 5.019	No	ns	>0.99
Gpr124 KO #1:WNT7A vs. Reck KO #2:WNT7B	0.4067	-6.896 to 7.709	No	ns	>0.99
Gpr124 KO #1:WNT7A vs. Reck KO #2:WNT3A	-65.63	-72.94 to -58.33	Yes	***	<0.001
Gpr124 KO #1:WNT7A vs. Reck KO #2:CHIR99021	-82.28	-89.58 to -74.97	Yes	***	<0.001
Gpr124 KO #1:WNT7A vs. Lrp5/6 KO #1:Control	4.047	-3.256 to 11.35	No	ns	0.97
Gpr124 KO #1:WNT7A vs. Lrp5/6 KO #1:WNT7A	3.333	-3.969 to 10.64	No	ns	>0.99
Gpr124 KO #1:WNT7A vs. Lrp5/6 KO #1:WNT7B	3.667	-3.636 to 10.97	No	ns	>0.99
Gpr124 KO #1:WNT7A vs. Lrp5/6 KO #1:WNT3A	2.58	-4.723 to 9.883	No	ns	>0.99
Gpr124 KO #1:WNT7A vs. Lrp5/6 KO #1:CHIR99021	-82.28	-89.58 to -74.97	Yes	***	<0.001
Gpr124 KO #1:WNT7A vs. Lrp5/6 KO #2:Control	4.837	-2.466 to 12.14	No	ns	0.8
Gpr124 KO #1:WNT7A vs. Lrp5/6 KO #2:WNT7A	4.493	-2.809 to 11.80	No	ns	0.9
Gpr124 KO #1:WNT7A vs. Lrp5/6 KO #2:WNT7B	4.61	-2.693 to 11.91	No	ns	0.87
Gpr124 KO #1:WNT7A vs. Lrp5/6 KO #2:WNT3A	4.107	-3.196 to 11.41	No	ns	0.96
Gpr124 KO #1:WNT7A vs. Lrp5/6 KO #2:CHIR99021	-82.28	-89.58 to -74.97	Yes	***	<0.001
Gpr124 KO #1:WNT7A vs. Fzd1/2/4/5/7/8/9 KO #1:Control	4.357	-2.946 to 11.66	No	ns	0.93
Gpr124 KO #1:WNT7A vs. Fzd1/2/4/5/7/8/9 KO #1:WNT7A	-22.23	-29.53 to -14.93	Yes	***	<0.001
Gpr124 KO #1:WNT7A vs. Fzd1/2/4/5/7/8/9 KO #1:WNT7B	-11.31	-18.62 to -4.011	Yes	***	<0.001
Gpr124 KO #1:WNT7A vs. Fzd1/2/4/5/7/8/9 KO #1:WNT3A	3.827	-3.476 to 11.13	No	ns	0.99
Gpr124 KO #1:WNT7A vs. Fzd1/2/4/5/7/8/9 KO #1:CHIR99021	-82.27	-89.58 to -74.97	Yes	***	<0.001
Gpr124 KO #1:WNT7A vs. Fzd1/2/4/5/7/8/9 KO #2:Control	4.993	-2.309 to 12.30	No	ns	0.74
Gpr124 KO #1:WNT7A vs. Fzd1/2/4/5/7/8/9 KO #2:WNT7A	-15.08	-22.39 to -7.781	Yes	***	<0.001
Gpr124 KO #1:WNT7A vs. Fzd1/2/4/5/7/8/9 KO #2:WNT7B	-5.907	-13.21 to 1.396	No	ns	0.35
Gpr124 KO #1:WNT7A vs. Fzd1/2/4/5/7/8/9 KO #2:WNT3A	4.36	-2.943 to 11.66	No	ns	0.93
Gpr124 KO #1:WNT7A vs. Fzd1/2/4/5/7/8/9 KO #2:CHIR99021	-82.28	-89.58 to -74.97	Yes	***	<0.001
Gpr124 KO #1:WNT7B vs. Gpr124 KO #1:WNT3A	-59.51	-66.81 to -52.21	Yes	***	<0.001
Gpr124 KO #1:WNT7B vs. Gpr124 KO #1:CHIR99021	-83.7	-91.00 to -76.40	Yes	***	<0.001
Gpr124 KO #1:WNT7B vs. Gpr124 KO #2:Control	3.373	-3.929 to 10.68	No	ns	>0.99
Gpr124 KO #1:WNT7B vs. Gpr124 KO #2:WNT7A	-3.323	-10.63 to 3.979	No	ns	>0.99
Gpr124 KO #1:WNT7B vs. Gpr124 KO #2:WNT7B	-0.9333	-8.236 to 6.369	No	ns	>0.99
Gpr124 KO #1:WNT7B vs. Gpr124 KO #2:WNT3A	-62.63	-69.94 to -55.33	Yes	***	<0.001
Gpr124 KO #1:WNT7B vs. Gpr124 KO #2:CHIR99021	-83.7	-91.00 to -76.40	Yes	***	<0.001
Gpr124 KO #1:WNT7B vs. Reck KO #1:Control	2.8	-4.503 to 10.10	No	ns	>0.99
Gpr124 KO #1:WNT7B vs. Reck KO #1:WNT7A	-0.1467	-7.449 to 7.156	No	ns	>0.99
Gpr124 KO #1:WNT7B vs. Reck KO #1:WNT7B	0.6067	-6.696 to 7.909	No	ns	>0.99
Gpr124 KO #1:WNT7B vs. Reck KO #1:WNT3A	-61.31	-68.61 to -54.01	Yes	***	<0.001
Gpr124 KO #1:WNT7B vs. Reck KO #1:CHIR99021	-83.7	-91.00 to -76.39	Yes	***	<0.001
Gpr124 KO #1:WNT7B vs. Reck KO #2:Control	2.697	-4.606 to 9.999	No	ns	>0.99
Gpr124 KO #1:WNT7B vs. Reck KO #2:WNT7A	-3.707	-11.01 to 3.596	No	ns	>0.99
Gpr124 KO #1:WNT7B vs. Reck KO #2:WNT7B	-1.017	-8.319 to 6.286	No	ns	>0.99
Gpr124 KO #1:WNT7B vs. Reck KO #2:WNT3A	-67.06	-74.36 to -59.75	Yes	***	<0.001
Gpr124 KO #1:WNT7B vs. Reck KO #2:CHIR99021	-83.7	-91.00 to -76.40	Yes	***	<0.001
Gpr124 KO #1:WNT7B vs. Lrp5/6 KO #1:Control	2.623	-4.679 to 9.926	No	ns	>0.99
Gpr124 KO #1:WNT7B vs. Lrp5/6 KO #1:WNT7A	1.91	-5.393 to 9.213	No	ns	>0.99
Gpr124 KO #1:WNT7B vs. Lrp5/6 KO #1:WNT7B	2.243	-5.059 to 9.546	No	ns	>0.99
Gpr124 KO #1:WNT7B vs. Lrp5/6 KO #1:WNT3A	1.157	-6.146 to 8.459	No	ns	>0.99
Gpr124 KO #1:WNT7B vs. Lrp5/6 KO #1:CHIR99021	-83.7	-91.00 to -76.40	Yes	***	<0.001
Gpr124 KO #1:WNT7B vs. Lrp5/6 KO #2:Control	3.413	-3.889 to 10.72	No	ns	>0.99
Gpr124 KO #1:WNT7B vs. Lrp5/6 KO #2:WNT7A	3.07	-4.233 to 10.37	No	ns	>0.99
Gpr124 KO #1:WNT7B vs. Lrp5/6 KO #2:WNT7B	3.187	-4.116 to 10.49	No	ns	>0.99
Gpr124 KO #1:WNT7B vs. Lrp5/6 KO #2:WNT3A	2.683	-4.619 to 9.986	No	ns	>0.99
Gpr124 KO #1:WNT7B vs. Lrp5/6 KO #2:CHIR99021	-83.7	-91.00 to -76.40	Yes	***	<0.001
Gpr124 KO #1:WNT7B vs. Fzd1/2/4/5/7/8/9 KO #1:Control	2.933	-4.369 to 10.24	No	ns	>0.99
Gpr124 KO #1:WNT7B vs. Fzd1/2/4/5/7/8/9 KO #1:WNT7A	-23.65	-30.96 to -16.35	Yes	***	<0.001
Gpr124 KO #1:WNT7B vs. Fzd1/2/4/5/7/8/9 KO #1:WNT7B	-12.74	-20.04 to -5.434	Yes	***	<0.001
Gpr124 KO #1:WNT7B vs. Fzd1/2/4/5/7/8/9 KO #1:WNT3A	2.403	-4.899 to 9.706	No	ns	>0.99
Gpr124 KO #1:WNT7B vs. Fzd1/2/4/5/7/8/9 KO #1:CHIR99021	-83.7	-91.00 to -76.39	Yes	***	<0.001
Gpr124 KO #1:WNT7B vs. Fzd1/2/4/5/7/8/9 KO #2:Control	3.57	-3.733 to 10.87	No	ns	>0.99
Gpr124 KO #1:WNT7B vs. Fzd1/2/4/5/7/8/9 KO #2:WNT7A	-16.51	-23.81 to -9.204	Yes	***	<0.001
Gpr124 KO #1:WNT7B vs. Fzd1/2/4/5/7/8/9 KO #2:WNT7B	-7.33	-14.63 to -0.02718	Yes	*	0.05
Gpr124 KO #1:WNT7B vs. Fzd1/2/4/5/7/8/9 KO #2:WNT3A	2.937	-4.366 to 10.24	No	ns	>0.99
Gpr124 KO #1:WNT7B vs. Fzd1/2/4/5/7/8/9 KO #2:CHIR99021	-83.7	-91.00 to -76.40	Yes	***	<0.001
Gpr124 KO #1:WNT3A vs. Gpr124 KO #1:CHIR99021	-24.19	-31.49 to -16.89	Yes	***	<0.001
Gpr124 KO #1:WNT3A vs. Gpr124 KO #2:Control	62.88	55.58 to 70.19	Yes	***	<0.001
Gpr124 KO #1:WNT3A vs. Gpr124 KO #2:WNT7A	56.19	48.88 to 63.49	Yes	***	<0.001
Gpr124 KO #1:WNT3A vs. Gpr124 KO #2:WNT7B	58.58	51.27 to 65.88	Yes	***	<0.001
Gpr124 KO #1:WNT3A vs. Gpr124 KO #2:WNT3A	-3.123	-10.43 to 4.179	No	ns	>0.99
Gpr124 KO #1:WNT3A vs. Gpr124 KO #2:CHIR99021	-24.19	-31.49 to -16.89	Yes	***	<0.001
Gpr124 KO #1:WNT3A vs. Reck KO #1:Control	62.31	55.01 to 69.61	Yes	***	<0.001
Gpr124 KO #1:WNT3A vs. Reck KO #1:WNT7A	59.36	52.06 to 66.67	Yes	***	<0.001
Gpr124 KO #1:WNT3A vs. Reck KO #1:WNT7B	60.12	52.81 to 67.42	Yes	***	<0.001
Gpr124 KO #1:WNT3A vs. Reck KO #1:WNT3A	-1.8	-9.103 to 5.503	No	ns	>0.99
Gpr124 KO #1:WNT3A vs. Reck KO #1:CHIR99021	-24.19	-31.49 to -16.88	Yes	***	<0.001
Gpr124 KO #1:WNT3A vs. Reck KO #2:Control	62.21	54.90 to 69.51	Yes	***	<0.001
Gpr124 KO #1:WNT3A vs. Reck KO #2:WNT7A	55.8	48.50 to 63.11	Yes	***	<0.001
Gpr124 KO #1:WNT3A vs. Reck KO #2:WNT7B	58.49	51.19 to 65.80	Yes	***	<0.001
Gpr124 KO #1:WNT3A vs. Reck KO #2:WNT3A	-7.547	-14.85 to -0.2438	Yes	*	0.03
Gpr124 KO #1:WNT3A vs. Reck KO #2:CHIR99021	-24.19	-31.49 to -16.89	Yes	***	<0.001
Gpr124 KO #1:WNT3A vs. Lrp5/6 KO #1:Control	62.13	54.83 to 69.44	Yes	***	<0.001
Gpr124 KO #1:WNT3A vs. Lrp5/6 KO #1:WNT7A	61.42	54.12 to 68.72	Yes	***	<0.001
Gpr124 KO #1:WNT3A vs. Lrp5/6 KO #1:WNT7B	61.75	54.45 to 69.06	Yes	***	<0.001
Gpr124 KO #1:WNT3A vs. Lrp5/6 KO #1:WNT3A	60.67	53.36 to 67.97	Yes	***	<0.001
Gpr124 KO #1:WNT3A vs. Lrp5/6 KO #1:CHIR99021	-24.19	-31.49 to -16.89	Yes	***	<0.001
Gpr124 KO #1:WNT3A vs. Lrp5/6 KO #2:Control	62.92	55.62 to 70.23	Yes	***	<0.001
Gpr124 KO #1:WNT3A vs. Lrp5/6 KO #2:WNT7A	62.58	55.28 to 69.88	Yes	***	<0.001
Gpr124 KO #1:WNT3A vs. Lrp5/6 KO #2:WNT7B	62.7	55.39 to 70.00	Yes	***	<0.001
Gpr124 KO #1:WNT3A vs. Lrp5/6 KO #2:WNT3A	62.19	54.89 to 69.50	Yes	***	<0.001
Gpr124 KO #1:WNT3A vs. Lrp5/6 KO #2:CHIR99021	-24.19	-31.49 to -16.89	Yes	***	<0.001
Gpr124 KO #1:WNT3A vs. Fzd1/2/4/5/7/8/9 KO #1:Control	62.44	55.14 to 69.75	Yes	***	<0.001
Gpr124 KO #1:WNT3A vs. Fzd1/2/4/5/7/8/9 KO #1:WNT7A	35.86	28.55 to 43.16	Yes	***	<0.001
Gpr124 KO #1:WNT3A vs. Fzd1/2/4/5/7/8/9 KO #1:WNT7B	46.77	39.47 to 54.08	Yes	***	<0.001
Gpr124 KO #1:WNT3A vs. Fzd1/2/4/5/7/8/9 KO #1:WNT3A	61.91	54.61 to 69.22	Yes	***	<0.001
Gpr124 KO #1:WNT3A vs. Fzd1/2/4/5/7/8/9 KO #1:CHIR99021	-24.19	-31.49 to -16.88	Yes	***	<0.001
Gpr124 KO #1:WNT3A vs. Fzd1/2/4/5/7/8/9 KO #2:Control	63.08	55.78 to 70.38	Yes	***	<0.001
Gpr124 KO #1:WNT3A vs. Fzd1/2/4/5/7/8/9 KO #2:WNT7A	43	35.70 to 50.31	Yes	***	<0.001
Gpr124 KO #1:WNT3A vs. Fzd1/2/4/5/7/8/9 KO #2:WNT7B	52.18	44.88 to 59.48	Yes	***	<0.001
Gpr124 KO #1:WNT3A vs. Fzd1/2/4/5/7/8/9 KO #2:WNT3A	62.45	55.14 to 69.75	Yes	***	<0.001
Gpr124 KO #1:WNT3A vs. Fzd1/2/4/5/7/8/9 KO #2:CHIR99021	-24.19	-31.49 to -16.89	Yes	***	<0.001
Gpr124 KO #1:CHIR99021 vs. Gpr124 KO #2:Control	87.07	79.77 to 94.38	Yes	***	<0.001
Gpr124 KO #1:CHIR99021 vs. Gpr124 KO #2:WNT7A	80.38	73.07 to 87.68	Yes	***	<0.001
Gpr124 KO #1:CHIR99021 vs. Gpr124 KO #2:WNT7B	82.77	75.46 to 90.07	Yes	***	<0.001
Gpr124 KO #1:CHIR99021 vs. Gpr124 KO #2:WNT3A	21.07	13.76 to 28.37	Yes	***	<0.001
Gpr124 KO #1:CHIR99021 vs. Gpr124 KO #2:CHIR99021	0	-7.303 to 7.303	No	ns	>0.99
Gpr124 KO #1:CHIR99021 vs. Reck KO #1:Control	86.5	79.20 to 93.80	Yes	***	<0.001
Gpr124 KO #1:CHIR99021 vs. Reck KO #1:WNT7A	83.55	76.25 to 90.86	Yes	***	<0.001
Gpr124 KO #1:CHIR99021 vs. Reck KO #1:WNT7B	84.31	77.00 to 91.61	Yes	***	<0.001
Gpr124 KO #1:CHIR99021 vs. Reck KO #1:WNT3A	22.39	15.09 to 29.69	Yes	***	<0.001
Gpr124 KO #1:CHIR99021 vs. Reck KO #1:CHIR99021	0.003333	-7.299 to 7.306	No	ns	>0.99
Gpr124 KO #1:CHIR99021 vs. Reck KO #2:Control	86.4	79.09 to 93.70	Yes	***	<0.001
Gpr124 KO #1:CHIR99021 vs. Reck KO #2:WNT7A	79.99	72.69 to 87.30	Yes	***	<0.001
Gpr124 KO #1:CHIR99021 vs. Reck KO #2:WNT7B	82.68	75.38 to 89.99	Yes	***	<0.001
Gpr124 KO #1:CHIR99021 vs. Reck KO #2:WNT3A	16.64	9.341 to 23.95	Yes	***	<0.001
Gpr124 KO #1:CHIR99021 vs. Reck KO #2:CHIR99021	0	-7.303 to 7.303	No	ns	>0.99
Gpr124 KO #1:CHIR99021 vs. Lrp5/6 KO #1:Control	86.32	79.02 to 93.63	Yes	***	<0.001
Gpr124 KO #1:CHIR99021 vs. Lrp5/6 KO #1:WNT7A	85.61	78.31 to 92.91	Yes	***	<0.001
Gpr124 KO #1:CHIR99021 vs. Lrp5/6 KO #1:WNT7B	85.94	78.64 to 93.25	Yes	***	<0.001
Gpr124 KO #1:CHIR99021 vs. Lrp5/6 KO #1:WNT3A	84.86	77.55 to 92.16	Yes	***	<0.001
Gpr124 KO #1:CHIR99021 vs. Lrp5/6 KO #1:CHIR99021	0	-7.303 to 7.303	No	ns	>0.99
Gpr124 KO #1:CHIR99021 vs. Lrp5/6 KO #2:Control	87.11	79.81 to 94.42	Yes	***	<0.001
Gpr124 KO #1:CHIR99021 vs. Lrp5/6 KO #2:WNT7A	86.77	79.47 to 94.07	Yes	***	<0.001
Gpr124 KO #1:CHIR99021 vs. Lrp5/6 KO #2:WNT7B	86.89	79.58 to 94.19	Yes	***	<0.001
Gpr124 KO #1:CHIR99021 vs. Lrp5/6 KO #2:WNT3A	86.38	79.08 to 93.69	Yes	***	<0.001
Gpr124 KO #1:CHIR99021 vs. Lrp5/6 KO #2:CHIR99021	0	-7.303 to 7.303	No	ns	>0.99
Gpr124 KO #1:CHIR99021 vs. Fzd1/2/4/5/7/8/9 KO #1:Control	86.63	79.33 to 93.94	Yes	***	<0.001
Gpr124 KO #1:CHIR99021 vs. Fzd1/2/4/5/7/8/9 KO #1:WNT7A	60.05	52.74 to 67.35	Yes	***	<0.001
Gpr124 KO #1:CHIR99021 vs. Fzd1/2/4/5/7/8/9 KO #1:WNT7B	70.96	63.66 to 78.27	Yes	***	<0.001
Gpr124 KO #1:CHIR99021 vs. Fzd1/2/4/5/7/8/9 KO #1:WNT3A	86.1	78.80 to 93.41	Yes	***	<0.001
Gpr124 KO #1:CHIR99021 vs. Fzd1/2/4/5/7/8/9 KO #1:CHIR99021	0.003333	-7.299 to 7.306	No	ns	>0.99
Gpr124 KO #1:CHIR99021 vs. Fzd1/2/4/5/7/8/9 KO #2:Control	87.27	79.97 to 94.57	Yes	***	<0.001
Gpr124 KO #1:CHIR99021 vs. Fzd1/2/4/5/7/8/9 KO #2:WNT7A	67.19	59.89 to 74.50	Yes	***	<0.001
Gpr124 KO #1:CHIR99021 vs. Fzd1/2/4/5/7/8/9 KO #2:WNT7B	76.37	69.07 to 83.67	Yes	***	<0.001
Gpr124 KO #1:CHIR99021 vs. Fzd1/2/4/5/7/8/9 KO #2:WNT3A	86.64	79.33 to 93.94	Yes	***	<0.001
Gpr124 KO #1:CHIR99021 vs. Fzd1/2/4/5/7/8/9 KO #2:CHIR99021	0	-7.303 to 7.303	No	ns	>0.99
Gpr124 KO #2:Control vs. Gpr124 KO #2:WNT7A	-6.697	-14.00 to 0.6062	No	ns	0.13
Gpr124 KO #2:Control vs. Gpr124 KO #2:WNT7B	-4.307	-11.61 to 2.996	No	ns	0.94
Gpr124 KO #2:Control vs. Gpr124 KO #2:WNT3A	-66.01	-73.31 to -58.70	Yes	***	<0.001
Gpr124 KO #2:Control vs. Gpr124 KO #2:CHIR99021	-87.07	-94.38 to -79.77	Yes	***	<0.001
Gpr124 KO #2:Control vs. Reck KO #1:Control	-0.5733	-7.876 to 6.729	No	ns	>0.99
Gpr124 KO #2:Control vs. Reck KO #1:WNT7A	-3.52	-10.82 to 3.783	No	ns	>0.99
Gpr124 KO #2:Control vs. Reck KO #1:WNT7B	-2.767	-10.07 to 4.536	No	ns	>0.99
Gpr124 KO #2:Control vs. Reck KO #1:WNT3A	-64.68	-71.99 to -57.38	Yes	***	<0.001
Gpr124 KO #2:Control vs. Reck KO #1:CHIR99021	-87.07	-94.37 to -79.77	Yes	***	<0.001
Gpr124 KO #2:Control vs. Reck KO #2:Control	-0.6767	-7.979 to 6.626	No	ns	>0.99
Gpr124 KO #2:Control vs. Reck KO #2:WNT7A	-7.08	-14.38 to 0.2228	No	ns	0.07
Gpr124 KO #2:Control vs. Reck KO #2:WNT7B	-4.39	-11.69 to 2.913	No	ns	0.92
Gpr124 KO #2:Control vs. Reck KO #2:WNT3A	-70.43	-77.73 to -63.13	Yes	***	<0.001
Gpr124 KO #2:Control vs. Reck KO #2:CHIR99021	-87.07	-94.38 to -79.77	Yes	***	<0.001
Gpr124 KO #2:Control vs. Lrp5/6 KO #1:Control	-0.75	-8.053 to 6.553	No	ns	>0.99
Gpr124 KO #2:Control vs. Lrp5/6 KO #1:WNT7A	-1.463	-8.766 to 5.839	No	ns	>0.99
Gpr124 KO #2:Control vs. Lrp5/6 KO #1:WNT7B	-1.13	-8.433 to 6.173	No	ns	>0.99
Gpr124 KO #2:Control vs. Lrp5/6 KO #1:WNT3A	-2.217	-9.519 to 5.086	No	ns	>0.99
Gpr124 KO #2:Control vs. Lrp5/6 KO #1:CHIR99021	-87.07	-94.38 to -79.77	Yes	***	<0.001
Gpr124 KO #2:Control vs. Lrp5/6 KO #2:Control	0.04	-7.263 to 7.343	No	ns	>0.99
Gpr124 KO #2:Control vs. Lrp5/6 KO #2:WNT7A	-0.3033	-7.606 to 6.999	No	ns	>0.99
Gpr124 KO #2:Control vs. Lrp5/6 KO #2:WNT7B	-0.1867	-7.489 to 7.116	No	ns	>0.99
Gpr124 KO #2:Control vs. Lrp5/6 KO #2:WNT3A	-0.69	-7.993 to 6.613	No	ns	>0.99
Gpr124 KO #2:Control vs. Lrp5/6 KO #2:CHIR99021	-87.07	-94.38 to -79.77	Yes	***	<0.001
Gpr124 KO #2:Control vs. Fzd1/2/4/5/7/8/9 KO #1:Control	-0.44	-7.743 to 6.863	No	ns	>0.99
Gpr124 KO #2:Control vs. Fzd1/2/4/5/7/8/9 KO #1:WNT7A	-27.03	-34.33 to -19.72	Yes	***	<0.001
Gpr124 KO #2:Control vs. Fzd1/2/4/5/7/8/9 KO #1:WNT7B	-16.11	-23.41 to -8.807	Yes	***	<0.001
Gpr124 KO #2:Control vs. Fzd1/2/4/5/7/8/9 KO #1:WNT3A	-0.97	-8.273 to 6.333	No	ns	>0.99
Gpr124 KO #2:Control vs. Fzd1/2/4/5/7/8/9 KO #1:CHIR99021	-87.07	-94.37 to -79.77	Yes	***	<0.001
Gpr124 KO #2:Control vs. Fzd1/2/4/5/7/8/9 KO #2:Control	0.1967	-7.106 to 7.499	No	ns	>0.99
Gpr124 KO #2:Control vs. Fzd1/2/4/5/7/8/9 KO #2:WNT7A	-19.88	-27.18 to -12.58	Yes	***	<0.001
Gpr124 KO #2:Control vs. Fzd1/2/4/5/7/8/9 KO #2:WNT7B	-10.7	-18.01 to -3.401	Yes	***	<0.001
Gpr124 KO #2:Control vs. Fzd1/2/4/5/7/8/9 KO #2:WNT3A	-0.4367	-7.739 to 6.866	No	ns	>0.99
Gpr124 KO #2:Control vs. Fzd1/2/4/5/7/8/9 KO #2:CHIR99021	-87.07	-94.38 to -79.77	Yes	***	<0.001
Gpr124 KO #2:WNT7A vs. Gpr124 KO #2:WNT7B	2.39	-4.913 to 9.693	No	ns	>0.99
Gpr124 KO #2:WNT7A vs. Gpr124 KO #2:WNT3A	-59.31	-66.61 to -52.01	Yes	***	<0.001
Gpr124 KO #2:WNT7A vs. Gpr124 KO #2:CHIR99021	-80.38	-87.68 to -73.07	Yes	***	<0.001
Gpr124 KO #2:WNT7A vs. Reck KO #1:Control	6.123	-1.179 to 13.43	No	ns	0.28
Gpr124 KO #2:WNT7A vs. Reck KO #1:WNT7A	3.177	-4.126 to 10.48	No	ns	>0.99
Gpr124 KO #2:WNT7A vs. Reck KO #1:WNT7B	3.93	-3.373 to 11.23	No	ns	0.98
Gpr124 KO #2:WNT7A vs. Reck KO #1:WNT3A	-57.99	-65.29 to -50.68	Yes	***	<0.001
Gpr124 KO #2:WNT7A vs. Reck KO #1:CHIR99021	-80.37	-87.68 to -73.07	Yes	***	<0.001
Gpr124 KO #2:WNT7A vs. Reck KO #2:Control	6.02	-1.283 to 13.32	No	ns	0.31
Gpr124 KO #2:WNT7A vs. Reck KO #2:WNT7A	-0.3833	-7.686 to 6.919	No	ns	>0.99
Gpr124 KO #2:WNT7A vs. Reck KO #2:WNT7B	2.307	-4.996 to 9.609	No	ns	>0.99
Gpr124 KO #2:WNT7A vs. Reck KO #2:WNT3A	-63.73	-71.04 to -56.43	Yes	***	<0.001
Gpr124 KO #2:WNT7A vs. Reck KO #2:CHIR99021	-80.38	-87.68 to -73.07	Yes	***	<0.001
Gpr124 KO #2:WNT7A vs. Lrp5/6 KO #1:Control	5.947	-1.356 to 13.25	No	ns	0.34
Gpr124 KO #2:WNT7A vs. Lrp5/6 KO #1:WNT7A	5.233	-2.069 to 12.54	No	ns	0.64
Gpr124 KO #2:WNT7A vs. Lrp5/6 KO #1:WNT7B	5.567	-1.736 to 12.87	No	ns	0.49
Gpr124 KO #2:WNT7A vs. Lrp5/6 KO #1:WNT3A	4.48	-2.823 to 11.78	No	ns	0.9
Gpr124 KO #2:WNT7A vs. Lrp5/6 KO #1:CHIR99021	-80.38	-87.68 to -73.07	Yes	***	<0.001
Gpr124 KO #2:WNT7A vs. Lrp5/6 KO #2:Control	6.737	-0.5662 to 14.04	No	ns	0.12
Gpr124 KO #2:WNT7A vs. Lrp5/6 KO #2:WNT7A	6.393	-0.9095 to 13.70	No	ns	0.2
Gpr124 KO #2:WNT7A vs. Lrp5/6 KO #2:WNT7B	6.51	-0.7928 to 13.81	No	ns	0.17
Gpr124 KO #2:WNT7A vs. Lrp5/6 KO #2:WNT3A	6.007	-1.296 to 13.31	No	ns	0.32
Gpr124 KO #2:WNT7A vs. Lrp5/6 KO #2:CHIR99021	-80.38	-87.68 to -73.07	Yes	***	<0.001
Gpr124 KO #2:WNT7A vs. Fzd1/2/4/5/7/8/9 KO #1:Control	6.257	-1.046 to 13.56	No	ns	0.24
Gpr124 KO #2:WNT7A vs. Fzd1/2/4/5/7/8/9 KO #1:WNT7A	-20.33	-27.63 to -13.03	Yes	***	<0.001
Gpr124 KO #2:WNT7A vs. Fzd1/2/4/5/7/8/9 KO #1:WNT7B	-9.413	-16.72 to -2.111	Yes	***	<0.001
Gpr124 KO #2:WNT7A vs. Fzd1/2/4/5/7/8/9 KO #1:WNT3A	5.727	-1.576 to 13.03	No	ns	0.42
Gpr124 KO #2:WNT7A vs. Fzd1/2/4/5/7/8/9 KO #1:CHIR99021	-80.37	-87.68 to -73.07	Yes	***	<0.001
Gpr124 KO #2:WNT7A vs. Fzd1/2/4/5/7/8/9 KO #2:Control	6.893	-0.4095 to 14.20	No	ns	0.1
Gpr124 KO #2:WNT7A vs. Fzd1/2/4/5/7/8/9 KO #2:WNT7A	-13.18	-20.49 to -5.881	Yes	***	<0.001
Gpr124 KO #2:WNT7A vs. Fzd1/2/4/5/7/8/9 KO #2:WNT7B	-4.007	-11.31 to 3.296	No	ns	0.97
Gpr124 KO #2:WNT7A vs. Fzd1/2/4/5/7/8/9 KO #2:WNT3A	6.26	-1.043 to 13.56	No	ns	0.23
Gpr124 KO #2:WNT7A vs. Fzd1/2/4/5/7/8/9 KO #2:CHIR99021	-80.38	-87.68 to -73.07	Yes	***	<0.001
Gpr124 KO #2:WNT7B vs. Gpr124 KO #2:WNT3A	-61.7	-69.00 to -54.40	Yes	***	<0.001
Gpr124 KO #2:WNT7B vs. Gpr124 KO #2:CHIR99021	-82.77	-90.07 to -75.46	Yes	***	<0.001
Gpr124 KO #2:WNT7B vs. Reck KO #1:Control	3.733	-3.569 to 11.04	No	ns	>0.99
Gpr124 KO #2:WNT7B vs. Reck KO #1:WNT7A	0.7867	-6.516 to 8.089	No	ns	>0.99
Gpr124 KO #2:WNT7B vs. Reck KO #1:WNT7B	1.54	-5.763 to 8.843	No	ns	>0.99
Gpr124 KO #2:WNT7B vs. Reck KO #1:WNT3A	-60.38	-67.68 to -53.07	Yes	***	<0.001
Gpr124 KO #2:WNT7B vs. Reck KO #1:CHIR99021	-82.76	-90.07 to -75.46	Yes	***	<0.001
Gpr124 KO #2:WNT7B vs. Reck KO #2:Control	3.63	-3.673 to 10.93	No	ns	>0.99
Gpr124 KO #2:WNT7B vs. Reck KO #2:WNT7A	-2.773	-10.08 to 4.529	No	ns	>0.99
Gpr124 KO #2:WNT7B vs. Reck KO #2:WNT7B	-0.08333	-7.386 to 7.219	No	ns	>0.99
Gpr124 KO #2:WNT7B vs. Reck KO #2:WNT3A	-66.12	-73.43 to -58.82	Yes	***	<0.001
Gpr124 KO #2:WNT7B vs. Reck KO #2:CHIR99021	-82.77	-90.07 to -75.46	Yes	***	<0.001
Gpr124 KO #2:WNT7B vs. Lrp5/6 KO #1:Control	3.557	-3.746 to 10.86	No	ns	>0.99
Gpr124 KO #2:WNT7B vs. Lrp5/6 KO #1:WNT7A	2.843	-4.459 to 10.15	No	ns	>0.99
Gpr124 KO #2:WNT7B vs. Lrp5/6 KO #1:WNT7B	3.177	-4.126 to 10.48	No	ns	>0.99
Gpr124 KO #2:WNT7B vs. Lrp5/6 KO #1:WNT3A	2.09	-5.213 to 9.393	No	ns	>0.99
Gpr124 KO #2:WNT7B vs. Lrp5/6 KO #1:CHIR99021	-82.77	-90.07 to -75.46	Yes	***	<0.001
Gpr124 KO #2:WNT7B vs. Lrp5/6 KO #2:Control	4.347	-2.956 to 11.65	No	ns	0.93
Gpr124 KO #2:WNT7B vs. Lrp5/6 KO #2:WNT7A	4.003	-3.299 to 11.31	No	ns	0.98
Gpr124 KO #2:WNT7B vs. Lrp5/6 KO #2:WNT7B	4.12	-3.183 to 11.42	No	ns	0.96
Gpr124 KO #2:WNT7B vs. Lrp5/6 KO #2:WNT3A	3.617	-3.686 to 10.92	No	ns	>0.99
Gpr124 KO #2:WNT7B vs. Lrp5/6 KO #2:CHIR99021	-82.77	-90.07 to -75.46	Yes	***	<0.001
Gpr124 KO #2:WNT7B vs. Fzd1/2/4/5/7/8/9 KO #1:Control	3.867	-3.436 to 11.17	No	ns	0.99
Gpr124 KO #2:WNT7B vs. Fzd1/2/4/5/7/8/9 KO #1:WNT7A	-22.72	-30.02 to -15.42	Yes	***	<0.001
Gpr124 KO #2:WNT7B vs. Fzd1/2/4/5/7/8/9 KO #1:WNT7B	-11.8	-19.11 to -4.501	Yes	***	<0.001
Gpr124 KO #2:WNT7B vs. Fzd1/2/4/5/7/8/9 KO #1:WNT3A	3.337	-3.966 to 10.64	No	ns	>0.99
Gpr124 KO #2:WNT7B vs. Fzd1/2/4/5/7/8/9 KO #1:CHIR99021	-82.76	-90.07 to -75.46	Yes	***	<0.001
Gpr124 KO #2:WNT7B vs. Fzd1/2/4/5/7/8/9 KO #2:Control	4.503	-2.799 to 11.81	No	ns	0.9
Gpr124 KO #2:WNT7B vs. Fzd1/2/4/5/7/8/9 KO #2:WNT7A	-15.57	-22.88 to -8.271	Yes	***	<0.001
Gpr124 KO #2:WNT7B vs. Fzd1/2/4/5/7/8/9 KO #2:WNT7B	-6.397	-13.70 to 0.9062	No	ns	0.2
Gpr124 KO #2:WNT7B vs. Fzd1/2/4/5/7/8/9 KO #2:WNT3A	3.87	-3.433 to 11.17	No	ns	0.98
Gpr124 KO #2:WNT7B vs. Fzd1/2/4/5/7/8/9 KO #2:CHIR99021	-82.77	-90.07 to -75.46	Yes	***	<0.001
Gpr124 KO #2:WNT3A vs. Gpr124 KO #2:CHIR99021	-21.07	-28.37 to -13.76	Yes	***	<0.001
Gpr124 KO #2:WNT3A vs. Reck KO #1:Control	65.43	58.13 to 72.74	Yes	***	<0.001
Gpr124 KO #2:WNT3A vs. Reck KO #1:WNT7A	62.49	55.18 to 69.79	Yes	***	<0.001
Gpr124 KO #2:WNT3A vs. Reck KO #1:WNT7B	63.24	55.94 to 70.54	Yes	***	<0.001
Gpr124 KO #2:WNT3A vs. Reck KO #1:WNT3A	1.323	-5.979 to 8.626	No	ns	>0.99
Gpr124 KO #2:WNT3A vs. Reck KO #1:CHIR99021	-21.06	-28.37 to -13.76	Yes	***	<0.001
Gpr124 KO #2:WNT3A vs. Reck KO #2:Control	65.33	58.03 to 72.63	Yes	***	<0.001
Gpr124 KO #2:WNT3A vs. Reck KO #2:WNT7A	58.93	51.62 to 66.23	Yes	***	<0.001
Gpr124 KO #2:WNT3A vs. Reck KO #2:WNT7B	61.62	54.31 to 68.92	Yes	***	<0.001
Gpr124 KO #2:WNT3A vs. Reck KO #2:WNT3A	-4.423	-11.73 to 2.879	No	ns	0.91
Gpr124 KO #2:WNT3A vs. Reck KO #2:CHIR99021	-21.07	-28.37 to -13.76	Yes	***	<0.001
Gpr124 KO #2:WNT3A vs. Lrp5/6 KO #1:Control	65.26	57.95 to 72.56	Yes	***	<0.001
Gpr124 KO #2:WNT3A vs. Lrp5/6 KO #1:WNT7A	64.54	57.24 to 71.85	Yes	***	<0.001
Gpr124 KO #2:WNT3A vs. Lrp5/6 KO #1:WNT7B	64.88	57.57 to 72.18	Yes	***	<0.001
Gpr124 KO #2:WNT3A vs. Lrp5/6 KO #1:WNT3A	63.79	56.49 to 71.09	Yes	***	<0.001
Gpr124 KO #2:WNT3A vs. Lrp5/6 KO #1:CHIR99021	-21.07	-28.37 to -13.76	Yes	***	<0.001
Gpr124 KO #2:WNT3A vs. Lrp5/6 KO #2:Control	66.05	58.74 to 73.35	Yes	***	<0.001
Gpr124 KO #2:WNT3A vs. Lrp5/6 KO #2:WNT7A	65.7	58.40 to 73.01	Yes	***	<0.001
Gpr124 KO #2:WNT3A vs. Lrp5/6 KO #2:WNT7B	65.82	58.52 to 73.12	Yes	***	<0.001
Gpr124 KO #2:WNT3A vs. Lrp5/6 KO #2:WNT3A	65.32	58.01 to 72.62	Yes	***	<0.001
Gpr124 KO #2:WNT3A vs. Lrp5/6 KO #2:CHIR99021	-21.07	-28.37 to -13.76	Yes	***	<0.001
Gpr124 KO #2:WNT3A vs. Fzd1/2/4/5/7/8/9 KO #1:Control	65.57	58.26 to 72.87	Yes	***	<0.001
Gpr124 KO #2:WNT3A vs. Fzd1/2/4/5/7/8/9 KO #1:WNT7A	38.98	31.68 to 46.28	Yes	***	<0.001
Gpr124 KO #2:WNT3A vs. Fzd1/2/4/5/7/8/9 KO #1:WNT7B	49.9	42.59 to 57.20	Yes	***	<0.001
Gpr124 KO #2:WNT3A vs. Fzd1/2/4/5/7/8/9 KO #1:WNT3A	65.04	57.73 to 72.34	Yes	***	<0.001
Gpr124 KO #2:WNT3A vs. Fzd1/2/4/5/7/8/9 KO #1:CHIR99021	-21.06	-28.37 to -13.76	Yes	***	<0.001
Gpr124 KO #2:WNT3A vs. Fzd1/2/4/5/7/8/9 KO #2:Control	66.2	58.90 to 73.51	Yes	***	<0.001
Gpr124 KO #2:WNT3A vs. Fzd1/2/4/5/7/8/9 KO #2:WNT7A	46.13	38.82 to 53.43	Yes	***	<0.001
Gpr124 KO #2:WNT3A vs. Fzd1/2/4/5/7/8/9 KO #2:WNT7B	55.3	48.00 to 62.61	Yes	***	<0.001
Gpr124 KO #2:WNT3A vs. Fzd1/2/4/5/7/8/9 KO #2:WNT3A	65.57	58.27 to 72.87	Yes	***	<0.001
Gpr124 KO #2:WNT3A vs. Fzd1/2/4/5/7/8/9 KO #2:CHIR99021	-21.07	-28.37 to -13.76	Yes	***	<0.001
Gpr124 KO #2:CHIR99021 vs. Reck KO #1:Control	86.5	79.20 to 93.80	Yes	***	<0.001
Gpr124 KO #2:CHIR99021 vs. Reck KO #1:WNT7A	83.55	76.25 to 90.86	Yes	***	<0.001
Gpr124 KO #2:CHIR99021 vs. Reck KO #1:WNT7B	84.31	77.00 to 91.61	Yes	***	<0.001
Gpr124 KO #2:CHIR99021 vs. Reck KO #1:WNT3A	22.39	15.09 to 29.69	Yes	***	<0.001
Gpr124 KO #2:CHIR99021 vs. Reck KO #1:CHIR99021	0.003333	-7.299 to 7.306	No	ns	>0.99
Gpr124 KO #2:CHIR99021 vs. Reck KO #2:Control	86.4	79.09 to 93.70	Yes	***	<0.001
Gpr124 KO #2:CHIR99021 vs. Reck KO #2:WNT7A	79.99	72.69 to 87.30	Yes	***	<0.001
Gpr124 KO #2:CHIR99021 vs. Reck KO #2:WNT7B	82.68	75.38 to 89.99	Yes	***	<0.001
Gpr124 KO #2:CHIR99021 vs. Reck KO #2:WNT3A	16.64	9.341 to 23.95	Yes	***	<0.001
Gpr124 KO #2:CHIR99021 vs. Reck KO #2:CHIR99021	0	-7.303 to 7.303	No	ns	>0.99
Gpr124 KO #2:CHIR99021 vs. Lrp5/6 KO #1:Control	86.32	79.02 to 93.63	Yes	***	<0.001
Gpr124 KO #2:CHIR99021 vs. Lrp5/6 KO #1:WNT7A	85.61	78.31 to 92.91	Yes	***	<0.001
Gpr124 KO #2:CHIR99021 vs. Lrp5/6 KO #1:WNT7B	85.94	78.64 to 93.25	Yes	***	<0.001
Gpr124 KO #2:CHIR99021 vs. Lrp5/6 KO #1:WNT3A	84.86	77.55 to 92.16	Yes	***	<0.001
Gpr124 KO #2:CHIR99021 vs. Lrp5/6 KO #1:CHIR99021	0	-7.303 to 7.303	No	ns	>0.99
Gpr124 KO #2:CHIR99021 vs. Lrp5/6 KO #2:Control	87.11	79.81 to 94.42	Yes	***	<0.001
Gpr124 KO #2:CHIR99021 vs. Lrp5/6 KO #2:WNT7A	86.77	79.47 to 94.07	Yes	***	<0.001
Gpr124 KO #2:CHIR99021 vs. Lrp5/6 KO #2:WNT7B	86.89	79.58 to 94.19	Yes	***	<0.001
Gpr124 KO #2:CHIR99021 vs. Lrp5/6 KO #2:WNT3A	86.38	79.08 to 93.69	Yes	***	<0.001
Gpr124 KO #2:CHIR99021 vs. Lrp5/6 KO #2:CHIR99021	0	-7.303 to 7.303	No	ns	>0.99
Gpr124 KO #2:CHIR99021 vs. Fzd1/2/4/5/7/8/9 KO #1:Control	86.63	79.33 to 93.94	Yes	***	<0.001
Gpr124 KO #2:CHIR99021 vs. Fzd1/2/4/5/7/8/9 KO #1:WNT7A	60.05	52.74 to 67.35	Yes	***	<0.001
Gpr124 KO #2:CHIR99021 vs. Fzd1/2/4/5/7/8/9 KO #1:WNT7B	70.96	63.66 to 78.27	Yes	***	<0.001
Gpr124 KO #2:CHIR99021 vs. Fzd1/2/4/5/7/8/9 KO #1:WNT3A	86.1	78.80 to 93.41	Yes	***	<0.001
Gpr124 KO #2:CHIR99021 vs. Fzd1/2/4/5/7/8/9 KO #1:CHIR99021	0.003333	-7.299 to 7.306	No	ns	>0.99
Gpr124 KO #2:CHIR99021 vs. Fzd1/2/4/5/7/8/9 KO #2:Control	87.27	79.97 to 94.57	Yes	***	<0.001
Gpr124 KO #2:CHIR99021 vs. Fzd1/2/4/5/7/8/9 KO #2:WNT7A	67.19	59.89 to 74.50	Yes	***	<0.001
Gpr124 KO #2:CHIR99021 vs. Fzd1/2/4/5/7/8/9 KO #2:WNT7B	76.37	69.07 to 83.67	Yes	***	<0.001
Gpr124 KO #2:CHIR99021 vs. Fzd1/2/4/5/7/8/9 KO #2:WNT3A	86.64	79.33 to 93.94	Yes	***	<0.001
Gpr124 KO #2:CHIR99021 vs. Fzd1/2/4/5/7/8/9 KO #2:CHIR99021	0	-7.303 to 7.303	No	ns	>0.99
Reck KO #1:Control vs. Reck KO #1:WNT7A	-2.947	-10.25 to 4.356	No	ns	>0.99
Reck KO #1:Control vs. Reck KO #1:WNT7B	-2.193	-9.496 to 5.109	No	ns	>0.99
Reck KO #1:Control vs. Reck KO #1:WNT3A	-64.11	-71.41 to -56.81	Yes	***	<0.001
Reck KO #1:Control vs. Reck KO #1:CHIR99021	-86.5	-93.80 to -79.19	Yes	***	<0.001
Reck KO #1:Control vs. Reck KO #2:Control	-0.1033	-7.406 to 7.199	No	ns	>0.99
Reck KO #1:Control vs. Reck KO #2:WNT7A	-6.507	-13.81 to 0.7962	No	ns	0.17
Reck KO #1:Control vs. Reck KO #2:WNT7B	-3.817	-11.12 to 3.486	No	ns	0.99
Reck KO #1:Control vs. Reck KO #2:WNT3A	-69.86	-77.16 to -62.55	Yes	***	<0.001
Reck KO #1:Control vs. Reck KO #2:CHIR99021	-86.5	-93.80 to -79.20	Yes	***	<0.001
Reck KO #1:Control vs. Lrp5/6 KO #1:Control	-0.1767	-7.479 to 7.126	No	ns	>0.99
Reck KO #1:Control vs. Lrp5/6 KO #1:WNT7A	-0.89	-8.193 to 6.413	No	ns	>0.99
Reck KO #1:Control vs. Lrp5/6 KO #1:WNT7B	-0.5567	-7.859 to 6.746	No	ns	>0.99
Reck KO #1:Control vs. Lrp5/6 KO #1:WNT3A	-1.643	-8.946 to 5.659	No	ns	>0.99
Reck KO #1:Control vs. Lrp5/6 KO #1:CHIR99021	-86.5	-93.80 to -79.20	Yes	***	<0.001
Reck KO #1:Control vs. Lrp5/6 KO #2:Control	0.6133	-6.689 to 7.916	No	ns	>0.99
Reck KO #1:Control vs. Lrp5/6 KO #2:WNT7A	0.27	-7.033 to 7.573	No	ns	>0.99
Reck KO #1:Control vs. Lrp5/6 KO #2:WNT7B	0.3867	-6.916 to 7.689	No	ns	>0.99
Reck KO #1:Control vs. Lrp5/6 KO #2:WNT3A	-0.1167	-7.419 to 7.186	No	ns	>0.99
Reck KO #1:Control vs. Lrp5/6 KO #2:CHIR99021	-86.5	-93.80 to -79.20	Yes	***	<0.001
Reck KO #1:Control vs. Fzd1/2/4/5/7/8/9 KO #1:Control	0.1333	-7.169 to 7.436	No	ns	>0.99
Reck KO #1:Control vs. Fzd1/2/4/5/7/8/9 KO #1:WNT7A	-26.45	-33.76 to -19.15	Yes	***	<0.001
Reck KO #1:Control vs. Fzd1/2/4/5/7/8/9 KO #1:WNT7B	-15.54	-22.84 to -8.234	Yes	***	<0.001
Reck KO #1:Control vs. Fzd1/2/4/5/7/8/9 KO #1:WNT3A	-0.3967	-7.699 to 6.906	No	ns	>0.99
Reck KO #1:Control vs. Fzd1/2/4/5/7/8/9 KO #1:CHIR99021	-86.5	-93.80 to -79.19	Yes	***	<0.001
Reck KO #1:Control vs. Fzd1/2/4/5/7/8/9 KO #2:Control	0.77	-6.533 to 8.073	No	ns	>0.99
Reck KO #1:Control vs. Fzd1/2/4/5/7/8/9 KO #2:WNT7A	-19.31	-26.61 to -12.00	Yes	***	<0.001
Reck KO #1:Control vs. Fzd1/2/4/5/7/8/9 KO #2:WNT7B	-10.13	-17.43 to -2.827	Yes	***	<0.001
Reck KO #1:Control vs. Fzd1/2/4/5/7/8/9 KO #2:WNT3A	0.1367	-7.166 to 7.439	No	ns	>0.99
Reck KO #1:Control vs. Fzd1/2/4/5/7/8/9 KO #2:CHIR99021	-86.5	-93.80 to -79.20	Yes	***	<0.001
Reck KO #1:WNT7A vs. Reck KO #1:WNT7B	0.7533	-6.549 to 8.056	No	ns	>0.99
Reck KO #1:WNT7A vs. Reck KO #1:WNT3A	-61.16	-68.47 to -53.86	Yes	***	<0.001
Reck KO #1:WNT7A vs. Reck KO #1:CHIR99021	-83.55	-90.85 to -76.25	Yes	***	<0.001
Reck KO #1:WNT7A vs. Reck KO #2:Control	2.843	-4.459 to 10.15	No	ns	>0.99
Reck KO #1:WNT7A vs. Reck KO #2:WNT7A	-3.56	-10.86 to 3.743	No	ns	>0.99
Reck KO #1:WNT7A vs. Reck KO #2:WNT7B	-0.87	-8.173 to 6.433	No	ns	>0.99
Reck KO #1:WNT7A vs. Reck KO #2:WNT3A	-66.91	-74.21 to -59.61	Yes	***	<0.001
Reck KO #1:WNT7A vs. Reck KO #2:CHIR99021	-83.55	-90.86 to -76.25	Yes	***	<0.001
Reck KO #1:WNT7A vs. Lrp5/6 KO #1:Control	2.77	-4.533 to 10.07	No	ns	>0.99
Reck KO #1:WNT7A vs. Lrp5/6 KO #1:WNT7A	2.057	-5.246 to 9.359	No	ns	>0.99
Reck KO #1:WNT7A vs. Lrp5/6 KO #1:WNT7B	2.39	-4.913 to 9.693	No	ns	>0.99
Reck KO #1:WNT7A vs. Lrp5/6 KO #1:WNT3A	1.303	-5.999 to 8.606	No	ns	>0.99
Reck KO #1:WNT7A vs. Lrp5/6 KO #1:CHIR99021	-83.55	-90.86 to -76.25	Yes	***	<0.001
Reck KO #1:WNT7A vs. Lrp5/6 KO #2:Control	3.56	-3.743 to 10.86	No	ns	>0.99
Reck KO #1:WNT7A vs. Lrp5/6 KO #2:WNT7A	3.217	-4.086 to 10.52	No	ns	>0.99
Reck KO #1:WNT7A vs. Lrp5/6 KO #2:WNT7B	3.333	-3.969 to 10.64	No	ns	>0.99
Reck KO #1:WNT7A vs. Lrp5/6 KO #2:WNT3A	2.83	-4.473 to 10.13	No	ns	>0.99
Reck KO #1:WNT7A vs. Lrp5/6 KO #2:CHIR99021	-83.55	-90.86 to -76.25	Yes	***	<0.001
Reck KO #1:WNT7A vs. Fzd1/2/4/5/7/8/9 KO #1:Control	3.08	-4.223 to 10.38	No	ns	>0.99
Reck KO #1:WNT7A vs. Fzd1/2/4/5/7/8/9 KO #1:WNT7A	-23.51	-30.81 to -16.20	Yes	***	<0.001
Reck KO #1:WNT7A vs. Fzd1/2/4/5/7/8/9 KO #1:WNT7B	-12.59	-19.89 to -5.287	Yes	***	<0.001
Reck KO #1:WNT7A vs. Fzd1/2/4/5/7/8/9 KO #1:WNT3A	2.55	-4.753 to 9.853	No	ns	>0.99
Reck KO #1:WNT7A vs. Fzd1/2/4/5/7/8/9 KO #1:CHIR99021	-83.55	-90.85 to -76.25	Yes	***	<0.001
Reck KO #1:WNT7A vs. Fzd1/2/4/5/7/8/9 KO #2:Control	3.717	-3.586 to 11.02	No	ns	>0.99
Reck KO #1:WNT7A vs. Fzd1/2/4/5/7/8/9 KO #2:WNT7A	-16.36	-23.66 to -9.057	Yes	***	<0.001
Reck KO #1:WNT7A vs. Fzd1/2/4/5/7/8/9 KO #2:WNT7B	-7.183	-14.49 to 0.1195	No	ns	0.06
Reck KO #1:WNT7A vs. Fzd1/2/4/5/7/8/9 KO #2:WNT3A	3.083	-4.219 to 10.39	No	ns	>0.99
Reck KO #1:WNT7A vs. Fzd1/2/4/5/7/8/9 KO #2:CHIR99021	-83.55	-90.86 to -76.25	Yes	***	<0.001
Reck KO #1:WNT7B vs. Reck KO #1:WNT3A	-61.92	-69.22 to -54.61	Yes	***	<0.001
Reck KO #1:WNT7B vs. Reck KO #1:CHIR99021	-84.3	-91.61 to -77.00	Yes	***	<0.001
Reck KO #1:WNT7B vs. Reck KO #2:Control	2.09	-5.213 to 9.393	No	ns	>0.99
Reck KO #1:WNT7B vs. Reck KO #2:WNT7A	-4.313	-11.62 to 2.989	No	ns	0.94
Reck KO #1:WNT7B vs. Reck KO #2:WNT7B	-1.623	-8.926 to 5.679	No	ns	>0.99
Reck KO #1:WNT7B vs. Reck KO #2:WNT3A	-67.66	-74.97 to -60.36	Yes	***	<0.001
Reck KO #1:WNT7B vs. Reck KO #2:CHIR99021	-84.31	-91.61 to -77.00	Yes	***	<0.001
Reck KO #1:WNT7B vs. Lrp5/6 KO #1:Control	2.017	-5.286 to 9.319	No	ns	>0.99
Reck KO #1:WNT7B vs. Lrp5/6 KO #1:WNT7A	1.303	-5.999 to 8.606	No	ns	>0.99
Reck KO #1:WNT7B vs. Lrp5/6 KO #1:WNT7B	1.637	-5.666 to 8.939	No	ns	>0.99
Reck KO #1:WNT7B vs. Lrp5/6 KO #1:WNT3A	0.55	-6.753 to 7.853	No	ns	>0.99
Reck KO #1:WNT7B vs. Lrp5/6 KO #1:CHIR99021	-84.31	-91.61 to -77.00	Yes	***	<0.001
Reck KO #1:WNT7B vs. Lrp5/6 KO #2:Control	2.807	-4.496 to 10.11	No	ns	>0.99
Reck KO #1:WNT7B vs. Lrp5/6 KO #2:WNT7A	2.463	-4.839 to 9.766	No	ns	>0.99
Reck KO #1:WNT7B vs. Lrp5/6 KO #2:WNT7B	2.58	-4.723 to 9.883	No	ns	>0.99
Reck KO #1:WNT7B vs. Lrp5/6 KO #2:WNT3A	2.077	-5.226 to 9.379	No	ns	>0.99
Reck KO #1:WNT7B vs. Lrp5/6 KO #2:CHIR99021	-84.31	-91.61 to -77.00	Yes	***	<0.001
Reck KO #1:WNT7B vs. Fzd1/2/4/5/7/8/9 KO #1:Control	2.327	-4.976 to 9.629	No	ns	>0.99
Reck KO #1:WNT7B vs. Fzd1/2/4/5/7/8/9 KO #1:WNT7A	-24.26	-31.56 to -16.96	Yes	***	<0.001
Reck KO #1:WNT7B vs. Fzd1/2/4/5/7/8/9 KO #1:WNT7B	-13.34	-20.65 to -6.041	Yes	***	<0.001
Reck KO #1:WNT7B vs. Fzd1/2/4/5/7/8/9 KO #1:WNT3A	1.797	-5.506 to 9.099	No	ns	>0.99
Reck KO #1:WNT7B vs. Fzd1/2/4/5/7/8/9 KO #1:CHIR99021	-84.3	-91.61 to -77.00	Yes	***	<0.001
Reck KO #1:WNT7B vs. Fzd1/2/4/5/7/8/9 KO #2:Control	2.963	-4.339 to 10.27	No	ns	>0.99
Reck KO #1:WNT7B vs. Fzd1/2/4/5/7/8/9 KO #2:WNT7A	-17.11	-24.42 to -9.811	Yes	***	<0.001
Reck KO #1:WNT7B vs. Fzd1/2/4/5/7/8/9 KO #2:WNT7B	-7.937	-15.24 to -0.6338	Yes	*	0.02
Reck KO #1:WNT7B vs. Fzd1/2/4/5/7/8/9 KO #2:WNT3A	2.33	-4.973 to 9.633	No	ns	>0.99
Reck KO #1:WNT7B vs. Fzd1/2/4/5/7/8/9 KO #2:CHIR99021	-84.31	-91.61 to -77.00	Yes	***	<0.001
Reck KO #1:WNT3A vs. Reck KO #1:CHIR99021	-22.39	-29.69 to -15.08	Yes	***	<0.001
Reck KO #1:WNT3A vs. Reck KO #2:Control	64.01	56.70 to 71.31	Yes	***	<0.001
Reck KO #1:WNT3A vs. Reck KO #2:WNT7A	57.6	50.30 to 64.91	Yes	***	<0.001
Reck KO #1:WNT3A vs. Reck KO #2:WNT7B	60.29	52.99 to 67.60	Yes	***	<0.001
Reck KO #1:WNT3A vs. Reck KO #2:WNT3A	-5.747	-13.05 to 1.556	No	ns	0.42
Reck KO #1:WNT3A vs. Reck KO #2:CHIR99021	-22.39	-29.69 to -15.09	Yes	***	<0.001
Reck KO #1:WNT3A vs. Lrp5/6 KO #1:Control	63.93	56.63 to 71.24	Yes	***	<0.001
Reck KO #1:WNT3A vs. Lrp5/6 KO #1:WNT7A	63.22	55.92 to 70.52	Yes	***	<0.001
Reck KO #1:WNT3A vs. Lrp5/6 KO #1:WNT7B	63.55	56.25 to 70.86	Yes	***	<0.001
Reck KO #1:WNT3A vs. Lrp5/6 KO #1:WNT3A	62.47	55.16 to 69.77	Yes	***	<0.001
Reck KO #1:WNT3A vs. Lrp5/6 KO #1:CHIR99021	-22.39	-29.69 to -15.09	Yes	***	<0.001
Reck KO #1:WNT3A vs. Lrp5/6 KO #2:Control	64.72	57.42 to 72.03	Yes	***	<0.001
Reck KO #1:WNT3A vs. Lrp5/6 KO #2:WNT7A	64.38	57.08 to 71.68	Yes	***	<0.001
Reck KO #1:WNT3A vs. Lrp5/6 KO #2:WNT7B	64.5	57.19 to 71.80	Yes	***	<0.001
Reck KO #1:WNT3A vs. Lrp5/6 KO #2:WNT3A	63.99	56.69 to 71.30	Yes	***	<0.001
Reck KO #1:WNT3A vs. Lrp5/6 KO #2:CHIR99021	-22.39	-29.69 to -15.09	Yes	***	<0.001
Reck KO #1:WNT3A vs. Fzd1/2/4/5/7/8/9 KO #1:Control	64.24	56.94 to 71.55	Yes	***	<0.001
Reck KO #1:WNT3A vs. Fzd1/2/4/5/7/8/9 KO #1:WNT7A	37.66	30.35 to 44.96	Yes	***	<0.001
Reck KO #1:WNT3A vs. Fzd1/2/4/5/7/8/9 KO #1:WNT7B	48.57	41.27 to 55.88	Yes	***	<0.001
Reck KO #1:WNT3A vs. Fzd1/2/4/5/7/8/9 KO #1:WNT3A	63.71	56.41 to 71.02	Yes	***	<0.001
Reck KO #1:WNT3A vs. Fzd1/2/4/5/7/8/9 KO #1:CHIR99021	-22.39	-29.69 to -15.08	Yes	***	<0.001
Reck KO #1:WNT3A vs. Fzd1/2/4/5/7/8/9 KO #2:Control	64.88	57.58 to 72.18	Yes	***	<0.001
Reck KO #1:WNT3A vs. Fzd1/2/4/5/7/8/9 KO #2:WNT7A	44.8	37.50 to 52.11	Yes	***	<0.001
Reck KO #1:WNT3A vs. Fzd1/2/4/5/7/8/9 KO #2:WNT7B	53.98	46.68 to 61.28	Yes	***	<0.001
Reck KO #1:WNT3A vs. Fzd1/2/4/5/7/8/9 KO #2:WNT3A	64.25	56.94 to 71.55	Yes	***	<0.001
Reck KO #1:WNT3A vs. Fzd1/2/4/5/7/8/9 KO #2:CHIR99021	-22.39	-29.69 to -15.09	Yes	***	<0.001
Reck KO #1:CHIR99021 vs. Reck KO #2:Control	86.39	79.09 to 93.70	Yes	***	<0.001
Reck KO #1:CHIR99021 vs. Reck KO #2:WNT7A	79.99	72.69 to 87.29	Yes	***	<0.001
Reck KO #1:CHIR99021 vs. Reck KO #2:WNT7B	82.68	75.38 to 89.98	Yes	***	<0.001
Reck KO #1:CHIR99021 vs. Reck KO #2:WNT3A	16.64	9.337 to 23.94	Yes	***	<0.001
Reck KO #1:CHIR99021 vs. Reck KO #2:CHIR99021	-0.003333	-7.306 to 7.299	No	ns	>0.99
Reck KO #1:CHIR99021 vs. Lrp5/6 KO #1:Control	86.32	79.02 to 93.62	Yes	***	<0.001
Reck KO #1:CHIR99021 vs. Lrp5/6 KO #1:WNT7A	85.61	78.30 to 92.91	Yes	***	<0.001
Reck KO #1:CHIR99021 vs. Lrp5/6 KO #1:WNT7B	85.94	78.64 to 93.24	Yes	***	<0.001
Reck KO #1:CHIR99021 vs. Lrp5/6 KO #1:WNT3A	84.85	77.55 to 92.16	Yes	***	<0.001
Reck KO #1:CHIR99021 vs. Lrp5/6 KO #1:CHIR99021	-0.003333	-7.306 to 7.299	No	ns	>0.99
Reck KO #1:CHIR99021 vs. Lrp5/6 KO #2:Control	87.11	79.81 to 94.41	Yes	***	<0.001
Reck KO #1:CHIR99021 vs. Lrp5/6 KO #2:WNT7A	86.77	79.46 to 94.07	Yes	***	<0.001
Reck KO #1:CHIR99021 vs. Lrp5/6 KO #2:WNT7B	86.88	79.58 to 94.19	Yes	***	<0.001
Reck KO #1:CHIR99021 vs. Lrp5/6 KO #2:WNT3A	86.38	79.08 to 93.68	Yes	***	<0.001
Reck KO #1:CHIR99021 vs. Lrp5/6 KO #2:CHIR99021	-0.003333	-7.306 to 7.299	No	ns	>0.99
Reck KO #1:CHIR99021 vs. Fzd1/2/4/5/7/8/9 KO #1:Control	86.63	79.33 to 93.93	Yes	***	<0.001
Reck KO #1:CHIR99021 vs. Fzd1/2/4/5/7/8/9 KO #1:WNT7A	60.04	52.74 to 67.35	Yes	***	<0.001
Reck KO #1:CHIR99021 vs. Fzd1/2/4/5/7/8/9 KO #1:WNT7B	70.96	63.66 to 78.26	Yes	***	<0.001
Reck KO #1:CHIR99021 vs. Fzd1/2/4/5/7/8/9 KO #1:WNT3A	86.1	78.80 to 93.40	Yes	***	<0.001
Reck KO #1:CHIR99021 vs. Fzd1/2/4/5/7/8/9 KO #1:CHIR99021	0	-7.303 to 7.303	No	ns	>0.99
Reck KO #1:CHIR99021 vs. Fzd1/2/4/5/7/8/9 KO #2:Control	87.27	79.96 to 94.57	Yes	***	<0.001
Reck KO #1:CHIR99021 vs. Fzd1/2/4/5/7/8/9 KO #2:WNT7A	67.19	59.89 to 74.49	Yes	***	<0.001
Reck KO #1:CHIR99021 vs. Fzd1/2/4/5/7/8/9 KO #2:WNT7B	76.37	69.06 to 83.67	Yes	***	<0.001
Reck KO #1:CHIR99021 vs. Fzd1/2/4/5/7/8/9 KO #2:WNT3A	86.63	79.33 to 93.94	Yes	***	<0.001
Reck KO #1:CHIR99021 vs. Fzd1/2/4/5/7/8/9 KO #2:CHIR99021	-0.003333	-7.306 to 7.299	No	ns	>0.99
Reck KO #2:Control vs. Reck KO #2:WNT7A	-6.403	-13.71 to 0.8995	No	ns	0.2
Reck KO #2:Control vs. Reck KO #2:WNT7B	-3.713	-11.02 to 3.589	No	ns	>0.99
Reck KO #2:Control vs. Reck KO #2:WNT3A	-69.75	-77.06 to -62.45	Yes	***	<0.001
Reck KO #2:Control vs. Reck KO #2:CHIR99021	-86.4	-93.70 to -79.09	Yes	***	<0.001
Reck KO #2:Control vs. Lrp5/6 KO #1:Control	-0.07333	-7.376 to 7.229	No	ns	>0.99
Reck KO #2:Control vs. Lrp5/6 KO #1:WNT7A	-0.7867	-8.089 to 6.516	No	ns	>0.99
Reck KO #2:Control vs. Lrp5/6 KO #1:WNT7B	-0.4533	-7.756 to 6.849	No	ns	>0.99
Reck KO #2:Control vs. Lrp5/6 KO #1:WNT3A	-1.54	-8.843 to 5.763	No	ns	>0.99
Reck KO #2:Control vs. Lrp5/6 KO #1:CHIR99021	-86.4	-93.70 to -79.09	Yes	***	<0.001
Reck KO #2:Control vs. Lrp5/6 KO #2:Control	0.7167	-6.586 to 8.019	No	ns	>0.99
Reck KO #2:Control vs. Lrp5/6 KO #2:WNT7A	0.3733	-6.929 to 7.676	No	ns	>0.99
Reck KO #2:Control vs. Lrp5/6 KO #2:WNT7B	0.49	-6.813 to 7.793	No	ns	>0.99
Reck KO #2:Control vs. Lrp5/6 KO #2:WNT3A	-0.01333	-7.316 to 7.289	No	ns	>0.99
Reck KO #2:Control vs. Lrp5/6 KO #2:CHIR99021	-86.4	-93.70 to -79.09	Yes	***	<0.001
Reck KO #2:Control vs. Fzd1/2/4/5/7/8/9 KO #1:Control	0.2367	-7.066 to 7.539	No	ns	>0.99
Reck KO #2:Control vs. Fzd1/2/4/5/7/8/9 KO #1:WNT7A	-26.35	-33.65 to -19.05	Yes	***	<0.001
Reck KO #2:Control vs. Fzd1/2/4/5/7/8/9 KO #1:WNT7B	-15.43	-22.74 to -8.131	Yes	***	<0.001
Reck KO #2:Control vs. Fzd1/2/4/5/7/8/9 KO #1:WNT3A	-0.2933	-7.596 to 7.009	No	ns	>0.99
Reck KO #2:Control vs. Fzd1/2/4/5/7/8/9 KO #1:CHIR99021	-86.39	-93.70 to -79.09	Yes	***	<0.001
Reck KO #2:Control vs. Fzd1/2/4/5/7/8/9 KO #2:Control	0.8733	-6.429 to 8.176	No	ns	>0.99
Reck KO #2:Control vs. Fzd1/2/4/5/7/8/9 KO #2:WNT7A	-19.2	-26.51 to -11.90	Yes	***	<0.001
Reck KO #2:Control vs. Fzd1/2/4/5/7/8/9 KO #2:WNT7B	-10.03	-17.33 to -2.724	Yes	***	<0.001
Reck KO #2:Control vs. Fzd1/2/4/5/7/8/9 KO #2:WNT3A	0.24	-7.063 to 7.543	No	ns	>0.99
Reck KO #2:Control vs. Fzd1/2/4/5/7/8/9 KO #2:CHIR99021	-86.4	-93.70 to -79.09	Yes	***	<0.001
Reck KO #2:WNT7A vs. Reck KO #2:WNT7B	2.69	-4.613 to 9.993	No	ns	>0.99
Reck KO #2:WNT7A vs. Reck KO #2:WNT3A	-63.35	-70.65 to -56.05	Yes	***	<0.001
Reck KO #2:WNT7A vs. Reck KO #2:CHIR99021	-79.99	-87.30 to -72.69	Yes	***	<0.001
Reck KO #2:WNT7A vs. Lrp5/6 KO #1:Control	6.33	-0.9728 to 13.63	No	ns	0.21
Reck KO #2:WNT7A vs. Lrp5/6 KO #1:WNT7A	5.617	-1.686 to 12.92	No	ns	0.47
Reck KO #2:WNT7A vs. Lrp5/6 KO #1:WNT7B	5.95	-1.353 to 13.25	No	ns	0.34
Reck KO #2:WNT7A vs. Lrp5/6 KO #1:WNT3A	4.863	-2.439 to 12.17	No	ns	0.79
Reck KO #2:WNT7A vs. Lrp5/6 KO #1:CHIR99021	-79.99	-87.30 to -72.69	Yes	***	<0.001
Reck KO #2:WNT7A vs. Lrp5/6 KO #2:Control	7.12	-0.1828 to 14.42	No	ns	0.07
Reck KO #2:WNT7A vs. Lrp5/6 KO #2:WNT7A	6.777	-0.5262 to 14.08	No	ns	0.12
Reck KO #2:WNT7A vs. Lrp5/6 KO #2:WNT7B	6.893	-0.4095 to 14.20	No	ns	0.1
Reck KO #2:WNT7A vs. Lrp5/6 KO #2:WNT3A	6.39	-0.9128 to 13.69	No	ns	0.2
Reck KO #2:WNT7A vs. Lrp5/6 KO #2:CHIR99021	-79.99	-87.30 to -72.69	Yes	***	<0.001
Reck KO #2:WNT7A vs. Fzd1/2/4/5/7/8/9 KO #1:Control	6.64	-0.6628 to 13.94	No	ns	0.14
Reck KO #2:WNT7A vs. Fzd1/2/4/5/7/8/9 KO #1:WNT7A	-19.95	-27.25 to -12.64	Yes	***	<0.001
Reck KO #2:WNT7A vs. Fzd1/2/4/5/7/8/9 KO #1:WNT7B	-9.03	-16.33 to -1.727	Yes	**	0.002
Reck KO #2:WNT7A vs. Fzd1/2/4/5/7/8/9 KO #1:WNT3A	6.11	-1.193 to 13.41	No	ns	0.28
Reck KO #2:WNT7A vs. Fzd1/2/4/5/7/8/9 KO #1:CHIR99021	-79.99	-87.29 to -72.69	Yes	***	<0.001
Reck KO #2:WNT7A vs. Fzd1/2/4/5/7/8/9 KO #2:Control	7.277	-0.02616 to 14.58	No	ns	0.05
Reck KO #2:WNT7A vs. Fzd1/2/4/5/7/8/9 KO #2:WNT7A	-12.8	-20.10 to -5.497	Yes	***	<0.001
Reck KO #2:WNT7A vs. Fzd1/2/4/5/7/8/9 KO #2:WNT7B	-3.623	-10.93 to 3.679	No	ns	>0.99
Reck KO #2:WNT7A vs. Fzd1/2/4/5/7/8/9 KO #2:WNT3A	6.643	-0.6595 to 13.95	No	ns	0.14
Reck KO #2:WNT7A vs. Fzd1/2/4/5/7/8/9 KO #2:CHIR99021	-79.99	-87.30 to -72.69	Yes	***	<0.001
Reck KO #2:WNT7B vs. Reck KO #2:WNT3A	-66.04	-73.34 to -58.74	Yes	***	<0.001
Reck KO #2:WNT7B vs. Reck KO #2:CHIR99021	-82.68	-89.99 to -75.38	Yes	***	<0.001
Reck KO #2:WNT7B vs. Lrp5/6 KO #1:Control	3.64	-3.663 to 10.94	No	ns	>0.99
Reck KO #2:WNT7B vs. Lrp5/6 KO #1:WNT7A	2.927	-4.376 to 10.23	No	ns	>0.99
Reck KO #2:WNT7B vs. Lrp5/6 KO #1:WNT7B	3.26	-4.043 to 10.56	No	ns	>0.99
Reck KO #2:WNT7B vs. Lrp5/6 KO #1:WNT3A	2.173	-5.129 to 9.476	No	ns	>0.99
Reck KO #2:WNT7B vs. Lrp5/6 KO #1:CHIR99021	-82.68	-89.99 to -75.38	Yes	***	<0.001
Reck KO #2:WNT7B vs. Lrp5/6 KO #2:Control	4.43	-2.873 to 11.73	No	ns	0.91
Reck KO #2:WNT7B vs. Lrp5/6 KO #2:WNT7A	4.087	-3.216 to 11.39	No	ns	0.97
Reck KO #2:WNT7B vs. Lrp5/6 KO #2:WNT7B	4.203	-3.099 to 11.51	No	ns	0.95
Reck KO #2:WNT7B vs. Lrp5/6 KO #2:WNT3A	3.7	-3.603 to 11.00	No	ns	>0.99
Reck KO #2:WNT7B vs. Lrp5/6 KO #2:CHIR99021	-82.68	-89.99 to -75.38	Yes	***	<0.001
Reck KO #2:WNT7B vs. Fzd1/2/4/5/7/8/9 KO #1:Control	3.95	-3.353 to 11.25	No	ns	0.98
Reck KO #2:WNT7B vs. Fzd1/2/4/5/7/8/9 KO #1:WNT7A	-22.64	-29.94 to -15.33	Yes	***	<0.001
Reck KO #2:WNT7B vs. Fzd1/2/4/5/7/8/9 KO #1:WNT7B	-11.72	-19.02 to -4.417	Yes	***	<0.001
Reck KO #2:WNT7B vs. Fzd1/2/4/5/7/8/9 KO #1:WNT3A	3.42	-3.883 to 10.72	No	ns	>0.99
Reck KO #2:WNT7B vs. Fzd1/2/4/5/7/8/9 KO #1:CHIR99021	-82.68	-89.98 to -75.38	Yes	***	<0.001
Reck KO #2:WNT7B vs. Fzd1/2/4/5/7/8/9 KO #2:Control	4.587	-2.716 to 11.89	No	ns	0.87
Reck KO #2:WNT7B vs. Fzd1/2/4/5/7/8/9 KO #2:WNT7A	-15.49	-22.79 to -8.187	Yes	***	<0.001
Reck KO #2:WNT7B vs. Fzd1/2/4/5/7/8/9 KO #2:WNT7B	-6.313	-13.62 to 0.9895	No	ns	0.22
Reck KO #2:WNT7B vs. Fzd1/2/4/5/7/8/9 KO #2:WNT3A	3.953	-3.349 to 11.26	No	ns	0.98
Reck KO #2:WNT7B vs. Fzd1/2/4/5/7/8/9 KO #2:CHIR99021	-82.68	-89.99 to -75.38	Yes	***	<0.001
Reck KO #2:WNT3A vs. Reck KO #2:CHIR99021	-16.64	-23.95 to -9.341	Yes	***	<0.001
Reck KO #2:WNT3A vs. Lrp5/6 KO #1:Control	69.68	62.38 to 76.98	Yes	***	<0.001
Reck KO #2:WNT3A vs. Lrp5/6 KO #1:WNT7A	68.97	61.66 to 76.27	Yes	***	<0.001
Reck KO #2:WNT3A vs. Lrp5/6 KO #1:WNT7B	69.3	62.00 to 76.60	Yes	***	<0.001
Reck KO #2:WNT3A vs. Lrp5/6 KO #1:WNT3A	68.21	60.91 to 75.52	Yes	***	<0.001
Reck KO #2:WNT3A vs. Lrp5/6 KO #1:CHIR99021	-16.64	-23.95 to -9.341	Yes	***	<0.001
Reck KO #2:WNT3A vs. Lrp5/6 KO #2:Control	70.47	63.17 to 77.77	Yes	***	<0.001
Reck KO #2:WNT3A vs. Lrp5/6 KO #2:WNT7A	70.13	62.82 to 77.43	Yes	***	<0.001
Reck KO #2:WNT3A vs. Lrp5/6 KO #2:WNT7B	70.24	62.94 to 77.55	Yes	***	<0.001
Reck KO #2:WNT3A vs. Lrp5/6 KO #2:WNT3A	69.74	62.44 to 77.04	Yes	***	<0.001
Reck KO #2:WNT3A vs. Lrp5/6 KO #2:CHIR99021	-16.64	-23.95 to -9.341	Yes	***	<0.001
Reck KO #2:WNT3A vs. Fzd1/2/4/5/7/8/9 KO #1:Control	69.99	62.69 to 77.29	Yes	***	<0.001
Reck KO #2:WNT3A vs. Fzd1/2/4/5/7/8/9 KO #1:WNT7A	43.4	36.10 to 50.71	Yes	***	<0.001
Reck KO #2:WNT3A vs. Fzd1/2/4/5/7/8/9 KO #1:WNT7B	54.32	47.02 to 61.62	Yes	***	<0.001
Reck KO #2:WNT3A vs. Fzd1/2/4/5/7/8/9 KO #1:WNT3A	69.46	62.16 to 76.76	Yes	***	<0.001
Reck KO #2:WNT3A vs. Fzd1/2/4/5/7/8/9 KO #1:CHIR99021	-16.64	-23.94 to -9.337	Yes	***	<0.001
Reck KO #2:WNT3A vs. Fzd1/2/4/5/7/8/9 KO #2:Control	70.63	63.32 to 77.93	Yes	***	<0.001
Reck KO #2:WNT3A vs. Fzd1/2/4/5/7/8/9 KO #2:WNT7A	50.55	43.25 to 57.85	Yes	***	<0.001
Reck KO #2:WNT3A vs. Fzd1/2/4/5/7/8/9 KO #2:WNT7B	59.73	52.42 to 67.03	Yes	***	<0.001
Reck KO #2:WNT3A vs. Fzd1/2/4/5/7/8/9 KO #2:WNT3A	69.99	62.69 to 77.30	Yes	***	<0.001
Reck KO #2:WNT3A vs. Fzd1/2/4/5/7/8/9 KO #2:CHIR99021	-16.64	-23.95 to -9.341	Yes	***	<0.001
Reck KO #2:CHIR99021 vs. Lrp5/6 KO #1:Control	86.32	79.02 to 93.63	Yes	***	<0.001
Reck KO #2:CHIR99021 vs. Lrp5/6 KO #1:WNT7A	85.61	78.31 to 92.91	Yes	***	<0.001
Reck KO #2:CHIR99021 vs. Lrp5/6 KO #1:WNT7B	85.94	78.64 to 93.25	Yes	***	<0.001
Reck KO #2:CHIR99021 vs. Lrp5/6 KO #1:WNT3A	84.86	77.55 to 92.16	Yes	***	<0.001
Reck KO #2:CHIR99021 vs. Lrp5/6 KO #1:CHIR99021	0	-7.303 to 7.303	No	ns	>0.99
Reck KO #2:CHIR99021 vs. Lrp5/6 KO #2:Control	87.11	79.81 to 94.42	Yes	***	<0.001
Reck KO #2:CHIR99021 vs. Lrp5/6 KO #2:WNT7A	86.77	79.47 to 94.07	Yes	***	<0.001
Reck KO #2:CHIR99021 vs. Lrp5/6 KO #2:WNT7B	86.89	79.58 to 94.19	Yes	***	<0.001
Reck KO #2:CHIR99021 vs. Lrp5/6 KO #2:WNT3A	86.38	79.08 to 93.69	Yes	***	<0.001
Reck KO #2:CHIR99021 vs. Lrp5/6 KO #2:CHIR99021	0	-7.303 to 7.303	No	ns	>0.99
Reck KO #2:CHIR99021 vs. Fzd1/2/4/5/7/8/9 KO #1:Control	86.63	79.33 to 93.94	Yes	***	<0.001
Reck KO #2:CHIR99021 vs. Fzd1/2/4/5/7/8/9 KO #1:WNT7A	60.05	52.74 to 67.35	Yes	***	<0.001
Reck KO #2:CHIR99021 vs. Fzd1/2/4/5/7/8/9 KO #1:WNT7B	70.96	63.66 to 78.27	Yes	***	<0.001
Reck KO #2:CHIR99021 vs. Fzd1/2/4/5/7/8/9 KO #1:WNT3A	86.1	78.80 to 93.41	Yes	***	<0.001
Reck KO #2:CHIR99021 vs. Fzd1/2/4/5/7/8/9 KO #1:CHIR99021	0.003333	-7.299 to 7.306	No	ns	>0.99
Reck KO #2:CHIR99021 vs. Fzd1/2/4/5/7/8/9 KO #2:Control	87.27	79.97 to 94.57	Yes	***	<0.001
Reck KO #2:CHIR99021 vs. Fzd1/2/4/5/7/8/9 KO #2:WNT7A	67.19	59.89 to 74.50	Yes	***	<0.001
Reck KO #2:CHIR99021 vs. Fzd1/2/4/5/7/8/9 KO #2:WNT7B	76.37	69.07 to 83.67	Yes	***	<0.001
Reck KO #2:CHIR99021 vs. Fzd1/2/4/5/7/8/9 KO #2:WNT3A	86.64	79.33 to 93.94	Yes	***	<0.001
Reck KO #2:CHIR99021 vs. Fzd1/2/4/5/7/8/9 KO #2:CHIR99021	0	-7.303 to 7.303	No	ns	>0.99
Lrp5/6 KO #1:Control vs. Lrp5/6 KO #1:WNT7A	-0.7133	-8.016 to 6.589	No	ns	>0.99
Lrp5/6 KO #1:Control vs. Lrp5/6 KO #1:WNT7B	-0.38	-7.683 to 6.923	No	ns	>0.99
Lrp5/6 KO #1:Control vs. Lrp5/6 KO #1:WNT3A	-1.467	-8.769 to 5.836	No	ns	>0.99
Lrp5/6 KO #1:Control vs. Lrp5/6 KO #1:CHIR99021	-86.32	-93.63 to -79.02	Yes	***	<0.001
Lrp5/6 KO #1:Control vs. Lrp5/6 KO #2:Control	0.79	-6.513 to 8.093	No	ns	>0.99
Lrp5/6 KO #1:Control vs. Lrp5/6 KO #2:WNT7A	0.4467	-6.856 to 7.749	No	ns	>0.99
Lrp5/6 KO #1:Control vs. Lrp5/6 KO #2:WNT7B	0.5633	-6.739 to 7.866	No	ns	>0.99
Lrp5/6 KO #1:Control vs. Lrp5/6 KO #2:WNT3A	0.06	-7.243 to 7.363	No	ns	>0.99
Lrp5/6 KO #1:Control vs. Lrp5/6 KO #2:CHIR99021	-86.32	-93.63 to -79.02	Yes	***	<0.001
Lrp5/6 KO #1:Control vs. Fzd1/2/4/5/7/8/9 KO #1:Control	0.31	-6.993 to 7.613	No	ns	>0.99
Lrp5/6 KO #1:Control vs. Fzd1/2/4/5/7/8/9 KO #1:WNT7A	-26.28	-33.58 to -18.97	Yes	***	<0.001
Lrp5/6 KO #1:Control vs. Fzd1/2/4/5/7/8/9 KO #1:WNT7B	-15.36	-22.66 to -8.057	Yes	***	<0.001
Lrp5/6 KO #1:Control vs. Fzd1/2/4/5/7/8/9 KO #1:WNT3A	-0.22	-7.523 to 7.083	No	ns	>0.99
Lrp5/6 KO #1:Control vs. Fzd1/2/4/5/7/8/9 KO #1:CHIR99021	-86.32	-93.62 to -79.02	Yes	***	<0.001
Lrp5/6 KO #1:Control vs. Fzd1/2/4/5/7/8/9 KO #2:Control	0.9467	-6.356 to 8.249	No	ns	>0.99
Lrp5/6 KO #1:Control vs. Fzd1/2/4/5/7/8/9 KO #2:WNT7A	-19.13	-26.43 to -11.83	Yes	***	<0.001
Lrp5/6 KO #1:Control vs. Fzd1/2/4/5/7/8/9 KO #2:WNT7B	-9.953	-17.26 to -2.651	Yes	***	<0.001
Lrp5/6 KO #1:Control vs. Fzd1/2/4/5/7/8/9 KO #2:WNT3A	0.3133	-6.989 to 7.616	No	ns	>0.99
Lrp5/6 KO #1:Control vs. Fzd1/2/4/5/7/8/9 KO #2:CHIR99021	-86.32	-93.63 to -79.02	Yes	***	<0.001
Lrp5/6 KO #1:WNT7A vs. Lrp5/6 KO #1:WNT7B	0.3333	-6.969 to 7.636	No	ns	>0.99
Lrp5/6 KO #1:WNT7A vs. Lrp5/6 KO #1:WNT3A	-0.7533	-8.056 to 6.549	No	ns	>0.99
Lrp5/6 KO #1:WNT7A vs. Lrp5/6 KO #1:CHIR99021	-85.61	-92.91 to -78.31	Yes	***	<0.001
Lrp5/6 KO #1:WNT7A vs. Lrp5/6 KO #2:Control	1.503	-5.799 to 8.806	No	ns	>0.99
Lrp5/6 KO #1:WNT7A vs. Lrp5/6 KO #2:WNT7A	1.16	-6.143 to 8.463	No	ns	>0.99
Lrp5/6 KO #1:WNT7A vs. Lrp5/6 KO #2:WNT7B	1.277	-6.026 to 8.579	No	ns	>0.99
Lrp5/6 KO #1:WNT7A vs. Lrp5/6 KO #2:WNT3A	0.7733	-6.529 to 8.076	No	ns	>0.99
Lrp5/6 KO #1:WNT7A vs. Lrp5/6 KO #2:CHIR99021	-85.61	-92.91 to -78.31	Yes	***	<0.001
Lrp5/6 KO #1:WNT7A vs. Fzd1/2/4/5/7/8/9 KO #1:Control	1.023	-6.279 to 8.326	No	ns	>0.99
Lrp5/6 KO #1:WNT7A vs. Fzd1/2/4/5/7/8/9 KO #1:WNT7A	-25.56	-32.87 to -18.26	Yes	***	<0.001
Lrp5/6 KO #1:WNT7A vs. Fzd1/2/4/5/7/8/9 KO #1:WNT7B	-14.65	-21.95 to -7.344	Yes	***	<0.001
Lrp5/6 KO #1:WNT7A vs. Fzd1/2/4/5/7/8/9 KO #1:WNT3A	0.4933	-6.809 to 7.796	No	ns	>0.99
Lrp5/6 KO #1:WNT7A vs. Fzd1/2/4/5/7/8/9 KO #1:CHIR99021	-85.61	-92.91 to -78.30	Yes	***	<0.001
Lrp5/6 KO #1:WNT7A vs. Fzd1/2/4/5/7/8/9 KO #2:Control	1.66	-5.643 to 8.963	No	ns	>0.99
Lrp5/6 KO #1:WNT7A vs. Fzd1/2/4/5/7/8/9 KO #2:WNT7A	-18.42	-25.72 to -11.11	Yes	***	<0.001
Lrp5/6 KO #1:WNT7A vs. Fzd1/2/4/5/7/8/9 KO #2:WNT7B	-9.24	-16.54 to -1.937	Yes	**	0.001
Lrp5/6 KO #1:WNT7A vs. Fzd1/2/4/5/7/8/9 KO #2:WNT3A	1.027	-6.276 to 8.329	No	ns	>0.99
Lrp5/6 KO #1:WNT7A vs. Fzd1/2/4/5/7/8/9 KO #2:CHIR99021	-85.61	-92.91 to -78.31	Yes	***	<0.001
Lrp5/6 KO #1:WNT7B vs. Lrp5/6 KO #1:WNT3A	-1.087	-8.389 to 6.216	No	ns	>0.99
Lrp5/6 KO #1:WNT7B vs. Lrp5/6 KO #1:CHIR99021	-85.94	-93.25 to -78.64	Yes	***	<0.001
Lrp5/6 KO #1:WNT7B vs. Lrp5/6 KO #2:Control	1.17	-6.133 to 8.473	No	ns	>0.99
Lrp5/6 KO #1:WNT7B vs. Lrp5/6 KO #2:WNT7A	0.8267	-6.476 to 8.129	No	ns	>0.99
Lrp5/6 KO #1:WNT7B vs. Lrp5/6 KO #2:WNT7B	0.9433	-6.359 to 8.246	No	ns	>0.99
Lrp5/6 KO #1:WNT7B vs. Lrp5/6 KO #2:WNT3A	0.44	-6.863 to 7.743	No	ns	>0.99
Lrp5/6 KO #1:WNT7B vs. Lrp5/6 KO #2:CHIR99021	-85.94	-93.25 to -78.64	Yes	***	<0.001
Lrp5/6 KO #1:WNT7B vs. Fzd1/2/4/5/7/8/9 KO #1:Control	0.69	-6.613 to 7.993	No	ns	>0.99
Lrp5/6 KO #1:WNT7B vs. Fzd1/2/4/5/7/8/9 KO #1:WNT7A	-25.9	-33.20 to -18.59	Yes	***	<0.001
Lrp5/6 KO #1:WNT7B vs. Fzd1/2/4/5/7/8/9 KO #1:WNT7B	-14.98	-22.28 to -7.677	Yes	***	<0.001
Lrp5/6 KO #1:WNT7B vs. Fzd1/2/4/5/7/8/9 KO #1:WNT3A	0.16	-7.143 to 7.463	No	ns	>0.99
Lrp5/6 KO #1:WNT7B vs. Fzd1/2/4/5/7/8/9 KO #1:CHIR99021	-85.94	-93.24 to -78.64	Yes	***	<0.001
Lrp5/6 KO #1:WNT7B vs. Fzd1/2/4/5/7/8/9 KO #2:Control	1.327	-5.976 to 8.629	No	ns	>0.99
Lrp5/6 KO #1:WNT7B vs. Fzd1/2/4/5/7/8/9 KO #2:WNT7A	-18.75	-26.05 to -11.45	Yes	***	<0.001
Lrp5/6 KO #1:WNT7B vs. Fzd1/2/4/5/7/8/9 KO #2:WNT7B	-9.573	-16.88 to -2.271	Yes	***	<0.001
Lrp5/6 KO #1:WNT7B vs. Fzd1/2/4/5/7/8/9 KO #2:WNT3A	0.6933	-6.609 to 7.996	No	ns	>0.99
Lrp5/6 KO #1:WNT7B vs. Fzd1/2/4/5/7/8/9 KO #2:CHIR99021	-85.94	-93.25 to -78.64	Yes	***	<0.001
Lrp5/6 KO #1:WNT3A vs. Lrp5/6 KO #1:CHIR99021	-84.86	-92.16 to -77.55	Yes	***	<0.001
Lrp5/6 KO #1:WNT3A vs. Lrp5/6 KO #2:Control	2.257	-5.046 to 9.559	No	ns	>0.99
Lrp5/6 KO #1:WNT3A vs. Lrp5/6 KO #2:WNT7A	1.913	-5.389 to 9.216	No	ns	>0.99
Lrp5/6 KO #1:WNT3A vs. Lrp5/6 KO #2:WNT7B	2.03	-5.273 to 9.333	No	ns	>0.99
Lrp5/6 KO #1:WNT3A vs. Lrp5/6 KO #2:WNT3A	1.527	-5.776 to 8.829	No	ns	>0.99
Lrp5/6 KO #1:WNT3A vs. Lrp5/6 KO #2:CHIR99021	-84.86	-92.16 to -77.55	Yes	***	<0.001
Lrp5/6 KO #1:WNT3A vs. Fzd1/2/4/5/7/8/9 KO #1:Control	1.777	-5.526 to 9.079	No	ns	>0.99
Lrp5/6 KO #1:WNT3A vs. Fzd1/2/4/5/7/8/9 KO #1:WNT7A	-24.81	-32.11 to -17.51	Yes	***	<0.001
Lrp5/6 KO #1:WNT3A vs. Fzd1/2/4/5/7/8/9 KO #1:WNT7B	-13.89	-21.20 to -6.591	Yes	***	<0.001
Lrp5/6 KO #1:WNT3A vs. Fzd1/2/4/5/7/8/9 KO #1:WNT3A	1.247	-6.056 to 8.549	No	ns	>0.99
Lrp5/6 KO #1:WNT3A vs. Fzd1/2/4/5/7/8/9 KO #1:CHIR99021	-84.85	-92.16 to -77.55	Yes	***	<0.001
Lrp5/6 KO #1:WNT3A vs. Fzd1/2/4/5/7/8/9 KO #2:Control	2.413	-4.889 to 9.716	No	ns	>0.99
Lrp5/6 KO #1:WNT3A vs. Fzd1/2/4/5/7/8/9 KO #2:WNT7A	-17.66	-24.97 to -10.36	Yes	***	<0.001
Lrp5/6 KO #1:WNT3A vs. Fzd1/2/4/5/7/8/9 KO #2:WNT7B	-8.487	-15.79 to -1.184	Yes	**	0.005
Lrp5/6 KO #1:WNT3A vs. Fzd1/2/4/5/7/8/9 KO #2:WNT3A	1.78	-5.523 to 9.083	No	ns	>0.99
Lrp5/6 KO #1:WNT3A vs. Fzd1/2/4/5/7/8/9 KO #2:CHIR99021	-84.86	-92.16 to -77.55	Yes	***	<0.001
Lrp5/6 KO #1:CHIR99021 vs. Lrp5/6 KO #2:Control	87.11	79.81 to 94.42	Yes	***	<0.001
Lrp5/6 KO #1:CHIR99021 vs. Lrp5/6 KO #2:WNT7A	86.77	79.47 to 94.07	Yes	***	<0.001
Lrp5/6 KO #1:CHIR99021 vs. Lrp5/6 KO #2:WNT7B	86.89	79.58 to 94.19	Yes	***	<0.001
Lrp5/6 KO #1:CHIR99021 vs. Lrp5/6 KO #2:WNT3A	86.38	79.08 to 93.69	Yes	***	<0.001
Lrp5/6 KO #1:CHIR99021 vs. Lrp5/6 KO #2:CHIR99021	0	-7.303 to 7.303	No	ns	>0.99
Lrp5/6 KO #1:CHIR99021 vs. Fzd1/2/4/5/7/8/9 KO #1:Control	86.63	79.33 to 93.94	Yes	***	<0.001
Lrp5/6 KO #1:CHIR99021 vs. Fzd1/2/4/5/7/8/9 KO #1:WNT7A	60.05	52.74 to 67.35	Yes	***	<0.001
Lrp5/6 KO #1:CHIR99021 vs. Fzd1/2/4/5/7/8/9 KO #1:WNT7B	70.96	63.66 to 78.27	Yes	***	<0.001
Lrp5/6 KO #1:CHIR99021 vs. Fzd1/2/4/5/7/8/9 KO #1:WNT3A	86.1	78.80 to 93.41	Yes	***	<0.001
Lrp5/6 KO #1:CHIR99021 vs. Fzd1/2/4/5/7/8/9 KO #1:CHIR99021	0.003333	-7.299 to 7.306	No	ns	>0.99
Lrp5/6 KO #1:CHIR99021 vs. Fzd1/2/4/5/7/8/9 KO #2:Control	87.27	79.97 to 94.57	Yes	***	<0.001
Lrp5/6 KO #1:CHIR99021 vs. Fzd1/2/4/5/7/8/9 KO #2:WNT7A	67.19	59.89 to 74.50	Yes	***	<0.001
Lrp5/6 KO #1:CHIR99021 vs. Fzd1/2/4/5/7/8/9 KO #2:WNT7B	76.37	69.07 to 83.67	Yes	***	<0.001
Lrp5/6 KO #1:CHIR99021 vs. Fzd1/2/4/5/7/8/9 KO #2:WNT3A	86.64	79.33 to 93.94	Yes	***	<0.001
Lrp5/6 KO #1:CHIR99021 vs. Fzd1/2/4/5/7/8/9 KO #2:CHIR99021	0	-7.303 to 7.303	No	ns	>0.99
Lrp5/6 KO #2:Control vs. Lrp5/6 KO #2:WNT7A	-0.3433	-7.646 to 6.959	No	ns	>0.99
Lrp5/6 KO #2:Control vs. Lrp5/6 KO #2:WNT7B	-0.2267	-7.529 to 7.076	No	ns	>0.99
Lrp5/6 KO #2:Control vs. Lrp5/6 KO #2:WNT3A	-0.73	-8.033 to 6.573	No	ns	>0.99
Lrp5/6 KO #2:Control vs. Lrp5/6 KO #2:CHIR99021	-87.11	-94.42 to -79.81	Yes	***	<0.001
Lrp5/6 KO #2:Control vs. Fzd1/2/4/5/7/8/9 KO #1:Control	-0.48	-7.783 to 6.823	No	ns	>0.99
Lrp5/6 KO #2:Control vs. Fzd1/2/4/5/7/8/9 KO #1:WNT7A	-27.07	-34.37 to -19.76	Yes	***	<0.001
Lrp5/6 KO #2:Control vs. Fzd1/2/4/5/7/8/9 KO #1:WNT7B	-16.15	-23.45 to -8.847	Yes	***	<0.001
Lrp5/6 KO #2:Control vs. Fzd1/2/4/5/7/8/9 KO #1:WNT3A	-1.01	-8.313 to 6.293	No	ns	>0.99
Lrp5/6 KO #2:Control vs. Fzd1/2/4/5/7/8/9 KO #1:CHIR99021	-87.11	-94.41 to -79.81	Yes	***	<0.001
Lrp5/6 KO #2:Control vs. Fzd1/2/4/5/7/8/9 KO #2:Control	0.1567	-7.146 to 7.459	No	ns	>0.99
Lrp5/6 KO #2:Control vs. Fzd1/2/4/5/7/8/9 KO #2:WNT7A	-19.92	-27.22 to -12.62	Yes	***	<0.001
Lrp5/6 KO #2:Control vs. Fzd1/2/4/5/7/8/9 KO #2:WNT7B	-10.74	-18.05 to -3.441	Yes	***	<0.001
Lrp5/6 KO #2:Control vs. Fzd1/2/4/5/7/8/9 KO #2:WNT3A	-0.4767	-7.779 to 6.826	No	ns	>0.99
Lrp5/6 KO #2:Control vs. Fzd1/2/4/5/7/8/9 KO #2:CHIR99021	-87.11	-94.42 to -79.81	Yes	***	<0.001
Lrp5/6 KO #2:WNT7A vs. Lrp5/6 KO #2:WNT7B	0.1167	-7.186 to 7.419	No	ns	>0.99
Lrp5/6 KO #2:WNT7A vs. Lrp5/6 KO #2:WNT3A	-0.3867	-7.689 to 6.916	No	ns	>0.99
Lrp5/6 KO #2:WNT7A vs. Lrp5/6 KO #2:CHIR99021	-86.77	-94.07 to -79.47	Yes	***	<0.001
Lrp5/6 KO #2:WNT7A vs. Fzd1/2/4/5/7/8/9 KO #1:Control	-0.1367	-7.439 to 7.166	No	ns	>0.99
Lrp5/6 KO #2:WNT7A vs. Fzd1/2/4/5/7/8/9 KO #1:WNT7A	-26.72	-34.03 to -19.42	Yes	***	<0.001
Lrp5/6 KO #2:WNT7A vs. Fzd1/2/4/5/7/8/9 KO #1:WNT7B	-15.81	-23.11 to -8.504	Yes	***	<0.001
Lrp5/6 KO #2:WNT7A vs. Fzd1/2/4/5/7/8/9 KO #1:WNT3A	-0.6667	-7.969 to 6.636	No	ns	>0.99
Lrp5/6 KO #2:WNT7A vs. Fzd1/2/4/5/7/8/9 KO #1:CHIR99021	-86.77	-94.07 to -79.46	Yes	***	<0.001
Lrp5/6 KO #2:WNT7A vs. Fzd1/2/4/5/7/8/9 KO #2:Control	0.5	-6.803 to 7.803	No	ns	>0.99
Lrp5/6 KO #2:WNT7A vs. Fzd1/2/4/5/7/8/9 KO #2:WNT7A	-19.58	-26.88 to -12.27	Yes	***	<0.001
Lrp5/6 KO #2:WNT7A vs. Fzd1/2/4/5/7/8/9 KO #2:WNT7B	-10.4	-17.70 to -3.097	Yes	***	<0.001
Lrp5/6 KO #2:WNT7A vs. Fzd1/2/4/5/7/8/9 KO #2:WNT3A	-0.1333	-7.436 to 7.169	No	ns	>0.99
Lrp5/6 KO #2:WNT7A vs. Fzd1/2/4/5/7/8/9 KO #2:CHIR99021	-86.77	-94.07 to -79.47	Yes	***	<0.001
Lrp5/6 KO #2:WNT7B vs. Lrp5/6 KO #2:WNT3A	-0.5033	-7.806 to 6.799	No	ns	>0.99
Lrp5/6 KO #2:WNT7B vs. Lrp5/6 KO #2:CHIR99021	-86.89	-94.19 to -79.58	Yes	***	<0.001
Lrp5/6 KO #2:WNT7B vs. Fzd1/2/4/5/7/8/9 KO #1:Control	-0.2533	-7.556 to 7.049	No	ns	>0.99
Lrp5/6 KO #2:WNT7B vs. Fzd1/2/4/5/7/8/9 KO #1:WNT7A	-26.84	-34.14 to -19.54	Yes	***	<0.001
Lrp5/6 KO #2:WNT7B vs. Fzd1/2/4/5/7/8/9 KO #1:WNT7B	-15.92	-23.23 to -8.621	Yes	***	<0.001
Lrp5/6 KO #2:WNT7B vs. Fzd1/2/4/5/7/8/9 KO #1:WNT3A	-0.7833	-8.086 to 6.519	No	ns	>0.99
Lrp5/6 KO #2:WNT7B vs. Fzd1/2/4/5/7/8/9 KO #1:CHIR99021	-86.88	-94.19 to -79.58	Yes	***	<0.001
Lrp5/6 KO #2:WNT7B vs. Fzd1/2/4/5/7/8/9 KO #2:Control	0.3833	-6.919 to 7.686	No	ns	>0.99
Lrp5/6 KO #2:WNT7B vs. Fzd1/2/4/5/7/8/9 KO #2:WNT7A	-19.69	-27.00 to -12.39	Yes	***	<0.001
Lrp5/6 KO #2:WNT7B vs. Fzd1/2/4/5/7/8/9 KO #2:WNT7B	-10.52	-17.82 to -3.214	Yes	***	<0.001
Lrp5/6 KO #2:WNT7B vs. Fzd1/2/4/5/7/8/9 KO #2:WNT3A	-0.25	-7.553 to 7.053	No	ns	>0.99
Lrp5/6 KO #2:WNT7B vs. Fzd1/2/4/5/7/8/9 KO #2:CHIR99021	-86.89	-94.19 to -79.58	Yes	***	<0.001
Lrp5/6 KO #2:WNT3A vs. Lrp5/6 KO #2:CHIR99021	-86.38	-93.69 to -79.08	Yes	***	<0.001
Lrp5/6 KO #2:WNT3A vs. Fzd1/2/4/5/7/8/9 KO #1:Control	0.25	-7.053 to 7.553	No	ns	>0.99
Lrp5/6 KO #2:WNT3A vs. Fzd1/2/4/5/7/8/9 KO #1:WNT7A	-26.34	-33.64 to -19.03	Yes	***	<0.001
Lrp5/6 KO #2:WNT3A vs. Fzd1/2/4/5/7/8/9 KO #1:WNT7B	-15.42	-22.72 to -8.117	Yes	***	<0.001
Lrp5/6 KO #2:WNT3A vs. Fzd1/2/4/5/7/8/9 KO #1:WNT3A	-0.28	-7.583 to 7.023	No	ns	>0.99
Lrp5/6 KO #2:WNT3A vs. Fzd1/2/4/5/7/8/9 KO #1:CHIR99021	-86.38	-93.68 to -79.08	Yes	***	<0.001
Lrp5/6 KO #2:WNT3A vs. Fzd1/2/4/5/7/8/9 KO #2:Control	0.8867	-6.416 to 8.189	No	ns	>0.99
Lrp5/6 KO #2:WNT3A vs. Fzd1/2/4/5/7/8/9 KO #2:WNT7A	-19.19	-26.49 to -11.89	Yes	***	<0.001
Lrp5/6 KO #2:WNT3A vs. Fzd1/2/4/5/7/8/9 KO #2:WNT7B	-10.01	-17.32 to -2.711	Yes	***	<0.001
Lrp5/6 KO #2:WNT3A vs. Fzd1/2/4/5/7/8/9 KO #2:WNT3A	0.2533	-7.049 to 7.556	No	ns	>0.99
Lrp5/6 KO #2:WNT3A vs. Fzd1/2/4/5/7/8/9 KO #2:CHIR99021	-86.38	-93.69 to -79.08	Yes	***	<0.001
Lrp5/6 KO #2:CHIR99021 vs. Fzd1/2/4/5/7/8/9 KO #1:Control	86.63	79.33 to 93.94	Yes	***	<0.001
Lrp5/6 KO #2:CHIR99021 vs. Fzd1/2/4/5/7/8/9 KO #1:WNT7A	60.05	52.74 to 67.35	Yes	***	<0.001
Lrp5/6 KO #2:CHIR99021 vs. Fzd1/2/4/5/7/8/9 KO #1:WNT7B	70.96	63.66 to 78.27	Yes	***	<0.001
Lrp5/6 KO #2:CHIR99021 vs. Fzd1/2/4/5/7/8/9 KO #1:WNT3A	86.1	78.80 to 93.41	Yes	***	<0.001
Lrp5/6 KO #2:CHIR99021 vs. Fzd1/2/4/5/7/8/9 KO #1:CHIR99021	0.003333	-7.299 to 7.306	No	ns	>0.99
Lrp5/6 KO #2:CHIR99021 vs. Fzd1/2/4/5/7/8/9 KO #2:Control	87.27	79.97 to 94.57	Yes	***	<0.001
Lrp5/6 KO #2:CHIR99021 vs. Fzd1/2/4/5/7/8/9 KO #2:WNT7A	67.19	59.89 to 74.50	Yes	***	<0.001
Lrp5/6 KO #2:CHIR99021 vs. Fzd1/2/4/5/7/8/9 KO #2:WNT7B	76.37	69.07 to 83.67	Yes	***	<0.001
Lrp5/6 KO #2:CHIR99021 vs. Fzd1/2/4/5/7/8/9 KO #2:WNT3A	86.64	79.33 to 93.94	Yes	***	<0.001
Lrp5/6 KO #2:CHIR99021 vs. Fzd1/2/4/5/7/8/9 KO #2:CHIR99021	0	-7.303 to 7.303	No	ns	>0.99
Fzd1/2/4/5/7/8/9 KO #1:Control vs. Fzd1/2/4/5/7/8/9 KO #1:WNT7A	-26.59	-33.89 to -19.28	Yes	***	<0.001
Fzd1/2/4/5/7/8/9 KO #1:Control vs. Fzd1/2/4/5/7/8/9 KO #1:WNT7B	-15.67	-22.97 to -8.367	Yes	***	<0.001
Fzd1/2/4/5/7/8/9 KO #1:Control vs. Fzd1/2/4/5/7/8/9 KO #1:WNT3A	-0.53	-7.833 to 6.773	No	ns	>0.99
Fzd1/2/4/5/7/8/9 KO #1:Control vs. Fzd1/2/4/5/7/8/9 KO #1:CHIR99021	-86.63	-93.93 to -79.33	Yes	***	<0.001
Fzd1/2/4/5/7/8/9 KO #1:Control vs. Fzd1/2/4/5/7/8/9 KO #2:Control	0.6367	-6.666 to 7.939	No	ns	>0.99
Fzd1/2/4/5/7/8/9 KO #1:Control vs. Fzd1/2/4/5/7/8/9 KO #2:WNT7A	-19.44	-26.74 to -12.14	Yes	***	<0.001
Fzd1/2/4/5/7/8/9 KO #1:Control vs. Fzd1/2/4/5/7/8/9 KO #2:WNT7B	-10.26	-17.57 to -2.961	Yes	***	<0.001
Fzd1/2/4/5/7/8/9 KO #1:Control vs. Fzd1/2/4/5/7/8/9 KO #2:WNT3A	0.003333	-7.299 to 7.306	No	ns	>0.99
Fzd1/2/4/5/7/8/9 KO #1:Control vs. Fzd1/2/4/5/7/8/9 KO #2:CHIR99021	-86.63	-93.94 to -79.33	Yes	***	<0.001
Fzd1/2/4/5/7/8/9 KO #1:WNT7A vs. Fzd1/2/4/5/7/8/9 KO #1:WNT7B	10.92	3.614 to 18.22	Yes	***	<0.001
Fzd1/2/4/5/7/8/9 KO #1:WNT7A vs. Fzd1/2/4/5/7/8/9 KO #1:WNT3A	26.06	18.75 to 33.36	Yes	***	<0.001
Fzd1/2/4/5/7/8/9 KO #1:WNT7A vs. Fzd1/2/4/5/7/8/9 KO #1:CHIR99021	-60.04	-67.35 to -52.74	Yes	***	<0.001
Fzd1/2/4/5/7/8/9 KO #1:WNT7A vs. Fzd1/2/4/5/7/8/9 KO #2:Control	27.22	19.92 to 34.53	Yes	***	<0.001
Fzd1/2/4/5/7/8/9 KO #1:WNT7A vs. Fzd1/2/4/5/7/8/9 KO #2:WNT7A	7.147	-0.1562 to 14.45	No	ns	0.06
Fzd1/2/4/5/7/8/9 KO #1:WNT7A vs. Fzd1/2/4/5/7/8/9 KO #2:WNT7B	16.32	9.021 to 23.63	Yes	***	<0.001
Fzd1/2/4/5/7/8/9 KO #1:WNT7A vs. Fzd1/2/4/5/7/8/9 KO #2:WNT3A	26.59	19.29 to 33.89	Yes	***	<0.001
Fzd1/2/4/5/7/8/9 KO #1:WNT7A vs. Fzd1/2/4/5/7/8/9 KO #2:CHIR99021	-60.05	-67.35 to -52.74	Yes	***	<0.001
Fzd1/2/4/5/7/8/9 KO #1:WNT7B vs. Fzd1/2/4/5/7/8/9 KO #1:WNT3A	15.14	7.837 to 22.44	Yes	***	<0.001
Fzd1/2/4/5/7/8/9 KO #1:WNT7B vs. Fzd1/2/4/5/7/8/9 KO #1:CHIR99021	-70.96	-78.26 to -63.66	Yes	***	<0.001
Fzd1/2/4/5/7/8/9 KO #1:WNT7B vs. Fzd1/2/4/5/7/8/9 KO #2:Control	16.31	9.004 to 23.61	Yes	***	<0.001
Fzd1/2/4/5/7/8/9 KO #1:WNT7B vs. Fzd1/2/4/5/7/8/9 KO #2:WNT7A	-3.77	-11.07 to 3.533	No	ns	0.99
Fzd1/2/4/5/7/8/9 KO #1:WNT7B vs. Fzd1/2/4/5/7/8/9 KO #2:WNT7B	5.407	-1.896 to 12.71	No	ns	0.56
Fzd1/2/4/5/7/8/9 KO #1:WNT7B vs. Fzd1/2/4/5/7/8/9 KO #2:WNT3A	15.67	8.371 to 22.98	Yes	***	<0.001
Fzd1/2/4/5/7/8/9 KO #1:WNT7B vs. Fzd1/2/4/5/7/8/9 KO #2:CHIR99021	-70.96	-78.27 to -63.66	Yes	***	<0.001
Fzd1/2/4/5/7/8/9 KO #1:WNT3A vs. Fzd1/2/4/5/7/8/9 KO #1:CHIR99021	-86.1	-93.40 to -78.80	Yes	***	<0.001
Fzd1/2/4/5/7/8/9 KO #1:WNT3A vs. Fzd1/2/4/5/7/8/9 KO #2:Control	1.167	-6.136 to 8.469	No	ns	>0.99
Fzd1/2/4/5/7/8/9 KO #1:WNT3A vs. Fzd1/2/4/5/7/8/9 KO #2:WNT7A	-18.91	-26.21 to -11.61	Yes	***	<0.001
Fzd1/2/4/5/7/8/9 KO #1:WNT3A vs. Fzd1/2/4/5/7/8/9 KO #2:WNT7B	-9.733	-17.04 to -2.431	Yes	***	<0.001
Fzd1/2/4/5/7/8/9 KO #1:WNT3A vs. Fzd1/2/4/5/7/8/9 KO #2:WNT3A	0.5333	-6.769 to 7.836	No	ns	>0.99
Fzd1/2/4/5/7/8/9 KO #1:WNT3A vs. Fzd1/2/4/5/7/8/9 KO #2:CHIR99021	-86.1	-93.41 to -78.80	Yes	***	<0.001
Fzd1/2/4/5/7/8/9 KO #1:CHIR99021 vs. Fzd1/2/4/5/7/8/9 KO #2:Control	87.27	79.96 to 94.57	Yes	***	<0.001
Fzd1/2/4/5/7/8/9 KO #1:CHIR99021 vs. Fzd1/2/4/5/7/8/9 KO #2:WNT7A	67.19	59.89 to 74.49	Yes	***	<0.001
Fzd1/2/4/5/7/8/9 KO #1:CHIR99021 vs. Fzd1/2/4/5/7/8/9 KO #2:WNT7B	76.37	69.06 to 83.67	Yes	***	<0.001
Fzd1/2/4/5/7/8/9 KO #1:CHIR99021 vs. Fzd1/2/4/5/7/8/9 KO #2:WNT3A	86.63	79.33 to 93.94	Yes	***	<0.001
Fzd1/2/4/5/7/8/9 KO #1:CHIR99021 vs. Fzd1/2/4/5/7/8/9 KO #2:CHIR99021	-0.003333	-7.306 to 7.299	No	ns	>0.99
Fzd1/2/4/5/7/8/9 KO #2:Control vs. Fzd1/2/4/5/7/8/9 KO #2:WNT7A	-20.08	-27.38 to -12.77	Yes	***	<0.001
Fzd1/2/4/5/7/8/9 KO #2:Control vs. Fzd1/2/4/5/7/8/9 KO #2:WNT7B	-10.9	-18.20 to -3.597	Yes	***	<0.001
Fzd1/2/4/5/7/8/9 KO #2:Control vs. Fzd1/2/4/5/7/8/9 KO #2:WNT3A	-0.6333	-7.936 to 6.669	No	ns	>0.99
Fzd1/2/4/5/7/8/9 KO #2:Control vs. Fzd1/2/4/5/7/8/9 KO #2:CHIR99021	-87.27	-94.57 to -79.97	Yes	***	<0.001
Fzd1/2/4/5/7/8/9 KO #2:WNT7A vs. Fzd1/2/4/5/7/8/9 KO #2:WNT7B	9.177	1.874 to 16.48	Yes	**	0.001
Fzd1/2/4/5/7/8/9 KO #2:WNT7A vs. Fzd1/2/4/5/7/8/9 KO #2:WNT3A	19.44	12.14 to 26.75	Yes	***	<0.001
Fzd1/2/4/5/7/8/9 KO #2:WNT7A vs. Fzd1/2/4/5/7/8/9 KO #2:CHIR99021	-67.19	-74.50 to -59.89	Yes	***	<0.001
Fzd1/2/4/5/7/8/9 KO #2:WNT7B vs. Fzd1/2/4/5/7/8/9 KO #2:WNT3A	10.27	2.964 to 17.57	Yes	***	<0.001
Fzd1/2/4/5/7/8/9 KO #2:WNT7B vs. Fzd1/2/4/5/7/8/9 KO #2:CHIR99021	-76.37	-83.67 to -69.07	Yes	***	<0.001
Fzd1/2/4/5/7/8/9 KO #2:WNT3A vs. Fzd1/2/4/5/7/8/9 KO #2:CHIR99021	-86.64	-93.94 to -79.33	Yes	***	<0.001

## Sheet: Figures 1E + S1Q
Table S4. Complete results of the statistical analyses performed in this study. Each sheet corresponds to the indicated figure(s).
Figures 1E and S1Q
Statistical test	Ordinary two-way ANOVA
Multiple comparisons type	Cell means regardless of rows and columns
Multiple comparisons test	Tukey
Number of families	1
Number of comparisons per family	45
Alpha	0.05
Tukey's multiple comparisons test	Mean diff.	95.00% CI of diff.	Below threshold?	Summary	Adjusted P Value
WT:Control vs. WT:WNT7A	-99.15	-108.9 to -89.37	Yes	***	<0.001
WT:Control vs. WT:WNT7B	-100.6	-110.4 to -90.80	Yes	***	<0.001
WT:Control vs. WT:WNT3A	-80.48	-90.26 to -70.70	Yes	***	<0.001
WT:Control vs. WT:CHIR99021	-68.12	-77.90 to -58.34	Yes	***	<0.001
WT:Control vs. Fzd1-10 KO:Control	-0.02	-9.800 to 9.760	No	ns	>0.99
WT:Control vs. Fzd1-10 KO:WNT7A	-21.15	-30.93 to -11.37	Yes	***	<0.001
WT:Control vs. Fzd1-10 KO:WNT7B	-22.39	-32.17 to -12.61	Yes	***	<0.001
WT:Control vs. Fzd1-10 KO:WNT3A	-0.2333	-10.01 to 9.547	No	ns	>0.99
WT:Control vs. Fzd1-10 KO:CHIR99021	-68.12	-77.90 to -58.34	Yes	***	<0.001
WT:WNT7A vs. WT:WNT7B	-1.43	-11.21 to 8.350	No	ns	>0.99
WT:WNT7A vs. WT:WNT3A	18.66	8.883 to 28.44	Yes	***	<0.001
WT:WNT7A vs. WT:CHIR99021	31.02	21.24 to 40.80	Yes	***	<0.001
WT:WNT7A vs. Fzd1-10 KO:Control	99.13	89.35 to 108.9	Yes	***	<0.001
WT:WNT7A vs. Fzd1-10 KO:WNT7A	78	68.22 to 87.78	Yes	***	<0.001
WT:WNT7A vs. Fzd1-10 KO:WNT7B	76.76	66.98 to 86.54	Yes	***	<0.001
WT:WNT7A vs. Fzd1-10 KO:WNT3A	98.91	89.13 to 108.7	Yes	***	<0.001
WT:WNT7A vs. Fzd1-10 KO:CHIR99021	31.02	21.24 to 40.80	Yes	***	<0.001
WT:WNT7B vs. WT:WNT3A	20.09	10.31 to 29.87	Yes	***	<0.001
WT:WNT7B vs. WT:CHIR99021	32.45	22.67 to 42.23	Yes	***	<0.001
WT:WNT7B vs. Fzd1-10 KO:Control	100.6	90.78 to 110.3	Yes	***	<0.001
WT:WNT7B vs. Fzd1-10 KO:WNT7A	79.43	69.65 to 89.21	Yes	***	<0.001
WT:WNT7B vs. Fzd1-10 KO:WNT7B	78.19	68.41 to 87.97	Yes	***	<0.001
WT:WNT7B vs. Fzd1-10 KO:WNT3A	100.3	90.56 to 110.1	Yes	***	<0.001
WT:WNT7B vs. Fzd1-10 KO:CHIR99021	32.45	22.67 to 42.23	Yes	***	<0.001
WT:WNT3A vs. WT:CHIR99021	12.36	2.580 to 22.14	Yes	**	0.007
WT:WNT3A vs. Fzd1-10 KO:Control	80.46	70.68 to 90.24	Yes	***	<0.001
WT:WNT3A vs. Fzd1-10 KO:WNT7A	59.34	49.56 to 69.12	Yes	***	<0.001
WT:WNT3A vs. Fzd1-10 KO:WNT7B	58.1	48.32 to 67.88	Yes	***	<0.001
WT:WNT3A vs. Fzd1-10 KO:WNT3A	80.25	70.47 to 90.03	Yes	***	<0.001
WT:WNT3A vs. Fzd1-10 KO:CHIR99021	12.36	2.580 to 22.14	Yes	**	0.007
WT:CHIR99021 vs. Fzd1-10 KO:Control	68.1	58.32 to 77.88	Yes	***	<0.001
WT:CHIR99021 vs. Fzd1-10 KO:WNT7A	46.98	37.20 to 56.76	Yes	***	<0.001
WT:CHIR99021 vs. Fzd1-10 KO:WNT7B	45.74	35.96 to 55.52	Yes	***	<0.001
WT:CHIR99021 vs. Fzd1-10 KO:WNT3A	67.89	58.11 to 77.67	Yes	***	<0.001
WT:CHIR99021 vs. Fzd1-10 KO:CHIR99021	0	-9.780 to 9.780	No	ns	>0.99
Fzd1-10 KO:Control vs. Fzd1-10 KO:WNT7A	-21.13	-30.91 to -11.35	Yes	***	<0.001
Fzd1-10 KO:Control vs. Fzd1-10 KO:WNT7B	-22.37	-32.15 to -12.59	Yes	***	<0.001
Fzd1-10 KO:Control vs. Fzd1-10 KO:WNT3A	-0.2133	-9.993 to 9.567	No	ns	>0.99
Fzd1-10 KO:Control vs. Fzd1-10 KO:CHIR99021	-68.1	-77.88 to -58.32	Yes	***	<0.001
Fzd1-10 KO:WNT7A vs. Fzd1-10 KO:WNT7B	-1.24	-11.02 to 8.540	No	ns	>0.99
Fzd1-10 KO:WNT7A vs. Fzd1-10 KO:WNT3A	20.91	11.13 to 30.69	Yes	***	<0.001
Fzd1-10 KO:WNT7A vs. Fzd1-10 KO:CHIR99021	-46.98	-56.76 to -37.20	Yes	***	<0.001
Fzd1-10 KO:WNT7B vs. Fzd1-10 KO:WNT3A	22.15	12.37 to 31.93	Yes	***	<0.001
Fzd1-10 KO:WNT7B vs. Fzd1-10 KO:CHIR99021	-45.74	-55.52 to -35.96	Yes	***	<0.001
Fzd1-10 KO:WNT3A vs. Fzd1-10 KO:CHIR99021	-67.89	-77.67 to -58.11	Yes	***	<0.001

## Sheet: Figure 2B
Table S4. Complete results of the statistical analyses performed in this study. Each sheet corresponds to the indicated figure(s).
Figure 2B
Statistical test	Ordinary one-way ANOVA
Multiple comparisons type	Mean of each column with mean of every other column
Multiple comparisons test	Tukey
Number of families	1
Number of comparisons per family	3
Alpha	0.05
Tukey's multiple comparisons test	Mean diff.	95.00% CI of diff.	Below threshold?	Summary	Adjusted P Value
Control vs. WNT7A	-84.98	-98.13 to -71.83	Yes	***	<0.001
Control vs. WNT3A	-82.27	-95.42 to -69.12	Yes	***	<0.001
WNT7A vs. WNT3A	2.717	-10.43 to 15.87	No	ns	0.81

## Sheet: Figure 2C 
Table S4. Complete results of the statistical analyses performed in this study. Each sheet corresponds to the indicated figure(s).
Figure 2C
Statistical test	Ordinary one-way ANOVA
Multiple comparisons type	Mean of each column with mean of every other column
Multiple comparisons test	Tukey
Number of families	1
Number of comparisons per family	3
Alpha	0.05
Tukey's multiple comparisons test	Mean diff.	95.00% CI of diff.	Below threshold?	Summary	Adjusted P Value
Control vs. WNT7A	-3.14	-3.664 to -2.617	Yes	***	<0.001
Control vs. WNT3A	-2.338	-2.861 to -1.814	Yes	***	<0.001
WNT7A vs. WNT3A	0.8028	0.2795 to 1.326	Yes	**	0.008

## Sheet: Figure 2D
Table S4. Complete results of the statistical analyses performed in this study. Each sheet corresponds to the indicated figure(s).
Figure 2D
Statistical test	Ordinary one-way ANOVA
Multiple comparisons type	Mean of each column with mean of every other column
Multiple comparisons test	Tukey
Number of families	1
Number of comparisons per family	3
Alpha	0.05
Tukey's multiple comparisons test	Mean diff.	95.00% CI of diff.	Below threshold?	Summary	Adjusted P Value
Control vs. WNT7A	-0.07523	-0.6478 to 0.4974	No	ns	0.92
Control vs. WNT3A	-1.145	-1.718 to -0.5725	Yes	**	0.002
WNT7A vs. WNT3A	-1.07	-1.642 to -0.4973	Yes	**	0.003

## Sheet: Figure 2F
Table S4. Complete results of the statistical analyses performed in this study. Each sheet corresponds to the indicated figure(s).
Figure 2F
Statistical test	Ordinary two-way ANOVA
Multiple comparisons type	Cell means regardless of rows and columns
Multiple comparisons test	Tukey
Number of families	1
Number of comparisons per family	66
Alpha	0.05
Tukey's multiple comparisons test	Mean diff.	95.00% CI of diff.	Below threshold?	Summary	Adjusted P Value
WT:Control vs. WT:WNT7A	-2.796	-3.243 to -2.349	Yes	***	<0.001
WT:Control vs. WT:WNT3A	1	0.5529 to 1.447	Yes	***	<0.001
WT:Control vs. Gpr124 KO:Control	0	-0.4471 to 0.4471	No	ns	>0.99
WT:Control vs. Gpr124 KO:WNT7A	-0.4395	-0.8866 to 0.007664	No	ns	0.06
WT:Control vs. Gpr124 KO:WNT3A	1	0.5529 to 1.447	Yes	***	<0.001
WT:Control vs. Reck KO:Control	-3.333e-10	-0.4471 to 0.4471	No	ns	>0.99
WT:Control vs. Reck KO:WNT7A	0.01811	-0.4290 to 0.4652	No	ns	>0.99
WT:Control vs. Reck KO:WNT3A	1	0.5529 to 1.447	Yes	***	<0.001
WT:Control vs. Fzd1-10 KO:Control	0	-0.4471 to 0.4471	No	ns	>0.99
WT:Control vs. Fzd1-10 KO:WNT7A	-0.8717	-1.319 to -0.4246	Yes	***	<0.001
WT:Control vs. Fzd1-10 KO:WNT3A	0.001134	-0.4460 to 0.4483	No	ns	>0.99
WT:WNT7A vs. WT:WNT3A	3.796	3.349 to 4.243	Yes	***	<0.001
WT:WNT7A vs. Gpr124 KO:Control	2.796	2.349 to 3.243	Yes	***	<0.001
WT:WNT7A vs. Gpr124 KO:WNT7A	2.357	1.910 to 2.804	Yes	***	<0.001
WT:WNT7A vs. Gpr124 KO:WNT3A	3.796	3.349 to 4.243	Yes	***	<0.001
WT:WNT7A vs. Reck KO:Control	2.796	2.349 to 3.243	Yes	***	<0.001
WT:WNT7A vs. Reck KO:WNT7A	2.814	2.367 to 3.261	Yes	***	<0.001
WT:WNT7A vs. Reck KO:WNT3A	3.796	3.349 to 4.243	Yes	***	<0.001
WT:WNT7A vs. Fzd1-10 KO:Control	2.796	2.349 to 3.243	Yes	***	<0.001
WT:WNT7A vs. Fzd1-10 KO:WNT7A	1.924	1.477 to 2.372	Yes	***	<0.001
WT:WNT7A vs. Fzd1-10 KO:WNT3A	2.797	2.350 to 3.244	Yes	***	<0.001
WT:WNT3A vs. Gpr124 KO:Control	-1	-1.447 to -0.5529	Yes	***	<0.001
WT:WNT3A vs. Gpr124 KO:WNT7A	-1.439	-1.887 to -0.9923	Yes	***	<0.001
WT:WNT3A vs. Gpr124 KO:WNT3A	0	-0.4471 to 0.4471	No	ns	>0.99
WT:WNT3A vs. Reck KO:Control	-1	-1.447 to -0.5529	Yes	***	<0.001
WT:WNT3A vs. Reck KO:WNT7A	-0.9819	-1.429 to -0.5348	Yes	***	<0.001
WT:WNT3A vs. Reck KO:WNT3A	0	-0.4471 to 0.4471	No	ns	>0.99
WT:WNT3A vs. Fzd1-10 KO:Control	-1	-1.447 to -0.5529	Yes	***	<0.001
WT:WNT3A vs. Fzd1-10 KO:WNT7A	-1.872	-2.319 to -1.425	Yes	***	<0.001
WT:WNT3A vs. Fzd1-10 KO:WNT3A	-0.9989	-1.446 to -0.5517	Yes	***	<0.001
Gpr124 KO:Control vs. Gpr124 KO:WNT7A	-0.4395	-0.8866 to 0.007664	No	ns	0.06
Gpr124 KO:Control vs. Gpr124 KO:WNT3A	1	0.5529 to 1.447	Yes	***	<0.001
Gpr124 KO:Control vs. Reck KO:Control	-3.333e-10	-0.4471 to 0.4471	No	ns	>0.99
Gpr124 KO:Control vs. Reck KO:WNT7A	0.01811	-0.4290 to 0.4652	No	ns	>0.99
Gpr124 KO:Control vs. Reck KO:WNT3A	1	0.5529 to 1.447	Yes	***	<0.001
Gpr124 KO:Control vs. Fzd1-10 KO:Control	0	-0.4471 to 0.4471	No	ns	>0.99
Gpr124 KO:Control vs. Fzd1-10 KO:WNT7A	-0.8717	-1.319 to -0.4246	Yes	***	<0.001
Gpr124 KO:Control vs. Fzd1-10 KO:WNT3A	0.001134	-0.4460 to 0.4483	No	ns	>0.99
Gpr124 KO:WNT7A vs. Gpr124 KO:WNT3A	1.439	0.9923 to 1.887	Yes	***	<0.001
Gpr124 KO:WNT7A vs. Reck KO:Control	0.4395	-0.007664 to 0.8866	No	ns	0.06
Gpr124 KO:WNT7A vs. Reck KO:WNT7A	0.4576	0.01045 to 0.9047	Yes	*	0.04
Gpr124 KO:WNT7A vs. Reck KO:WNT3A	1.439	0.9923 to 1.887	Yes	***	<0.001
Gpr124 KO:WNT7A vs. Fzd1-10 KO:Control	0.4395	-0.007664 to 0.8866	No	ns	0.06
Gpr124 KO:WNT7A vs. Fzd1-10 KO:WNT7A	-0.4322	-0.8794 to 0.01491	No	ns	0.06
Gpr124 KO:WNT7A vs. Fzd1-10 KO:WNT3A	0.4406	-0.006529 to 0.8877	No	ns	0.06
Gpr124 KO:WNT3A vs. Reck KO:Control	-1	-1.447 to -0.5529	Yes	***	<0.001
Gpr124 KO:WNT3A vs. Reck KO:WNT7A	-0.9819	-1.429 to -0.5348	Yes	***	<0.001
Gpr124 KO:WNT3A vs. Reck KO:WNT3A	0	-0.4471 to 0.4471	No	ns	>0.99
Gpr124 KO:WNT3A vs. Fzd1-10 KO:Control	-1	-1.447 to -0.5529	Yes	***	<0.001
Gpr124 KO:WNT3A vs. Fzd1-10 KO:WNT7A	-1.872	-2.319 to -1.425	Yes	***	<0.001
Gpr124 KO:WNT3A vs. Fzd1-10 KO:WNT3A	-0.9989	-1.446 to -0.5517	Yes	***	<0.001
Reck KO:Control vs. Reck KO:WNT7A	0.01811	-0.4290 to 0.4652	No	ns	>0.99
Reck KO:Control vs. Reck KO:WNT3A	1	0.5529 to 1.447	Yes	***	<0.001
Reck KO:Control vs. Fzd1-10 KO:Control	3.333e-10	-0.4471 to 0.4471	No	ns	>0.99
Reck KO:Control vs. Fzd1-10 KO:WNT7A	-0.8717	-1.319 to -0.4246	Yes	***	<0.001
Reck KO:Control vs. Fzd1-10 KO:WNT3A	0.001134	-0.4460 to 0.4483	No	ns	>0.99
Reck KO:WNT7A vs. Reck KO:WNT3A	0.9819	0.5348 to 1.429	Yes	***	<0.001
Reck KO:WNT7A vs. Fzd1-10 KO:Control	-0.01811	-0.4652 to 0.4290	No	ns	>0.99
Reck KO:WNT7A vs. Fzd1-10 KO:WNT7A	-0.8898	-1.337 to -0.4427	Yes	***	<0.001
Reck KO:WNT7A vs. Fzd1-10 KO:WNT3A	-0.01698	-0.4641 to 0.4302	No	ns	>0.99
Reck KO:WNT3A vs. Fzd1-10 KO:Control	-1	-1.447 to -0.5529	Yes	***	<0.001
Reck KO:WNT3A vs. Fzd1-10 KO:WNT7A	-1.872	-2.319 to -1.425	Yes	***	<0.001
Reck KO:WNT3A vs. Fzd1-10 KO:WNT3A	-0.9989	-1.446 to -0.5517	Yes	***	<0.001
Fzd1-10 KO:Control vs. Fzd1-10 KO:WNT7A	-0.8717	-1.319 to -0.4246	Yes	***	<0.001
Fzd1-10 KO:Control vs. Fzd1-10 KO:WNT3A	0.001134	-0.4460 to 0.4483	No	ns	>0.99
Fzd1-10 KO:WNT7A vs. Fzd1-10 KO:WNT3A	0.8728	0.4257 to 1.320	Yes	***	<0.001

## Sheet: Figure 2G
Table S4. Complete results of the statistical analyses performed in this study. Each sheet corresponds to the indicated figure(s).
Figure 2G
Statistical test	Ordinary two-way ANOVA
Multiple comparisons type	Cell means regardless of rows and columns
Multiple comparisons test	Tukey
Number of families	1
Number of comparisons per family	66
Alpha	0.05
Tukey's multiple comparisons test	Mean diff.	95.00% CI of diff.	Below threshold?	Summary	Adjusted P Value
WT:Control vs. WT:WNT7A	-0.03371	-0.2551 to 0.1876	No	ns	>0.99
WT:Control vs. WT:WNT3A	1	0.7786 to 1.221	Yes	***	<0.001
WT:Control vs. Gpr124 KO:Control	0	-0.2214 to 0.2214	No	ns	>0.99
WT:Control vs. Gpr124 KO:WNT7A	0.01971	-0.2016 to 0.2411	No	ns	>0.99
WT:Control vs. Gpr124 KO:WNT3A	1	0.7786 to 1.221	Yes	***	<0.001
WT:Control vs. Reck KO:Control	-3.333e-10	-0.2214 to 0.2214	No	ns	>0.99
WT:Control vs. Reck KO:WNT7A	0.09488	-0.1265 to 0.3162	No	ns	0.91
WT:Control vs. Reck KO:WNT3A	1	0.7786 to 1.221	Yes	***	<0.001
WT:Control vs. Fzd1-10 KO:Control	-3.333e-10	-0.2214 to 0.2214	No	ns	>0.99
WT:Control vs. Fzd1-10 KO:WNT7A	-0.2041	-0.4254 to 0.01728	No	ns	0.09
WT:Control vs. Fzd1-10 KO:WNT3A	-0.1773	-0.3986 to 0.04409	No	ns	0.21
WT:WNT7A vs. WT:WNT3A	1.034	0.8124 to 1.255	Yes	***	<0.001
WT:WNT7A vs. Gpr124 KO:Control	0.03371	-0.1876 to 0.2551	No	ns	>0.99
WT:WNT7A vs. Gpr124 KO:WNT7A	0.05342	-0.1679 to 0.2748	No	ns	>0.99
WT:WNT7A vs. Gpr124 KO:WNT3A	1.034	0.8124 to 1.255	Yes	***	<0.001
WT:WNT7A vs. Reck KO:Control	0.03371	-0.1876 to 0.2551	No	ns	>0.99
WT:WNT7A vs. Reck KO:WNT7A	0.1286	-0.09277 to 0.3499	No	ns	0.63
WT:WNT7A vs. Reck KO:WNT3A	1.034	0.8124 to 1.255	Yes	***	<0.001
WT:WNT7A vs. Fzd1-10 KO:Control	0.03371	-0.1876 to 0.2551	No	ns	>0.99
WT:WNT7A vs. Fzd1-10 KO:WNT7A	-0.1704	-0.3917 to 0.05099	No	ns	0.25
WT:WNT7A vs. Fzd1-10 KO:WNT3A	-0.1436	-0.3649 to 0.07780	No	ns	0.48
WT:WNT3A vs. Gpr124 KO:Control	-1	-1.221 to -0.7786	Yes	***	<0.001
WT:WNT3A vs. Gpr124 KO:WNT7A	-0.9803	-1.202 to -0.7589	Yes	***	<0.001
WT:WNT3A vs. Gpr124 KO:WNT3A	0	-0.2214 to 0.2214	No	ns	>0.99
WT:WNT3A vs. Reck KO:Control	-1	-1.221 to -0.7786	Yes	***	<0.001
WT:WNT3A vs. Reck KO:WNT7A	-0.9051	-1.126 to -0.6838	Yes	***	<0.001
WT:WNT3A vs. Reck KO:WNT3A	0	-0.2214 to 0.2214	No	ns	>0.99
WT:WNT3A vs. Fzd1-10 KO:Control	-1	-1.221 to -0.7786	Yes	***	<0.001
WT:WNT3A vs. Fzd1-10 KO:WNT7A	-1.204	-1.425 to -0.9827	Yes	***	<0.001
WT:WNT3A vs. Fzd1-10 KO:WNT3A	-1.177	-1.399 to -0.9559	Yes	***	<0.001
Gpr124 KO:Control vs. Gpr124 KO:WNT7A	0.01971	-0.2016 to 0.2411	No	ns	>0.99
Gpr124 KO:Control vs. Gpr124 KO:WNT3A	1	0.7786 to 1.221	Yes	***	<0.001
Gpr124 KO:Control vs. Reck KO:Control	-3.333e-10	-0.2214 to 0.2214	No	ns	>0.99
Gpr124 KO:Control vs. Reck KO:WNT7A	0.09488	-0.1265 to 0.3162	No	ns	0.91
Gpr124 KO:Control vs. Reck KO:WNT3A	1	0.7786 to 1.221	Yes	***	<0.001
Gpr124 KO:Control vs. Fzd1-10 KO:Control	-3.333e-10	-0.2214 to 0.2214	No	ns	>0.99
Gpr124 KO:Control vs. Fzd1-10 KO:WNT7A	-0.2041	-0.4254 to 0.01728	No	ns	0.09
Gpr124 KO:Control vs. Fzd1-10 KO:WNT3A	-0.1773	-0.3986 to 0.04409	No	ns	0.21
Gpr124 KO:WNT7A vs. Gpr124 KO:WNT3A	0.9803	0.7589 to 1.202	Yes	***	<0.001
Gpr124 KO:WNT7A vs. Reck KO:Control	-0.01971	-0.2411 to 0.2016	No	ns	>0.99
Gpr124 KO:WNT7A vs. Reck KO:WNT7A	0.07517	-0.1462 to 0.2965	No	ns	0.98
Gpr124 KO:WNT7A vs. Reck KO:WNT3A	0.9803	0.7589 to 1.202	Yes	***	<0.001
Gpr124 KO:WNT7A vs. Fzd1-10 KO:Control	-0.01971	-0.2411 to 0.2016	No	ns	>0.99
Gpr124 KO:WNT7A vs. Fzd1-10 KO:WNT7A	-0.2238	-0.4451 to -0.002430	Yes	*	0.05
Gpr124 KO:WNT7A vs. Fzd1-10 KO:WNT3A	-0.197	-0.4183 to 0.02438	No	ns	0.11
Gpr124 KO:WNT3A vs. Reck KO:Control	-1	-1.221 to -0.7786	Yes	***	<0.001
Gpr124 KO:WNT3A vs. Reck KO:WNT7A	-0.9051	-1.126 to -0.6838	Yes	***	<0.001
Gpr124 KO:WNT3A vs. Reck KO:WNT3A	0	-0.2214 to 0.2214	No	ns	>0.99
Gpr124 KO:WNT3A vs. Fzd1-10 KO:Control	-1	-1.221 to -0.7786	Yes	***	<0.001
Gpr124 KO:WNT3A vs. Fzd1-10 KO:WNT7A	-1.204	-1.425 to -0.9827	Yes	***	<0.001
Gpr124 KO:WNT3A vs. Fzd1-10 KO:WNT3A	-1.177	-1.399 to -0.9559	Yes	***	<0.001
Reck KO:Control vs. Reck KO:WNT7A	0.09488	-0.1265 to 0.3162	No	ns	0.91
Reck KO:Control vs. Reck KO:WNT3A	1	0.7786 to 1.221	Yes	***	<0.001
Reck KO:Control vs. Fzd1-10 KO:Control	0	-0.2214 to 0.2214	No	ns	>0.99
Reck KO:Control vs. Fzd1-10 KO:WNT7A	-0.2041	-0.4254 to 0.01728	No	ns	0.09
Reck KO:Control vs. Fzd1-10 KO:WNT3A	-0.1773	-0.3986 to 0.04409	No	ns	0.21
Reck KO:WNT7A vs. Reck KO:WNT3A	0.9051	0.6838 to 1.126	Yes	***	<0.001
Reck KO:WNT7A vs. Fzd1-10 KO:Control	-0.09488	-0.3162 to 0.1265	No	ns	0.91
Reck KO:WNT7A vs. Fzd1-10 KO:WNT7A	-0.299	-0.5203 to -0.07760	Yes	**	0.003
Reck KO:WNT7A vs. Fzd1-10 KO:WNT3A	-0.2721	-0.4935 to -0.05079	Yes	**	0.008
Reck KO:WNT3A vs. Fzd1-10 KO:Control	-1	-1.221 to -0.7786	Yes	***	<0.001
Reck KO:WNT3A vs. Fzd1-10 KO:WNT7A	-1.204	-1.425 to -0.9827	Yes	***	<0.001
Reck KO:WNT3A vs. Fzd1-10 KO:WNT3A	-1.177	-1.399 to -0.9559	Yes	***	<0.001
Fzd1-10 KO:Control vs. Fzd1-10 KO:WNT7A	-0.2041	-0.4254 to 0.01728	No	ns	0.09
Fzd1-10 KO:Control vs. Fzd1-10 KO:WNT3A	-0.1773	-0.3986 to 0.04409	No	ns	0.21
Fzd1-10 KO:WNT7A vs. Fzd1-10 KO:WNT3A	0.02681	-0.1945 to 0.2482	No	ns	>0.99

## Sheet: Figure 2H
Table S4. Complete results of the statistical analyses performed in this study. Each sheet corresponds to the indicated figure(s).
Figure 2H
Statistical test	Ordinary two-way ANOVA
Multiple comparisons type	Cell means regardless of rows and columns
Multiple comparisons test	Tukey
Number of families	1
Number of comparisons per family	66
Alpha	0.05
Tukey's multiple comparisons test	Mean diff.	95.00% CI of diff.	Below threshold?	Summary	Adjusted P Value
WT:Control vs. WT:WNT7A	0.491	0.2725 to 0.7095	Yes	***	<0.001
WT:Control vs. WT:WNT3A	1	0.7815 to 1.219	Yes	***	<0.001
WT:Control vs. Gpr124 KO:Control	0	-0.2185 to 0.2185	No	ns	>0.99
WT:Control vs. Gpr124 KO:WNT7A	0.5514	0.3329 to 0.7699	Yes	***	<0.001
WT:Control vs. Gpr124 KO:WNT3A	1	0.7815 to 1.219	Yes	***	<0.001
WT:Control vs. Lrp5/6 KO:Control	0	-0.2185 to 0.2185	No	ns	>0.99
WT:Control vs. Lrp5/6 KO:WNT7A	0.1259	-0.09260 to 0.3444	No	ns	0.64
WT:Control vs. Lrp5/6 KO:WNT3A	1	0.7815 to 1.219	Yes	***	<0.001
WT:Control vs. Fzd1-10 KO:Control	-3.333e-10	-0.2185 to 0.2185	No	ns	>0.99
WT:Control vs. Fzd1-10 KO:WNT7A	0.3128	0.09427 to 0.5313	Yes	**	0.001
WT:Control vs. Fzd1-10 KO:WNT3A	0.03731	-0.1812 to 0.2558	No	ns	>0.99
WT:WNT7A vs. WT:WNT3A	0.509	0.2905 to 0.7275	Yes	***	<0.001
WT:WNT7A vs. Gpr124 KO:Control	-0.491	-0.7095 to -0.2725	Yes	***	<0.001
WT:WNT7A vs. Gpr124 KO:WNT7A	0.06039	-0.1581 to 0.2789	No	ns	>0.99
WT:WNT7A vs. Gpr124 KO:WNT3A	0.509	0.2905 to 0.7275	Yes	***	<0.001
WT:WNT7A vs. Lrp5/6 KO:Control	-0.491	-0.7095 to -0.2725	Yes	***	<0.001
WT:WNT7A vs. Lrp5/6 KO:WNT7A	-0.3651	-0.5836 to -0.1465	Yes	***	<0.001
WT:WNT7A vs. Lrp5/6 KO:WNT3A	0.509	0.2905 to 0.7275	Yes	***	<0.001
WT:WNT7A vs. Fzd1-10 KO:Control	-0.491	-0.7095 to -0.2725	Yes	***	<0.001
WT:WNT7A vs. Fzd1-10 KO:WNT7A	-0.1782	-0.3967 to 0.04032	No	ns	0.19
WT:WNT7A vs. Fzd1-10 KO:WNT3A	-0.4537	-0.6722 to -0.2352	Yes	***	<0.001
WT:WNT3A vs. Gpr124 KO:Control	-1	-1.219 to -0.7815	Yes	***	<0.001
WT:WNT3A vs. Gpr124 KO:WNT7A	-0.4486	-0.6671 to -0.2301	Yes	***	<0.001
WT:WNT3A vs. Gpr124 KO:WNT3A	0	-0.2185 to 0.2185	No	ns	>0.99
WT:WNT3A vs. Lrp5/6 KO:Control	-1	-1.219 to -0.7815	Yes	***	<0.001
WT:WNT3A vs. Lrp5/6 KO:WNT7A	-0.8741	-1.093 to -0.6556	Yes	***	<0.001
WT:WNT3A vs. Lrp5/6 KO:WNT3A	0	-0.2185 to 0.2185	No	ns	>0.99
WT:WNT3A vs. Fzd1-10 KO:Control	-1	-1.219 to -0.7815	Yes	***	<0.001
WT:WNT3A vs. Fzd1-10 KO:WNT7A	-0.6872	-0.9057 to -0.4687	Yes	***	<0.001
WT:WNT3A vs. Fzd1-10 KO:WNT3A	-0.9627	-1.181 to -0.7442	Yes	***	<0.001
Gpr124 KO:Control vs. Gpr124 KO:WNT7A	0.5514	0.3329 to 0.7699	Yes	***	<0.001
Gpr124 KO:Control vs. Gpr124 KO:WNT3A	1	0.7815 to 1.219	Yes	***	<0.001
Gpr124 KO:Control vs. Lrp5/6 KO:Control	0	-0.2185 to 0.2185	No	ns	>0.99
Gpr124 KO:Control vs. Lrp5/6 KO:WNT7A	0.1259	-0.09260 to 0.3444	No	ns	0.64
Gpr124 KO:Control vs. Lrp5/6 KO:WNT3A	1	0.7815 to 1.219	Yes	***	<0.001
Gpr124 KO:Control vs. Fzd1-10 KO:Control	-3.333e-10	-0.2185 to 0.2185	No	ns	>0.99
Gpr124 KO:Control vs. Fzd1-10 KO:WNT7A	0.3128	0.09427 to 0.5313	Yes	**	0.001
Gpr124 KO:Control vs. Fzd1-10 KO:WNT3A	0.03731	-0.1812 to 0.2558	No	ns	>0.99
Gpr124 KO:WNT7A vs. Gpr124 KO:WNT3A	0.4486	0.2301 to 0.6671	Yes	***	<0.001
Gpr124 KO:WNT7A vs. Lrp5/6 KO:Control	-0.5514	-0.7699 to -0.3329	Yes	***	<0.001
Gpr124 KO:WNT7A vs. Lrp5/6 KO:WNT7A	-0.4255	-0.6440 to -0.2069	Yes	***	<0.001
Gpr124 KO:WNT7A vs. Lrp5/6 KO:WNT3A	0.4486	0.2301 to 0.6671	Yes	***	<0.001
Gpr124 KO:WNT7A vs. Fzd1-10 KO:Control	-0.5514	-0.7699 to -0.3329	Yes	***	<0.001
Gpr124 KO:WNT7A vs. Fzd1-10 KO:WNT7A	-0.2386	-0.4571 to -0.02007	Yes	*	0.02
Gpr124 KO:WNT7A vs. Fzd1-10 KO:WNT3A	-0.5141	-0.7326 to -0.2955	Yes	***	<0.001
Gpr124 KO:WNT3A vs. Lrp5/6 KO:Control	-1	-1.219 to -0.7815	Yes	***	<0.001
Gpr124 KO:WNT3A vs. Lrp5/6 KO:WNT7A	-0.8741	-1.093 to -0.6556	Yes	***	<0.001
Gpr124 KO:WNT3A vs. Lrp5/6 KO:WNT3A	0	-0.2185 to 0.2185	No	ns	>0.99
Gpr124 KO:WNT3A vs. Fzd1-10 KO:Control	-1	-1.219 to -0.7815	Yes	***	<0.001
Gpr124 KO:WNT3A vs. Fzd1-10 KO:WNT7A	-0.6872	-0.9057 to -0.4687	Yes	***	<0.001
Gpr124 KO:WNT3A vs. Fzd1-10 KO:WNT3A	-0.9627	-1.181 to -0.7442	Yes	***	<0.001
Lrp5/6 KO:Control vs. Lrp5/6 KO:WNT7A	0.1259	-0.09260 to 0.3444	No	ns	0.64
Lrp5/6 KO:Control vs. Lrp5/6 KO:WNT3A	1	0.7815 to 1.219	Yes	***	<0.001
Lrp5/6 KO:Control vs. Fzd1-10 KO:Control	-3.333e-10	-0.2185 to 0.2185	No	ns	>0.99
Lrp5/6 KO:Control vs. Fzd1-10 KO:WNT7A	0.3128	0.09427 to 0.5313	Yes	**	0.001
Lrp5/6 KO:Control vs. Fzd1-10 KO:WNT3A	0.03731	-0.1812 to 0.2558	No	ns	>0.99
Lrp5/6 KO:WNT7A vs. Lrp5/6 KO:WNT3A	0.8741	0.6556 to 1.093	Yes	***	<0.001
Lrp5/6 KO:WNT7A vs. Fzd1-10 KO:Control	-0.1259	-0.3444 to 0.09260	No	ns	0.64
Lrp5/6 KO:WNT7A vs. Fzd1-10 KO:WNT7A	0.1869	-0.03165 to 0.4054	No	ns	0.14
Lrp5/6 KO:WNT7A vs. Fzd1-10 KO:WNT3A	-0.0886	-0.3071 to 0.1299	No	ns	0.94
Lrp5/6 KO:WNT3A vs. Fzd1-10 KO:Control	-1	-1.219 to -0.7815	Yes	***	<0.001
Lrp5/6 KO:WNT3A vs. Fzd1-10 KO:WNT7A	-0.6872	-0.9057 to -0.4687	Yes	***	<0.001
Lrp5/6 KO:WNT3A vs. Fzd1-10 KO:WNT3A	-0.9627	-1.181 to -0.7442	Yes	***	<0.001
Fzd1-10 KO:Control vs. Fzd1-10 KO:WNT7A	0.3128	0.09427 to 0.5313	Yes	**	0.001
Fzd1-10 KO:Control vs. Fzd1-10 KO:WNT3A	0.03731	-0.1812 to 0.2558	No	ns	>0.99
Fzd1-10 KO:WNT7A vs. Fzd1-10 KO:WNT3A	-0.2755	-0.4940 to -0.05696	Yes	**	0.006

## Sheet: Figure 2I
Table S4. Complete results of the statistical analyses performed in this study. Each sheet corresponds to the indicated figure(s).
Figure 2I
Statistical test	Ordinary two-way ANOVA
Multiple comparisons type	Cell means regardless of rows and columns
Multiple comparisons test	Tukey
Number of families	1
Number of comparisons per family	66
Alpha	0.05
Tukey's multiple comparisons test	Mean diff.	95.00% CI of diff.	Below threshold?	Summary	Adjusted P Value
WT:Control vs. WT:WNT7A	-0.296	-0.5905 to -0.001428	Yes	*	0.05
WT:Control vs. WT:WNT3A	1	0.7054 to 1.295	Yes	***	<0.001
WT:Control vs. Reck KO:Control	0	-0.2946 to 0.2946	No	ns	>0.99
WT:Control vs. Reck KO:WNT7A	-0.1118	-0.4064 to 0.1828	No	ns	0.96
WT:Control vs. Reck KO:WNT3A	1	0.7054 to 1.295	Yes	***	<0.001
WT:Control vs. Lrp5/6 KO:Control	3.333e-10	-0.2946 to 0.2946	No	ns	>0.99
WT:Control vs. Lrp5/6 KO:WNT7A	-0.3199	-0.6144 to -0.02532	Yes	*	0.03
WT:Control vs. Lrp5/6 KO:WNT3A	1	0.7054 to 1.295	Yes	***	<0.001
WT:Control vs. Fzd1-10 KO:Control	0	-0.2946 to 0.2946	No	ns	>0.99
WT:Control vs. Fzd1-10 KO:WNT7A	0.05777	-0.2368 to 0.3523	No	ns	>0.99
WT:Control vs. Fzd1-10 KO:WNT3A	0.125	-0.1696 to 0.4196	No	ns	0.92
WT:WNT7A vs. WT:WNT3A	1.296	1.001 to 1.591	Yes	***	<0.001
WT:WNT7A vs. Reck KO:Control	0.296	0.001428 to 0.5905	Yes	*	0.05
WT:WNT7A vs. Reck KO:WNT7A	0.1842	-0.1104 to 0.4788	No	ns	0.53
WT:WNT7A vs. Reck KO:WNT3A	1.296	1.001 to 1.591	Yes	***	<0.001
WT:WNT7A vs. Lrp5/6 KO:Control	0.296	0.001428 to 0.5905	Yes	*	0.05
WT:WNT7A vs. Lrp5/6 KO:WNT7A	-0.0239	-0.3185 to 0.2707	No	ns	>0.99
WT:WNT7A vs. Lrp5/6 KO:WNT3A	1.296	1.001 to 1.591	Yes	***	<0.001
WT:WNT7A vs. Fzd1-10 KO:Control	0.296	0.001428 to 0.5905	Yes	*	0.05
WT:WNT7A vs. Fzd1-10 KO:WNT7A	0.3538	0.05919 to 0.6483	Yes	**	0.01
WT:WNT7A vs. Fzd1-10 KO:WNT3A	0.421	0.1264 to 0.7155	Yes	**	0.001
WT:WNT3A vs. Reck KO:Control	-1	-1.295 to -0.7054	Yes	***	<0.001
WT:WNT3A vs. Reck KO:WNT7A	-1.112	-1.406 to -0.8172	Yes	***	<0.001
WT:WNT3A vs. Reck KO:WNT3A	0	-0.2946 to 0.2946	No	ns	>0.99
WT:WNT3A vs. Lrp5/6 KO:Control	-1	-1.295 to -0.7054	Yes	***	<0.001
WT:WNT3A vs. Lrp5/6 KO:WNT7A	-1.32	-1.614 to -1.025	Yes	***	<0.001
WT:WNT3A vs. Lrp5/6 KO:WNT3A	0	-0.2946 to 0.2946	No	ns	>0.99
WT:WNT3A vs. Fzd1-10 KO:Control	-1	-1.295 to -0.7054	Yes	***	<0.001
WT:WNT3A vs. Fzd1-10 KO:WNT7A	-0.9422	-1.237 to -0.6477	Yes	***	<0.001
WT:WNT3A vs. Fzd1-10 KO:WNT3A	-0.875	-1.170 to -0.5804	Yes	***	<0.001
Reck KO:Control vs. Reck KO:WNT7A	-0.1118	-0.4064 to 0.1828	No	ns	0.96
Reck KO:Control vs. Reck KO:WNT3A	1	0.7054 to 1.295	Yes	***	<0.001
Reck KO:Control vs. Lrp5/6 KO:Control	3.333e-10	-0.2946 to 0.2946	No	ns	>0.99
Reck KO:Control vs. Lrp5/6 KO:WNT7A	-0.3199	-0.6144 to -0.02532	Yes	*	0.03
Reck KO:Control vs. Lrp5/6 KO:WNT3A	1	0.7054 to 1.295	Yes	***	<0.001
Reck KO:Control vs. Fzd1-10 KO:Control	0	-0.2946 to 0.2946	No	ns	>0.99
Reck KO:Control vs. Fzd1-10 KO:WNT7A	0.05777	-0.2368 to 0.3523	No	ns	>0.99
Reck KO:Control vs. Fzd1-10 KO:WNT3A	0.125	-0.1696 to 0.4196	No	ns	0.92
Reck KO:WNT7A vs. Reck KO:WNT3A	1.112	0.8172 to 1.406	Yes	***	<0.001
Reck KO:WNT7A vs. Lrp5/6 KO:Control	0.1118	-0.1828 to 0.4064	No	ns	0.96
Reck KO:WNT7A vs. Lrp5/6 KO:WNT7A	-0.2081	-0.5027 to 0.08647	No	ns	0.36
Reck KO:WNT7A vs. Lrp5/6 KO:WNT3A	1.112	0.8172 to 1.406	Yes	***	<0.001
Reck KO:WNT7A vs. Fzd1-10 KO:Control	0.1118	-0.1828 to 0.4064	No	ns	0.96
Reck KO:WNT7A vs. Fzd1-10 KO:WNT7A	0.1696	-0.1250 to 0.4641	No	ns	0.64
Reck KO:WNT7A vs. Fzd1-10 KO:WNT3A	0.2368	-0.05777 to 0.5313	No	ns	0.2
Reck KO:WNT3A vs. Lrp5/6 KO:Control	-1	-1.295 to -0.7054	Yes	***	<0.001
Reck KO:WNT3A vs. Lrp5/6 KO:WNT7A	-1.32	-1.614 to -1.025	Yes	***	<0.001
Reck KO:WNT3A vs. Lrp5/6 KO:WNT3A	0	-0.2946 to 0.2946	No	ns	>0.99
Reck KO:WNT3A vs. Fzd1-10 KO:Control	-1	-1.295 to -0.7054	Yes	***	<0.001
Reck KO:WNT3A vs. Fzd1-10 KO:WNT7A	-0.9422	-1.237 to -0.6477	Yes	***	<0.001
Reck KO:WNT3A vs. Fzd1-10 KO:WNT3A	-0.875	-1.170 to -0.5804	Yes	***	<0.001
Lrp5/6 KO:Control vs. Lrp5/6 KO:WNT7A	-0.3199	-0.6144 to -0.02532	Yes	*	0.03
Lrp5/6 KO:Control vs. Lrp5/6 KO:WNT3A	1	0.7054 to 1.295	Yes	***	<0.001
Lrp5/6 KO:Control vs. Fzd1-10 KO:Control	-3.333e-10	-0.2946 to 0.2946	No	ns	>0.99
Lrp5/6 KO:Control vs. Fzd1-10 KO:WNT7A	0.05777	-0.2368 to 0.3523	No	ns	>0.99
Lrp5/6 KO:Control vs. Fzd1-10 KO:WNT3A	0.125	-0.1696 to 0.4196	No	ns	0.92
Lrp5/6 KO:WNT7A vs. Lrp5/6 KO:WNT3A	1.32	1.025 to 1.614	Yes	***	<0.001
Lrp5/6 KO:WNT7A vs. Fzd1-10 KO:Control	0.3199	0.02532 to 0.6144	Yes	*	0.03
Lrp5/6 KO:WNT7A vs. Fzd1-10 KO:WNT7A	0.3776	0.08309 to 0.6722	Yes	**	0.005
Lrp5/6 KO:WNT7A vs. Fzd1-10 KO:WNT3A	0.4449	0.1503 to 0.7394	Yes	***	<0.001
Lrp5/6 KO:WNT3A vs. Fzd1-10 KO:Control	-1	-1.295 to -0.7054	Yes	***	<0.001
Lrp5/6 KO:WNT3A vs. Fzd1-10 KO:WNT7A	-0.9422	-1.237 to -0.6477	Yes	***	<0.001
Lrp5/6 KO:WNT3A vs. Fzd1-10 KO:WNT3A	-0.875	-1.170 to -0.5804	Yes	***	<0.001
Fzd1-10 KO:Control vs. Fzd1-10 KO:WNT7A	0.05777	-0.2368 to 0.3523	No	ns	>0.99
Fzd1-10 KO:Control vs. Fzd1-10 KO:WNT3A	0.125	-0.1696 to 0.4196	No	ns	0.92
Fzd1-10 KO:WNT7A vs. Fzd1-10 KO:WNT3A	0.06723	-0.2273 to 0.3618	No	ns	>0.99

[truncated: 9 more sheets: Figure 3B, Figure 3D, Figure 3E, Figure 3F, Figure 3G, Figure 5A, Figure 5B, Figure S3A, Figure S3D]
